# Supplementary material for: Identification of 15 novel risk loci for coronary artery disease and genetic risk of recurrent events, atrial fibrillation and heart failure
Source: Sci Rep. 2017 Jun 5;7:2761. doi: 10.1038/s41598-017-03062-8 (PMC5459820; doi:10.1038/s41598-017-03062-8)
Supplement: Supplementary file 2 — Supplementary tables 1–11 [file 41598_2017_3062_MOESM2_ESM.xls]

## Sheet: Supplementary Table 1
Supplementary Table 1 Characteristics of UK Biobank participants.
	controls	Coronary Artery Disease
	(N=76,535)	(N=10,898)
Age	55.56 (8.32)	61.49 (6.17)
Sex (Male)	36,560 (47.8%)	7,868 (72.2%)
Body-mass index	27.26 (4.73)	29.23 (5.03)
Resting heart rate	69.55 (11.06)	67.24 (12.71)
Blood pressure
Systolic	137.01 (18.53)	141.13 (19.29)
Diastolic	82.19 (10.10)	81.01 (10.69)
Pulse pressure	54.83 (13.33)	60.11 (14.86)
Mean arterial pressure	100.46 (11.95)	101.05 (12.29)
Arterial stiffness index	9.35 (3.43)	10.05 (3.86)
Smoking current	9,998 (13.1%)	1,736 (15.9%)
Medical Conditions
Hypertension	21009 (27.5%)	8580 (78.7%)
Diabetes	4254 (5.6%)	2465 (22.6%)
Myocardial Infarction	0 (0.0%)	5145 (47.2%)
Heart failure	434 (0.6%)	1495 (13.7%)
Atrial fibrillation / flutter	1,643 (2.1%)	1,908 (17.5%)
Cerebral Infarction and TIA	1,536 (2.0%)	1,042 (9.6%)
Device implantation	335 (0.4%)	896 (8.2%)
Family history: Heart disease	0 (0.0%)	7115 (65.3%)
Medication
Beta-blockers	3,022 (4.1%)	3,471 (45.6%)
Calcium channel-blockers	4,271 (5.8%)	1,787 (23.5%)
Abbreviation: TIA - Transient Ischemic Attack

## Sheet: Supplementary Table 2
Supplementary Table 2 The association of the 57 previously reported CAD loci with CAD in UK Biobank. The genetic variants were based on the sentinel variants as reported in Nat Genet. 2015 Oct;47(10):1121-30.
												P values of SNP or, when more significant, the lead variant in the LD-clump (see also supplementary Table 3)
source	Known locus	SNP	Chr	Position	NON-EFFECT_ALLELE	EFFECT_ALLELE	OR	Se(OR)	OR(Se)	P	FDR	ukbiobank	cardiogram	meta analysis	Leadclump ("-") or clumped in another LD block (rsID)
Pre-1000G	SMG6	rs216172	17	2126504	C	G	1.04815	0.0166126	1.048(0.0166)	0.00304195	0.00489778	0.00179226	8.92e-08	1.68762e-09	rs9914266
1000G-cardiogram	SWAP70	rs10840293	11	9751196	A	G	1.03211	0.0160184	1.032(0.0160)	0.0416054	0.0561116	0.0416054	1.28e-08	8.72922e-09	-
Pre-1000G	LDLR	rs56289821	19	11188247	G	A	1.13925	0.02796	1.139(0.0280)	7.84816e-08	4.553e-07	7.84816e-08	4.44e-15	5.02678e-20	-
Pre-1000G	ADTRP-C6orf105	rs6903956	6	11774583	G	A	1.00875	0.015869	1.009(0.0159)	0.57971	0.600714	-	-	-	not clumped (P>1e-5)
Pre-1000G	PHACTR1	rs9349379	6	12903957	G	A	1.11276	0.0172541	1.113(0.0173)	5.93636e-12	6.8904e-11	5.93636e-12	1.81e-42	1.02235e-50	-
Pre-1000G	RAI1-PEMT-RASD1	rs12936587	17	17543722	G	A	1.0258	0.0157764	1.026(0.0158)	0.0975976	0.120443	0.0896022	8.81e-06	4.0118e-06	rs741782
Pre-1000G	HDAC9	rs2107595	7	19049388	A	G	1.10892	0.0227054	1.109(0.0227)	5.29178e-07	2.36015e-06	5.29178e-07	8.05e-11	4.11971e-15	-
Pre-1000G	LPL	rs264	8	19813180	G	A	1.07379	0.0237398	1.074(0.0237)	0.00120308	0.00224516	0.00395906	1.17e-06	3.4954e-08	rs17411031
Pre-1000G	AK097927	rs16986953	2	19942473	A	G	1.10068	0.0320486	1.101(0.0320)	0.00108199	0.002088	0.00108199	1.45e-08	2.051e-10	-
Pre-1000G	APOB	rs515135	2	21378433	C	T	1.0591	0.0210868	1.059(0.0211)	0.00379023	0.00578474	0.00379023	3.09e-08	1.39046e-09	-
Pre-1000G	9p21	rs2891168	9	22098619	G	A	1.19572	0.0183224	1.196(0.0183)	1.60651e-31	9.338e-30	1.60651e-31	2.29e-98	1.28156e-125	-
1000G-cardiogram	POM121L9P-ADORA2A	rs180803	22	24658858	G	T	1.10474	0.0722431	1.105(0.0722)	0.123918	0.142157	0.123918	1.64e-10	3.33989e-10	-
Pre-1000G	FLT1	rs9319428	13	28973621	A	G	1.04936	0.0173898	1.049(0.0174)	0.00370999	0.00578474	0.139768	5.11e-07	6.56385e-07	rs1924981
Pre-1000G	KIAA1462	rs2487928	10	30323892	A	G	1.06649	0.0165225	1.066(0.0165)	3.28019e-05	8.64727e-05	3.28019e-05	4.41e-11	4.91782e-14	-
1000G-cardiogram	ZNF507-LOC400684	rs12976411	19	32882020	T	A	1.02431	0.038869	1.024(0.0389)	0.52769	0.5568	-	-	-	Recessive locus, not clumped (P>1e-5)
Pre-1000G	ANKS1A	rs17609940	6	35034800	G	C	1.03085	0.0193276	1.031(0.0193)	0.104464	0.125667	-	-	-	not clumped (P>1e-5)
Pre-1000G	KCNE2 (gene desert)	rs28451064	21	35593827	A	G	1.18013	0.0266995	1.180(0.0267)	4.6291e-13	6.7135e-12	4.6291e-13	1.33e-15	1.51608e-25	-
Pre-1000G	KCNK5	rs56336142	6	39134099	T	C	1.03083	0.0197196	1.031(0.0197)	0.11181	0.132571	0.11181	1.85e-08	4.025e-08	-
Pre-1000G	ABCG5-ABCG8	rs6544713	2	44074126	T	C	1.02993	0.0167542	1.030(0.0168)	0.0701475	0.0903511	0.0550991	6.14e-07	2.89108e-07	rs4245791
Pre-1000G	CXCL12	rs1870634	10	44480811	G	T	1.05832	0.0171547	1.058(0.0172)	0.000457976	0.000924	0.000457976	5.55e-15	2.35308e-16	-
Pre-1000G	APOE-APOC1	rs4420638	19	45422946	G	A	1.08881	0.020921	1.089(0.0209)	1.05523e-05	3.23579e-05	1.05523e-05	7.07e-11	2.72895e-14	-
Pre-1000G	UBE2Z	rs46522	17	46988597	T	C	1.03323	0.0157741	1.033(0.0158)	0.0322178	0.0444667	0.569675	3.76e-07	7.47141e-06	rs35895680
Pre-1000G	PCSK9	rs11206510	1	55496039	T	C	1.0277	0.0203454	1.028(0.0203)	0.166804	0.186269	0.166804	2.34e-08	1.24633e-07	-
Pre-1000G	PPAP2B	rs9970807	1	56965664	C	T	1.08659	0.0292378	1.087(0.0292)	0.00187793	0.00320706	0.00187793	5e-14	8.89972e-15	-
1000G-cardiogram	PMAIP1-MC4R	rs663129	18	57838401	A	G	1.0027	0.0179046	1.003(0.0179)	0.880062	0.88	0.880062	3.2e-08	1.82184e-06	-
1000G-cardiogram	REST-NOA1	rs17087335	4	57838583	T	G	1.04501	0.0203064	1.045(0.0203)	0.0238627	0.034655	0.0238627	4.59e-08	1.03133e-08	-
1000G-cardiogram	BCAS3	rs7212798	17	59013488	C	T	1.06589	0.0226571	1.066(0.0227)	0.00280163	0.00464	0.00280163	1.88e-08	6.99731e-10	-
1000G-cardiogram	SMAD3	rs56062135	15	67455630	C	T	1.08182	0.0197851	1.082(0.0198)	1.55716e-05	4.524e-05	1.55716e-05	4.52e-09	2.00471e-12	-
Pre-1000G	ADAMTS7	rs4468572	15	79124475	C	T	1.09329	0.0170096	1.093(0.0170)	9.30137e-09	6.7425e-08	9.30137e-09	4.44e-16	8.924e-22	-
Pre-1000G	VAMP5-VAMP8-GGCX	rs7568458	2	85788175	A	T	1.09066	0.0167682	1.091(0.0168)	1.67956e-08	1.08267e-07	1.67956e-08	3.62e-10	1.10553e-15	-
1000G-cardiogram	MFGE8-ABHD2	rs8042271	15	89574218	G	A	1.02	0.040604	1.020(0.0406)	0.618153	0.628842	0.618153	3.68e-08	2.8525e-07	-
Pre-1000G	ATP2B1	rs2681472	12	90008959	G	A	1.0649	0.021127	1.065(0.0211)	0.00159336	0.00279454	0.00159336	6.17e-11	2.08797e-12	-
Pre-1000G	LIPA	rs1412444	10	91002927	T	C	1.08496	0.0173536	1.085(0.0174)	3.64818e-07	1.76417e-06	3.64818e-07	5.15e-12	1.74417e-16	-
Pre-1000G	FURIN-FES	rs17514846	15	91416550	A	C	1.1012	0.0168614	1.101(0.0169)	3.07255e-10	2.96767e-09	1.50201e-09	5.01e-08	2.35568e-14	rs2521501
Pre-1000G	HHIPL1	rs10139550	14	100145710	G	C	1.0592	0.0164825	1.059(0.0165)	0.000221295	0.000493	0.000221295	1.38e-08	5.38079e-11	-
Pre-1000G	PDGFD	rs2128739	11	103673277	A	C	1.06993	0.0179736	1.070(0.0180)	6.00561e-05	0.000151556	6.00561e-05	7.05e-11	1.24104e-13	-
Pre-1000G	CYP17A1-CNNM2-NT5C2	rs11191416	10	104604916	T	G	1.05396	0.0284381	1.054(0.0284)	0.0504227	0.0664364	0.0504227	4.65e-09	2.65918e-09	-
Pre-1000G	7q22	rs10953541	7	107244545	C	T	1.02752	0.0182213	1.028(0.0182)	0.125263	0.142157	0.069196	6.26e-06	2.36765e-06	rs68170813
Pre-1000G	SORT1	rs7528419	1	109817192	A	G	1.12256	0.0209106	1.123(0.0209)	4.05676e-10	3.364e-09	4.05676e-10	1.97e-23	2.32806e-30	-
Pre-1000G	COL4A1/A2	rs11838776	13	111040681	A	G	1.02132	0.0176702	1.021(0.0177)	0.223085	0.244038	0.223085	1.83e-10	3.6423e-09	-
Pre-1000G	SH2B3	rs3184504	12	111884608	T	C	1.07759	0.0166067	1.078(0.0166)	1.24219e-06	4.79467e-06	2.03385e-05	1.93e-10	1.24104e-13	rs11065979
Pre-1000G	ZNF259-APOA5-APOA1	rs964184	11	116648917	G	C	1.08888	0.0237225	1.089(0.0237)	0.000102258	0.00023664	-	-	-	not clumped (P>1e-5)
1000G-cardiogram	KSR2	rs11830157	12	118265441	G	T	1.01191	0.0158365	1.012(0.0158)	0.449436	0.482259	-	-	-	Recessive locus, not clumped (P>1e-5)
Pre-1000G	TRIB1	rs2954029	8	126490972	A	T	1.05705	0.0162212	1.057(0.0162)	0.000296823	0.000638	0.000257932	5.93e-07	1.96253e-09	rs2001846
Pre-1000G	ZC3HC1	rs11556924	7	129663496	C	T	1.05694	0.0167397	1.057(0.0167)	0.000462128	0.000924	0.000462128	5.34e-11	8.71621e-13	-
Pre-1000G	SLC22A4-SLC22A5	rs273909	5	131667353	G	A	1.06877	0.0249856	1.069(0.0250)	0.00464108	0.00690051	-	-	-	not clumped (P>1e-5)
Pre-1000G	TCF21*	rs12202017	6	134173151	A	G	1.09305	0.0185271	1.093(0.0185)	1.35578e-07	7.17091e-07	1.35578e-07	1.98e-11	3.5765e-16	-
Pre-1000G	ABO	rs2519093	9	136141870	T	C	1.06434	0.0208503	1.064(0.0209)	0.00152257	0.002755	0.00152257	1.19e-11	5.43822e-13	-
Pre-1000G	MRAS	rs9818870	3	138099161	T	C	1.10171	0.0228085	1.102(0.0228)	3.33782e-06	1.13953e-05	1.46286e-06	2.89e-09	1.9642e-13	rs139016349
Pre-1000G	ZEB2-ACO74093.1	rs17678683	2	145286559	G	T	1.10171	0.0228085	1.102(0.0228)	3.33782e-06	1.13953e-05	0.0812863	3e-09	7.36e-09	-
Pre-1000G	EDNRA	rs4593108	4	148281001	C	G	1.03584	0.0208405	1.036(0.0208)	0.0794136	0.100113	0.0794136	8.82e-10	1.73428e-09	-
1000G-cardiogram	NOS3	rs3918226	7	150690176	T	C	1.13692	0.0317198	1.137(0.0317)	5.34273e-06	1.72067e-05	5.34273e-06	1.69e-09	2.16112e-13	-
Pre-1000G	IL6R	rs6689306	1	154395946	A	G	1.03581	0.0162759	1.036(0.0163)	0.0252065	0.0356488	0.0252065	2.6e-09	1.15085e-09	-
Pre-1000G	GUCY1A3	rs72689147	4	156639888	G	T	1.08043	0.0215971	1.080(0.0216)	9.99552e-05	0.00023664	9.99552e-05	6.07e-09	1.47741e-11	-
Pre-1000G	SLC22A3-LPAL2-LPA	rs55730499	6	161005610	T	C	1.35565	0.0360203	1.356(0.0360)	3.82234e-29	1.1078e-27	3.82234e-29	5.39e-39	1.15115e-65	-
Pre-1000G	PLG	rs4252185	6	161123451	C	T	1.29464	0.0324608	1.295(0.0325)	5.32696e-24	1.03047e-22	3.82234e-29	5.39e-39	1.15115e-65	rs55730499
Pre-1000G	WDR12	rs6725887	2	203828796	C	T	1.10379	0.0251311	1.104(0.0251)	1.66153e-05	4.58476e-05	1.82096e-05	3.12e-18	1.42284e-20	rs115654617
Pre-1000G	MIA3	rs67180937	1	222823743	G	T	1.08562	0.0183731	1.086(0.0184)	1.09984e-06	4.55714e-06	1.09984e-06	1.01e-12	9.55754e-17	-

## Sheet: Supplementary Table 3
Supplementary Table 3 Of the 161 independent genetic variants (P<e-5 in CardiogramPlusC4D), 71 variants replicated in UK Biobank (FDR<0.05) with directional concordant effects and were genome-wide significant upon meta-analysis with Cardiogram+C4D as indicated by the 'significant' column. These 71 variants were shared in 52 loci (indicated by the 'sentinel variant' column). Candidate genes for ea…
								UKBIOBANK					GWAS (CARDIoGRAMplusC4D)				META
Locus# ordered on position	Novel/Known	Region	GV	chr	Position	Annotation	EA/NEA	OR (95% CI)	P	FDR	EA (FRQ) / NEA	Info	OR (95% CI)	P	EAF	Info	OR (95% CI)	P	significant	sentinel variant	Candidate gene (lower case letters indicate the method of identification, n=nearest gene, c=coding variant in LD, e=eQTL, d=DEPICT)
4	Known	1p32.3	rs11591147	1	55505647	exonic	G/T	1.339(1.18-1.52)	2.43345e-06	1.86564e-05	0.983	1	1.292(1.16-1.45)	7.47e-06	0.986	0.627255	1.313(1.21-1.43)	5.71714e-10	1	0	PCSK9ncd
5	Known	1p32.2	rs9970807	1	56965664	intronic	C/T	1.087(1.03-1.15)	0.00187793	0.00530433	0.906	0.992468	1.134(1.10-1.17)	5e-14	0.915	0.99739	1.121(1.09-1.15)	8.89972e-15	1	1	PLPP3nd
5	Known	1p32.2	rs61772618	1	56998485	intronic	C/T	1.108(1.06-1.16)	9.67193e-06	5.60587e-05	0.118	0.987438	1.068(1.04-1.10)	8.73e-06	0.121	0.991745	1.079(1.05-1.11)	2.15303e-09	1	0	PLPP3nd
6	Known	1p13.3	rs7528419	1	109817192	UTR3	A/G	1.123(1.08-1.16)	4.05676e-10	1.08856e-08	0.777	1	1.121(1.10-1.15)	1.97e-23	0.786	0.991	1.122(1.10-1.14)	2.32806e-30	1	1	CELSR2ne,PSRC1ne,SYPL2e,SORT1e,SARSe,PSMA5e,ATXN7L2e
7	Novel	1q21.3	rs11810571	1	151762308	intronic	G/C	1.106(1.06-1.15)	1.53671e-06	1.23705e-05	0.171	0.990274	1.058(1.03-1.08)	1.03e-06	0.787	0.998	1.069(1.05-1.09)	1.72343e-10	1	1	TDRKHne
8	Known	1q21.3	rs6689306	1	154395946	intronic	A/G	1.036(1.00-1.07)	0.0252065	0.0488945	0.582	0.958177	1.058(1.04-1.08)	2.6e-09	0.448	0.956	1.052(1.04-1.07)	1.15085e-09	1	1	IL6Rne
11	Known	1q41	rs67180937	1	222823743	intronic	G/T	1.086(1.05-1.12)	1.09984e-06	1.04161e-05	0.302	0.999834	1.082(1.06-1.11)	1.01e-12	0.663	0.997	1.083(1.06-1.10)	9.55754e-17	1	1	MIA3ne,AIDAe
12	Known	2p24.1	rs16986953	2	19942473	intergenic	A/G	1.101(1.04-1.17)	0.00108199	0.00335001	0.073	0.969669	1.089(1.06-1.12)	1.45e-08	0.105	0.953	1.091(1.06-1.12)	2.051e-10	1	1	TTC32n
13	Known	2p24.1	rs515135	2	21286057	intergenic	C/T	1.059(1.02-1.10)	0.00379023	0.0101704	0.187	1	1.070(1.04-1.10)	3.09e-08	0.792	0.994	1.067(1.05-1.09)	1.39046e-09	1	1	APOBn
14	Known	2p21	rs4076834	2	44081627	intronic	T/G	1.140(1.07-1.21)	3.52563e-05	0.000162179	0.933	0.992475	1.112(1.07-1.16)	1.35e-07	0.937	0.983855	1.120(1.08-1.16)	1.22283e-10	1	1	ABCG8nc,ABCG5c
16	Known	2p11.2	rs7568458	2	85788175	intronic	A/T	1.091(1.06-1.12)	1.67956e-08	2.70409e-07	0.455	0.993472	1.061(1.04-1.08)	3.62e-10	0.449	0.985	1.069(1.05-1.09)	1.10553e-15	1	1	GGCXne,VAMP8e,VAMP5de,MAT2Ae
17	Known	2q22.3	rs78809153	2	145805251	ncRNA_intronic	G/A	1.058(1.02-1.09)	0.0006793	0.00227848	0.306	0.990534	1.052(1.03-1.07)	1.45e-06	0.289	0.996	1.054(1.04-1.07)	9.41231e-09	1	0	TEX41n
18	Known	2q33.2	rs115654617	2	203893999	intronic	A/C	1.103(1.06-1.15)	1.82096e-05	9.45724e-05	0.122	0.997607	1.148(1.11-1.18)	3.12e-18	0.107	0.987	1.133(1.10-1.16)	1.42284e-20	1	1	NBEAL1nce,WDR12c,CARFce,RPL7P14e,ICA1Le,FAM117Be
24	Novel	3p21.31	rs7623687	3	49448566	intronic	A/C	1.060(1.02-1.11)	0.00780402	0.0182094	0.859	1	1.072(1.04-1.10)	5.22e-07	0.859	0.9435	1.069(1.04-1.09)	3.2844e-08	1	1	RHOAn,AMTn,TCTAn,CDHR4c,KLHDC8Bd
26	Novel	3q21.2	rs142695226	3	124475201	intergenic	G/T	1.103(1.06-1.15)	4.66043e-06	3.12637e-05	0.145	0.984078	1.068(1.04-1.10)	1.1e-06	0.136	0.954	1.078(1.05-1.10)	1.69612e-10	1	1	UMPSne,ITGB5nd
28	Known	3q22.3	rs201477372	3	138099161	intronic	TTTC/T	1.104(1.06-1.15)	1.46286e-06	1.23705e-05	0.164	0.991783	1.077(1.05-1.10)	2.89e-09	0.163	0.99368	1.085(1.06-1.11)	1.9642e-13	1	1	MRASne,ESYT3e
29	Novel	3q25.2	rs433903	3	153980130	intergenic	G/A	1.104(1.06-1.15)	5.16482e-06	3.30838e-05	0.150	0.994263	1.071(1.04-1.10)	3.66e-06	0.857	0.984	1.081(1.06-1.11)	6.06118e-10	1	1	ARHGEF26n,DHX36e
32	Known	4q12	rs17087335	4	57838583	intronic	T/G	1.045(1.01-1.09)	0.0238627	0.0474308	0.187	0.990853	1.063(1.04-1.09)	4.59e-08	0.215	0.989	1.058(1.04-1.08)	1.03133e-08	1	1	NOA1n,POLR2Bn,RESTed
33	Novel	4q21.21	rs10857147	4	81181072	intergenic	T/A	1.071(1.04-1.11)	4.20156e-05	0.000187903	0.285	0.992461	1.056(1.03-1.08)	5.83e-07	0.269	0.882	1.061(1.04-1.08)	4.29333e-10	1	1	PRDM8n,FGF5n
36	Novel	4q27	rs11723436	4	120901336	intergenic	G/A	1.048(1.01-1.08)	0.00434619	0.0111069	0.307	1	1.055(1.03-1.08)	1.68e-07	0.305	0.97564	1.053(1.04-1.07)	7.01129e-09	1	1	MAD2L1n,PDE5Ae
37	Novel	4q31.21	rs35879803	4	146782837	intronic	C/A	1.055(1.02-1.09)	0.000990324	0.00312632	0.655	0.986158	1.049(1.03-1.07)	4.74e-06	0.702	0.9789	1.051(1.03-1.07)	3.82636e-08	1	1	ZNF827ne
38	Known	4q31.22	rs17612742	4	148414651	intronic	C/T	1.112(1.07-1.16)	1.32369e-06	1.18397e-05	0.138	0.988343	1.068(1.04-1.09)	1.61e-07	0.154	1	1.079(1.06-1.10)	1.47741e-11	1	0	EDNRAned
39	Known	4q32.1	rs72689147	4	156639888	intronic	G/T	1.080(1.04-1.12)	9.99552e-05	0.000412636	0.818	0.996835	1.071(1.05-1.10)	6.07e-09	0.817	0.999	1.073(1.05-1.09)	1.47741e-11	1	1	GUCY1A3n
43	Known	6p24.1	rs1412748	6	12756658	intronic	T/A	1.058(1.03-1.09)	0.000326885	0.0011961	0.518	0.929817	1.051(1.03-1.07)	3.99e-06	0.576	0.837035	1.053(1.04-1.07)	1.2466e-08	1	0	PHACTR1n
43	Known	6p24.1	rs9349379	6	12903957	intronic	G/A	1.113(1.08-1.15)	5.93636e-12	1.91151e-10	0.398	1	1.141(1.12-1.16)	1.81e-42	0.432	0.997465	1.133(1.11-1.15)	1.02235e-50	1	1	PHACTR1n
44	Novel	6p22.3	rs35541991	6	22583856	intergenic	C/CA	1.043(1.01-1.08)	0.00825621	0.0189893	0.348	0.993885	1.052(1.03-1.07)	3.87e-07	0.312	0.988	1.049(1.03-1.07)	2.5673e-08	1	1	HDGFL1n
51	Known	6q23.2	rs12202017	6	134173151	ncRNA_exonic	A/G	1.093(1.06-1.13)	1.35578e-07	1.67908e-06	0.703	0.989178	1.069(1.05-1.09)	1.98e-11	0.700	0.999	1.075(1.06-1.09)	3.5765e-16	1	1	TCF21ned
51	Known	6q23.2	rs2327433	6	134214227	intronic	G/A	1.065(1.01-1.12)	0.0194193	0.039576	0.912	0.975083	1.083(1.05-1.11)	6.52e-08	0.135	0.99139	1.079(1.05-1.11)	1.03133e-08	1	0	TCF21nd
53	Known	6q25.3	rs624249	6	160679400	exonic	C/A	1.054(1.02-1.09)	0.000763871	0.00250986	0.604	1	1.063(1.04-1.09)	6.82e-09	0.631	0.838	1.060(1.04-1.08)	9.11024e-11	1	0	SLC22A2n,LPAd
53	Known	6q26	rs55730499	6	161005610	intronic	T/C	1.356(1.29-1.43)	3.82234e-29	3.07698e-27	0.075	0.993934	1.373(1.31-1.44)	5.39e-39	0.056	0.788	1.365(1.32-1.41)	1.15115e-65	1	1	LPAnd
53	Known	6q26	rs9365196	6	161056112	intronic	C/T	1.068(1.03-1.10)	4.96974e-05	0.000216251	0.651	0.974189	1.057(1.04-1.08)	7.44e-08	0.677	0.914	1.060(1.04-1.08)	7.96744e-11	1	0	LPAn
53	Known	6q26	rs9457995	6	161102643	intergenic	G/A	1.080(1.04-1.12)	4.47195e-06	3.12637e-05	0.305	0.989332	1.071(1.05-1.09)	1.66e-11	0.640	0.91573	1.073(1.06-1.09)	4.11971e-15	1	0	LPAnd
53	Known	6q26	rs186696265	6	161111700	intergenic	T/C	1.761(1.58-1.97)	5.50353e-22	2.95356e-20	0.014	0.976153	1.734(1.58-1.91)	3.35e-30	0.013	0.917	1.745(1.62-1.87)	1.02235e-50	1	0	LPAncd
54	Known	7p21.1	rs2107595	7	19049388	intergenic	A/G	1.109(1.07-1.15)	5.29178e-07	5.32485e-06	0.159	0.989764	1.076(1.05-1.10)	8.05e-11	0.200	0.97757	1.084(1.06-1.10)	4.11971e-15	1	1	HDAC9n
57	Known	7q32.2	rs11556924	7	129663496	exonic	C/T	1.057(1.02-1.09)	0.000462128	0.00158303	0.623	1	1.075(1.05-1.10)	5.34e-11	0.687	1	1.069(1.05-1.09)	8.71621e-13	1	1	ZC3HC1nc
58	Known	7q36.1	rs3918226	7	150690176	intronic	T/C	1.137(1.08-1.20)	5.34273e-06	3.30838e-05	0.078	0.957443	1.143(1.09-1.19)	1.69e-09	0.065	0.7785	1.140(1.10-1.18)	2.16112e-13	1	1	NOS3nd
59	Known	8p21.3	rs17411031	8	19852310	intergenic	C/G	1.051(1.02-1.09)	0.00395906	0.0102808	0.737	0.978505	1.054(1.03-1.08)	1.17e-06	0.745	0.998	1.054(1.03-1.07)	3.4954e-08	1	1	SLC18A1n,LPLd
62	Known	8q24.13	rs2001846	8	126478450	intergenic	T/C	1.057(1.03-1.09)	0.000257932	0.000975121	0.529	0.99979	1.047(1.03-1.07)	5.93e-07	0.480	0.9967	1.050(1.03-1.07)	1.96253e-09	1	1	TRIB1nd
64	Known	9p21.3	rs3731249	9	21970916	exonic	T/C	1.184(1.08-1.29)	0.000260436	0.000975121	0.026	1	1.187(1.12-1.26)	1.44e-08	0.029	0.874	1.186(1.13-1.25)	5.38079e-11	1	0	CDKN2An,CDKN2Bd
64	Known	9p21.3	rs1855185	9	22073996	ncRNA_intronic	G/T	1.121(1.06-1.19)	0.000125949	0.000506945	0.080	0.909901	1.148(1.09-1.21)	2.71e-08	0.927	0.71464	1.137(1.10-1.18)	8.4525e-11	1	0	CDKN2Bnd
64	Known	9p21.3	rs2891168	9	22098619	ncRNA_intronic	G/A	1.196(1.16-1.23)	1.60651e-31	2.58648e-29	0.478	0.99858	1.213(1.19-1.24)	2.29e-98	0.489	1	1.209(1.19-1.23)	1.28156e-125	1	1	CDKN2Bnd
64	Known	9p21.3	rs13301964	9	22113324	ncRNA_intronic	G/C	1.207(1.08-1.35)	0.000847263	0.00272819	0.023	0.771406	1.253(1.15-1.36)	1.08e-07	0.021	0.646	1.236(1.16-1.32)	9.56887e-10	1	0	CDKN2Bnd
67	Known	9q34.2	rs2519093	9	136141870	intronic	T/C	1.064(1.02-1.11)	0.00152257	0.00462516	0.181	0.994934	1.083(1.06-1.11)	1.19e-11	0.191	0.983	1.078(1.06-1.10)	5.43822e-13	1	1	ABOne
68	Known	10p11.23	rs2487928	10	30323892	intronic	A/G	1.066(1.03-1.10)	3.28019e-05	0.000155327	0.437	0.985168	1.065(1.04-1.08)	4.41e-11	0.418	0.9799	1.065(1.05-1.08)	4.91782e-14	1	1	KIAA1462ncd
69	Known	10q11.21	rs1870634	10	44480811	intergenic	G/T	1.058(1.03-1.09)	0.000457976	0.00158303	0.342	0.994987	1.079(1.06-1.10)	5.55e-15	0.637	0.99383	1.073(1.06-1.09)	2.35308e-16	1	1	C10orf142n
71	Known	10q23.31	rs1412444	10	91002927	intronic	T/C	1.085(1.05-1.12)	3.64818e-07	3.91571e-06	0.341	1	1.069(1.05-1.09)	5.15e-12	0.369	1	1.073(1.06-1.09)	1.74417e-16	1	1	LIPAnce
76	Novel	11p15.2	rs1351525	11	13301548	intronic	T/A	1.049(1.01-1.08)	0.00459485	0.0114525	0.300	0.998927	1.050(1.03-1.07)	1.26e-06	0.674	0.999	1.049(1.03-1.07)	4.08538e-08	1	1	ARNTLnce
80	Known	11q22.3	rs2128739	11	103673277	intergenic	A/C	1.070(1.04-1.11)	6.00561e-05	0.000254448	0.712	0.990861	1.068(1.05-1.09)	7.05e-11	0.324	0.997	1.068(1.05-1.09)	1.24104e-13	1	1	PDGFDne
83	Novel	12q13.13	rs11170820	12	54513915	ncRNA_exonic	G/C	1.107(1.04-1.18)	0.00162645	0.00476106	0.065	0.928207	1.095(1.05-1.14)	3.66e-06	0.076	0.8145	1.098(1.06-1.13)	4.08538e-08	1	1	HOXC4n
85	Known	12q21.33	rs2681472	12	90008959	intronic	G/A	1.065(1.02-1.11)	0.00159336	0.00475057	0.173	1	1.077(1.05-1.10)	6.17e-11	0.201	1	1.074(1.05-1.09)	2.08797e-12	1	1	ATP2B1ne
86	Known	12q24.12	rs11065979	12	112059557	intergenic	T/C	1.069(1.04-1.10)	2.03385e-05	0.000102328	0.421	0.994971	1.071(1.05-1.09)	1.93e-10	0.365	0.94458	1.070(1.05-1.09)	1.24104e-13	1	1	BRAPn,SH2B3cd
87	Novel	12q24.31	rs2244608	12	121416988	intronic	G/A	1.078(1.04-1.11)	4.15092e-06	3.03772e-05	0.317	1	1.049(1.03-1.07)	1.02e-06	0.349	0.964	1.056(1.04-1.07)	1.85687e-10	1	1	HNF1Anc,OASLd
91	Known	13q34	rs11617955	13	110818102	intronic	T/A	1.111(1.06-1.17)	2.84332e-05	0.00013872	0.888	0.953894	1.093(1.06-1.13)	3.55e-08	0.894	0.95928	1.098(1.07-1.13)	2.8198e-11	1	0	COL4A1nd
91	Known	13q34	rs4773141	13	110954353	intronic	G/C	1.074(1.04-1.11)	9.74933e-06	5.60587e-05	0.360	0.957224	1.072(1.05-1.10)	2.14e-09	0.359	0.84086	1.073(1.05-1.09)	5.47975e-13	1	0	COL4A1nd
92	Novel	14q24.3	rs3832966	14	75614504	intronic	ACCCG/A	1.055(1.02-1.09)	0.00045467	0.00158303	0.529	0.998775	1.053(1.03-1.07)	9.95e-08	0.458	0.933	1.054(1.04-1.07)	5.796e-10	1	1	TMED10ne,ZC2HC1Ce,RPS6KL1e,NEK9e,EIF2B2e,ACYP1e
93	Known	14q32.2	rs10139550	14	100145710	intergenic	G/C	1.059(1.03-1.09)	0.000221295	0.000868988	0.418	0.975822	1.057(1.04-1.08)	1.38e-08	0.423	0.89323	1.058(1.04-1.07)	5.38079e-11	1	1	CYP46A1n,HHIPL1nc
94	Known	15q22.33	rs56062135	15	67455630	intronic	C/T	1.082(1.04-1.12)	1.55716e-05	8.35676e-05	0.769	0.995427	1.072(1.05-1.10)	4.52e-09	0.794	0.98244	1.075(1.05-1.10)	2.00471e-12	1	1	SMAD3nd
95	Known	15q25.1	rs8039034	15	79017861	intergenic	C/T	1.103(1.07-1.14)	2.4595e-08	3.59981e-07	0.256	0.997955	1.065(1.04-1.09)	1.35e-08	0.439	0.7635	1.076(1.06-1.10)	4.91782e-14	1	0	ADAMTS7n
95	Known	15q25.1	rs4468572	15	79124475	intergenic	C/T	1.093(1.06-1.13)	9.30137e-09	1.66391e-07	0.431	0.986844	1.080(1.06-1.10)	4.44e-16	0.586	0.977	1.084(1.07-1.10)	8.924e-22	1	1	ADAMTS7ned
97	Known	15q26.1	rs2521501	15	91437388	intronic	T/A	1.105(1.07-1.14)	1.50201e-09	3.0228e-08	0.316	0.968926	1.062(1.04-1.08)	5.01e-08	0.303	0.9192	1.075(1.06-1.09)	2.35568e-14	1	1	FESne,FURINed
99	Novel	16q23.1	rs33928862	16	75308440	intergenic	T/TCAGCCTCCTGAG	1.043(1.01-1.07)	0.00691545	0.0164457	0.527	0.981961	1.051(1.03-1.07)	4.33e-07	0.506	0.89883	1.049(1.03-1.07)	2.47014e-08	1	1	BCAR1ned
100	Novel	16q23.3	rs7500448	16	83045790	intronic	A/G	1.099(1.06-1.14)	1.8597e-07	2.13866e-06	0.752	0.973211	1.057(1.03-1.08)	2.11e-06	0.772	0.961	1.069(1.05-1.09)	4.83e-11	1	1	CDH13ned
102	Known	17p13.3	rs9914266	17	2133250	intronic	C/T	1.051(1.02-1.08)	0.00179226	0.00515275	0.358	0.989788	1.053(1.03-1.07)	8.92e-08	0.354	0.98628	1.052(1.04-1.07)	1.68762e-09	1	1	SMG6n
106	Known	17q23.2	rs7212798	17	59013488	intronic	C/T	1.066(1.02-1.11)	0.00280163	0.00764513	0.158	0.992364	1.083(1.05-1.11)	1.88e-08	0.147	0.954	1.078(1.05-1.10)	6.99731e-10	1	1	BCAS3n
109	Known	19p13.2	rs56289821	19	11188247	intergenic	G/A	1.139(1.09-1.20)	7.84816e-08	1.05296e-06	0.882	0.995704	1.143(1.11-1.18)	4.44e-15	0.900	0.8893	1.142(1.11-1.17)	5.02678e-20	1	1	LDLRnd
109	Known	19p13.2	rs4804573	19	11277232	UTR3	G/A	1.043(1.01-1.08)	0.006946	0.0164457	0.522	0.952109	1.053(1.03-1.07)	3.08e-07	0.550	0.8953	1.050(1.03-1.07)	1.84926e-08	1	0	KANK2n,SPC24e
112	Novel	19q13.2	rs138120077	19	41790086	intronic	G/GTTATGGTA	1.058(1.02-1.10)	0.00462369	0.0114525	0.172	0.989237	1.080(1.05-1.11)	1.75e-07	0.140	0.8127	1.072(1.05-1.10)	9.44045e-09	1	1	HNRNPUL1ne,TGFB1ed,CCDC97e
112	Novel	19q13.2	rs8108632	19	41854534	intronic	T/A	1.049(1.02-1.08)	0.00228915	0.00635436	0.588	0.959323	1.053(1.03-1.07)	4.76e-07	0.484	0.78544	1.052(1.03-1.07)	9.53985e-09	1	0	TGFB1nd,B9D2n
113	Known	19q13.32	rs7412	19	45412079	exonic	C/T	1.189(1.12-1.26)	1.4188e-09	3.0228e-08	0.921	1	1.147(1.10-1.20)	8.17e-11	0.926	0.8095	1.161(1.12-1.20)	3.381e-17	1	0	APOC1n,APOEnc,TOMM40n,PVRL2d
113	Known	19q13.32	rs4420638	19	45422946	downstream	G/A	1.089(1.05-1.13)	1.05523e-05	5.85835e-05	0.187	1	1.096(1.07-1.13)	7.07e-11	0.166	0.882	1.094(1.07-1.12)	2.72895e-14	1	1	APOC1n,PVRL2d
118	Known	21q22.11	rs28451064	21	35593827	intergenic	A/G	1.180(1.13-1.23)	4.6291e-13	1.86321e-11	0.127	0.943511	1.136(1.10-1.17)	1.33e-15	0.121	0.867	1.151(1.12-1.18)	1.51608e-25	1	1	SLC5A3e,MRPS6ne
Genetic variants that did not replicate in UK Biobank (FDR<0.05) or did not reach genome wide significance in the meta-analysis:
1	Novel	1p36.33	rs2843152	1	2245570	intergenic	C/G	1.032(1.00-1.07)	0.0693436	0.107178	0.723	0.981442	1.053(1.03-1.08)	4.78e-06	0.313	0.85796	1.047(1.03-1.07)	1.98154e-06	0	1
2	Novel	1p36.12	rs35465346	1	22132518	intergenic	G/A	1.047(1.00-1.09)	0.0284665	0.0528499	0.834	0.966993	1.067(1.04-1.10)	4.82e-06	0.841	0.91143	1.061(1.04-1.09)	8.12594e-07	0	1
3	Novel	1p34.3	rs28470722	1	38386727	intronic	A/G	1.034(1.00-1.07)	0.0280348	0.0528499	0.445	0.993445	1.051(1.03-1.07)	9.84e-07	0.409	0.9495	1.046(1.03-1.06)	2.11089e-07	0	1
4	Known	1p32.3	rs11206510	1	55496039	intergenic	T/C	1.028(0.99-1.07)	0.166804	0.220127	0.816	1	1.077(1.05-1.11)	2.34e-08	0.848	1	1.062(1.04-1.08)	1.24633e-07	0	1
9	Novel	1q23.2	rs2789422	1	159892088	intronic	G/A	1.006(0.98-1.04)	0.694505	0.721389	0.588	1	1.048(1.03-1.07)	2.46e-06	0.608	0.894	1.036(1.02-1.05)	3.54432e-05	0	1
10	Novel	1q32.1	rs2820315	1	201872264	intronic	T/C	1.039(1.01-1.07)	0.0183566	0.0378899	0.309	0.997528	1.048(1.03-1.07)	6.08e-06	0.284	0.98591	1.045(1.03-1.06)	5.77706e-07	0	1
14	Known	2p21	rs4245791	2	44074431	intronic	C/T	1.032(1.00-1.07)	0.0550991	0.0914531	0.683	1	1.054(1.03-1.08)	6.14e-07	0.316	0.998375	1.047(1.03-1.07)	2.89108e-07	0	0
15	Novel	2p16.2	rs114031344	2	53328458	intergenic	G/A	0.975(0.89-1.07)	0.579945	0.626652	0.030	0.974116	1.119(1.06-1.18)	9.08e-06	0.038	0.952	1.083(1.04-1.13)	0.000330221	0	1
17	Known	2q22.3	rs17678683	2	145286559	ncRNA_intronic	G/T	1.047(0.99-1.10)	0.0812863	0.121177	0.090	1	1.104(1.07-1.14)	3e-09	0.088	0.99517	1.087(1.06-1.12)	7.36e-09	0	1
19	Novel	2q35	rs17517928	2	216291359	intronic	C/T	1.044(1.01-1.08)	0.0152693	0.0327781	0.751	0.990389	1.058(1.04-1.08)	5.14e-07	0.742	0.97896	1.054(1.03-1.07)	6.1021e-08	0	1
20	Novel	2q35	rs2552527	2	218688596	intronic	T/G	1.013(0.98-1.04)	0.421772	0.506756	0.585	0.991028	1.053(1.03-1.07)	1.31e-07	0.594	0.992185	1.041(1.02-1.06)	1.40912e-06	0	1
21	Novel	2q36.3	rs10168194	2	228986980	intronic	C/G	1.016(0.98-1.05)	0.31386	0.397886	0.342	0.999308	1.049(1.03-1.07)	1.51e-06	0.347	0.998235	1.040(1.02-1.06)	4.83e-06	0	1
22	Novel	2q37.2	rs143803699	2	236902252	intronic	G/C	1.049(0.94-1.17)	0.381989	0.465911	0.020	0.973882	1.164(1.09-1.24)	2.89e-06	0.021	0.90183	1.133(1.07-1.20)	9.66e-06	0	1
23	Novel	3p25.1	rs748431	3	14928077	intronic	G/T	1.029(1.00-1.06)	0.0664351	0.105901	0.632	0.995945	1.050(1.03-1.07)	2.14e-07	0.406	0.9891	1.045(1.03-1.06)	1.26394e-07	0	1
25	Novel	3p21.1	rs62253653	3	53013267	intronic	A/G	1.024(0.99-1.06)	0.153559	0.204322	0.714	0.993323	1.050(1.03-1.07)	7.53e-06	0.731	0.922	1.042(1.02-1.06)	7.12457e-06	0	1
27	Novel	3q22.3	rs73222236	3	135888642	intronic	G/A	1.027(1.00-1.06)	0.0993171	0.144055	0.338	0.994962	1.049(1.03-1.07)	1.41e-06	0.325	0.987	1.043(1.03-1.06)	1.00625e-06	0	1
30	Novel	3q26.31	rs34229028	3	172117455	UTR3	AC/A	1.023(0.99-1.06)	0.14695	0.197158	0.380	0.97747	1.054(1.03-1.08)	1.42e-07	0.437	0.91217	1.045(1.03-1.06)	2.9349e-07	0	1
31	Novel	4p14	rs1873197	4	38911595	intronic	G/A	0.972(0.91-1.04)	0.404713	0.489916	0.943	0.986856	1.084(1.05-1.12)	3.32e-06	0.920	0.966	1.060(1.03-1.09)	0.000182316	0	1
34	Novel	4q21.22	rs36002015	4	82625720	intergenic	GT/G	1.040(1.01-1.07)	0.0164776	0.0349065	0.666	0.982192	1.052(1.03-1.07)	1.08e-06	0.695	0.91596	1.049(1.03-1.07)	1.26394e-07	0	1
35	Novel	4q22.3	rs2280003	4	95575601	intronic	C/T	1.011(0.98-1.04)	0.485333	0.558133	0.659	0.994117	1.045(1.02-1.07)	8.56e-06	0.674	0.995	1.036(1.02-1.05)	3.703e-05	0	1
38	Known	4q31.22	rs4593108	4	148281001	intergenic	C/G	1.036(1.00-1.08)	0.0794136	0.119885	0.812	0.99441	1.073(1.05-1.10)	8.82e-10	0.795	0.988	1.064(1.04-1.09)	1.73428e-09	0	1
39	Known	4q32.1	rs4691707	4	156441314	intergenic	G/A	1.039(1.01-1.07)	0.0179873	0.0376098	0.655	0.995143	1.049(1.03-1.07)	5.95e-07	0.386	1	1.046(1.03-1.06)	7.3628e-08	0	0
40	Novel	5p15.33	rs10071096	5	4012694	intergenic	G/A	0.988(0.96-1.02)	0.45031	0.532856	0.661	0.993856	1.050(1.03-1.07)	2.06e-06	0.705	0.999	1.032(1.01-1.05)	0.000319433	0	1
41	Novel	5q11.2	rs4074793	5	52193125	intronic	G/A	0.989(0.93-1.05)	0.717141	0.740126	0.074	1	1.078(1.04-1.11)	9.87e-06	0.079	0.99999	1.055(1.02-1.09)	0.000285174	0	1
42	Novel	5q21.3	rs288187	5	107344426	intronic	C/T	1.006(0.97-1.05)	0.762026	0.781441	0.827	0.978435	1.059(1.03-1.09)	4.42e-06	0.824	0.965	1.044(1.02-1.07)	5.152e-05	0	1
43	Known	6p24.1	rs12207703	6	13067462	intronic	G/T	1.041(1.01-1.08)	0.0246368	0.0483722	0.241	1	1.054(1.03-1.08)	2.68e-06	0.255	0.888	1.050(1.03-1.07)	3.87714e-07	0	0
45	Novel	6p22.2	rs9379774	6	25597043	intronic	T/A	0.997(0.96-1.04)	0.886892	0.886892	0.156	0.993435	1.059(1.03-1.08)	5.6e-06	0.159	0.998	1.042(1.02-1.06)	0.000141534	0	1
46	Novel	6p21.33	rs115696548	6	31351764	intergenic	C/T	0.993(0.96-1.02)	0.634384	0.667554	0.576	1	1.053(1.03-1.08)	9.6e-07	0.407	0.998	1.033(1.02-1.05)	0.000177611	0	1
47	Novel	6p21.2	rs57349798	6	37486052	ncRNA_intronic	G/A	0.991(0.96-1.02)	0.557182	0.618664	0.609	0.969102	1.047(1.03-1.07)	3.91e-06	0.624	0.9209	1.031(1.01-1.05)	0.000339797	0	1
48	Known	6p21.2	rs56336142	6	39134099	intergenic	T/C	1.031(0.99-1.07)	0.11181	0.157907	0.792	0.967359	1.069(1.04-1.09)	1.85e-08	0.807	0.978	1.058(1.04-1.08)	4.025e-08	0	1
49	Novel	6q14.1	rs194937	6	82442022	intergenic	A/G	1.025(0.98-1.07)	0.237166	0.30547	0.152	0.992377	1.059(1.03-1.08)	3.11e-06	0.163	0.99876	1.050(1.03-1.07)	4.83e-06	0	1
50	Novel	6q16.1	rs9486719	6	97060124	intronic	G/A	1.012(0.97-1.05)	0.549493	0.614364	0.799	0.995021	1.058(1.03-1.08)	1.1e-06	0.800	0.99559	1.045(1.03-1.07)	8.98405e-06	0	1
52	Novel	6q25.1	rs2153219	6	149755695	intergenic	A/G	1.054(1.01-1.10)	0.019792	0.0398314	0.859	0.992423	1.057(1.03-1.08)	3.28e-06	0.814	1	1.056(1.03-1.08)	3.35278e-07	0	1
53	Known	6q25.3	rs688359	6	160465291	intronic	G/A	1.030(1.00-1.06)	0.0796748	0.119885	0.379	0.889087	1.049(1.03-1.07)	1.43e-06	0.397	1	1.044(1.03-1.06)	7.084e-07	0	0
53	Known	6q26	rs79018195	6	161024291	intronic	C/T	0.700(0.37-1.31)	0.24295	0.310436	0.001	0.890754	1.388(1.23-1.57)	1.12e-07	0.009	0.7355	1.354(1.20-1.53)	8.63682e-07	0	0
55	Novel	7p21.1	rs4719608	7	20292134	intergenic	A/G	1.029(0.99-1.07)	0.110698	0.15772	0.250	0.989395	1.048(1.03-1.07)	6.44e-06	0.286	0.9685	1.043(1.02-1.06)	3.4595e-06	0	1
56	Known	7q22.3	rs68170813	7	107259721	UTR3	T/C	1.033(1.00-1.07)	0.069196	0.107178	0.753	0.972587	1.054(1.03-1.08)	6.26e-06	0.780	0.977	1.047(1.03-1.07)	2.36765e-06	0	1
60	Novel	8p21.2	rs113756303	8	26102772	intergenic	T/G	1.014(0.98-1.05)	0.453424	0.532856	0.235	0.93799	1.064(1.04-1.09)	7.38e-06	0.184	0.788	1.046(1.02-1.07)	5.84452e-05	0	1
61	Novel	8q22.2	rs56356271	8	101322458	intronic	T/C	1.013(0.97-1.05)	0.514965	0.579786	0.190	0.996986	1.056(1.03-1.08)	7.32e-06	0.185	0.94	1.044(1.02-1.07)	3.86175e-05	0	1
63	Novel	8q24.3	rs58594043	8	142230002	intronic	AT/A	1.010(0.96-1.06)	0.682024	0.713025	0.896	0.976705	1.067(1.04-1.10)	3.46e-06	0.869	0.934	1.054(1.03-1.08)	2.36833e-05	0	1
64	Known	9p21.3	rs117626887	9	22013063	ncRNA_intronic	A/G	1.083(0.97-1.20)	0.134571	0.185179	0.979	1	1.173(1.09-1.26)	5.26e-06	0.976	0.85973	1.145(1.08-1.21)	4.83e-06	0	0
64	Known	9p21.3	rs4977754	9	22062012	ncRNA_exonic	A/C	1.083(1.01-1.16)	0.0285624	0.0528499	0.953	1	1.125(1.08-1.17)	5.92e-08	0.945	0.84291	1.114(1.07-1.16)	1.75966e-08	0	0
64	Known	9p21.3	rs7045889	9	22133251	intergenic	A/G	1.028(1.00-1.06)	0.0698985	0.107178	0.422	1	1.049(1.03-1.07)	1.18e-06	0.581	1	1.043(1.03-1.06)	6.20553e-07	0	0
65	Novel	9q33.1	rs75657982	9	118826916	intergenic	A/G	1.032(0.95-1.12)	0.44131	0.526303	0.038	0.93957	1.192(1.11-1.28)	2.07e-06	0.023	0.719	1.116(1.06-1.18)	6.33048e-05	0	1
66	Novel	9q33.2	rs10818576	9	124412948	intronic	G/T	1.040(1.00-1.08)	0.0288869	0.0528499	0.239	0.973305	1.056(1.03-1.08)	7.23e-07	0.251	0.9545	1.052(1.03-1.07)	1.45998e-07	0	1
68	Known	10p11.23	rs139558451	10	30312220	intronic	A/G	1.132(1.00-1.28)	0.0462377	0.0791944	0.978	0.653579	1.273(1.15-1.41)	6.37e-06	0.023	0.482	1.210(1.12-1.31)	3.03217e-06	0	0
69	Known	10q11.21	rs1746050	10	44777188	intergenic	C/A	1.049(1.00-1.10)	0.0337853	0.0611172	0.862	0.994893	1.097(1.07-1.12)	6.28e-13	0.850	0.996	1.085(1.06-1.11)	1.4812e-12	0	0
70	Novel	10q23.1	rs7082705	10	82170856	intronic	A/G	1.025(0.99-1.06)	0.13947	0.189098	0.707	0.996638	1.054(1.03-1.08)	1.33e-06	0.290	0.99539	1.045(1.03-1.06)	1.68124e-06	0	1
72	Novel	10q23.31	rs59898454	10	92658390	intronic	A/G	1.118(1.01-1.24)	0.0356004	0.0636852	0.977	0.993171	1.174(1.09-1.26)	9.34e-06	0.978	0.915515	1.156(1.09-1.23)	1.862e-06	0	1
73	Known	10q24.32	rs11191416	10	104604916	intergenic	T/G	1.054(1.00-1.11)	0.0504227	0.0845631	0.911	0.998921	1.082(1.05-1.11)	4.65e-09	0.873	0.99792	1.077(1.05-1.10)	2.65918e-09	0	1
74	Novel	10q25.1	rs148498907	10	111688424	intergenic	T/C	1.039(0.89-1.21)	0.625212	0.662231	0.991	0.954526	1.343(1.18-1.53)	7.31e-06	0.012	0.636	1.209(1.10-1.34)	0.000181435	0	1
75	Known	11p15.4	rs7941600	11	9280284	intronic	A/G	1.017(0.96-1.08)	0.571251	0.621429	0.070	0.979769	1.076(1.04-1.11)	2.76e-06	0.094	0.9445	1.063(1.03-1.09)	1.21351e-05	0	0
75	Known	11p15.4	rs10840293	11	9751196	intronic	A/G	1.032(1.00-1.06)	0.0416054	0.0721157	0.446	0.984478	1.056(1.04-1.08)	1.28e-08	0.550	0.944505	1.049(1.03-1.07)	8.72922e-09	0	1
77	Novel	11q13.1	rs12801636	11	65391317	intronic	G/A	1.049(1.01-1.09)	0.00879724	0.0199487	0.773	1	1.051(1.03-1.07)	5.21e-06	0.759	1	1.051(1.03-1.07)	2.67154e-07	0	1
78	Novel	11q14.1	rs200545041	11	77185247	upstream	TC/T	0.996(0.97-1.03)	0.821844	0.832182	0.341	0.972251	1.047(1.03-1.07)	7.78e-06	0.353	0.92945	1.032(1.01-1.05)	0.000263726	0	1
79	Novel	11q22.1	rs144506427	11	100622087	intronic	C/CTG	1.044(1.01-1.08)	0.00936111	0.0209325	0.294	0.992677	1.052(1.03-1.08)	8.21e-06	0.234	0.945	1.050(1.03-1.07)	4.24454e-07	0	1
80	Known	11q22.2	rs12788925	11	102801847	intergenic	A/G	0.996(0.97-1.03)	0.802072	0.817301	0.564	1	1.049(1.03-1.07)	4.69e-07	0.590	0.998	1.034(1.02-1.05)	3.74525e-05	0	0
81	Novel	12p12.2	rs10841443	12	20220033	ncRNA_intronic	G/C	1.031(1.00-1.06)	0.0623344	0.100358	0.342	0.981244	1.052(1.03-1.07)	5.81e-07	0.665	0.925	1.046(1.03-1.06)	2.9117e-07	0	1
82	Novel	12q12	rs12826942	12	42796300	intronic	G/A	0.988(0.95-1.02)	0.506452	0.574217	0.250	0.995279	1.053(1.03-1.08)	2.62e-06	0.238	0.954	1.035(1.02-1.05)	0.000284428	0	1
84	Novel	12q21.1	rs10785143	12	75111696	intergenic	C/T	0.973(0.94-1.00)	0.0853705	0.126098		0.926028	1.054(1.03-1.08)	9.88e-06	0.613	0.671	1.024(1.01-1.04)	0.0113444	0	1
85	Known	12q21.33	rs4842680	12	90116362	intergenic	A/G	1.015(0.98-1.05)	0.349993	0.433453	0.428	0.974877	1.046(1.03-1.07)	4.39e-06	0.570	0.90604	1.037(1.02-1.05)	1.37148e-05	0	0
88	Known	13q12.3	rs1924981	13	29022645	intronic	T/C	1.025(0.99-1.06)	0.139768	0.189098	0.323	0.978559	1.051(1.03-1.07)	5.11e-07	0.341	0.964	1.044(1.03-1.06)	6.56385e-07	0	1
89	Novel	13q13.1	rs9591012	13	33058333	intronic	G/A	1.031(1.00-1.06)	0.0569743	0.0926552	0.644	0.992912	1.047(1.03-1.07)	7.13e-06	0.679	0.99251	1.042(1.02-1.06)	2.0739e-06	0	1
90	Novel	13q14.11	rs9532984	13	42634693	intronic	G/A	0.992(0.96-1.02)	0.595109	0.63875	0.586	0.974109	1.046(1.03-1.07)	1.62e-06	0.575	1	1.031(1.02-1.05)	0.000134422	0	1
91	Known	13q34	rs11838776	13	111040681	intronic	A/G	1.021(0.99-1.06)	0.223085	0.292006	0.276	0.959879	1.071(1.05-1.09)	1.83e-10	0.263	0.9875	1.057(1.04-1.08)	3.6423e-09	0	1
91	Known	13q34	rs9583531	13	111385161	intergenic	G/T	1.050(1.01-1.09)	0.013325	0.0289909	0.181	0.992875	1.060(1.03-1.09)	2.49e-06	0.178	0.993	1.057(1.04-1.08)	1.98989e-07	0	0
96	Known	15q26.1	rs11073826	15	89571424	intergenic	A/G	1.029(0.98-1.08)	0.230607	0.299417	0.133	0.899266	1.093(1.05-1.13)	3.24e-06	0.112	0.6295	1.067(1.04-1.10)	1.49162e-05	0	0
96	Known	15q26.1	rs8042271	15	89574218	intergenic	G/A	1.020(0.94-1.10)	0.618153	0.65909	0.048	0.982589	1.102(1.06-1.14)	3.68e-08	0.902	0.925	1.088(1.05-1.12)	2.8525e-07	0	1
98	Novel	15q26.2	rs17581137	15	96146414	intergenic	A/C	1.027(0.99-1.06)	0.132794	0.184309	0.750	0.967678	1.053(1.03-1.08)	2.23e-06	0.759	0.97803	1.046(1.03-1.07)	1.95698e-06	0	1
101	Novel	16q24.1	rs8045120	16	84741149	intronic	T/G	1.012(0.98-1.04)	0.468722	0.546842	0.379	0.962057	1.049(1.03-1.07)	8.28e-06	0.319	0.996	1.037(1.02-1.06)	4.56167e-05	0	1
102	Known	17p13.3	rs117592425	17	2024564	intronic	A/C	1.193(1.04-1.37)	0.0103993	0.0229354	0.986	0.929972	1.278(1.15-1.42)	6.78e-06	0.988	0.8557	1.245(1.14-1.35)	5.54733e-07	0	0
103	Known	17p11.2	rs741782	17	18019712	intronic	C/T	1.027(1.00-1.06)	0.0896022	0.131145	0.671	0.964478	1.044(1.02-1.06)	8.81e-06	0.398	0.996	1.039(1.02-1.06)	4.0118e-06	0	1
104	Novel	17q21.2	rs72823056	17	40565926	intronic	G/T	1.015(0.97-1.06)	0.503541	0.574217	0.145	0.973974	1.064(1.04-1.09)	1.5e-06	0.159	0.91232	1.051(1.03-1.07)	8.61969e-06	0	1
104	Novel	17q21.2	rs34349578	17	40598129	intergenic	A/G	1.035(1.00-1.07)	0.0497954	0.0843901	0.258	0.952284	1.059(1.03-1.08)	4.48e-06	0.207	0.82889	1.051(1.03-1.07)	1.49396e-06	0	0
105	Known	17q21.32	rs35895680	17	47060322	intergenic	C/A	1.009(0.98-1.04)	0.569675	0.621429	0.683	0.978815	1.058(1.04-1.08)	3.76e-07	0.716	0.902	1.043(1.02-1.06)	7.47141e-06	0	1
107	Novel	17q25.1	rs3760128	17	73886888	exonic	A/G	1.012(0.98-1.04)	0.475034	0.550219	0.653	1	1.045(1.03-1.07)	9.09e-06	0.659	0.97115	1.036(1.02-1.05)	3.75289e-05	0	1
108	Known	18q21.32	rs663129	18	57838401	intergenic	A/G	1.003(0.97-1.04)	0.880062	0.885562	0.237	0.999139	1.060(1.04-1.08)	3.2e-08	0.257	0.998835	1.045(1.03-1.06)	1.82184e-06	0	1
109	Known	19p13.2	rs3859514	19	10748820	intronic	C/T	1.036(1.00-1.07)	0.0272921	0.0523099	0.368	0.99561	1.046(1.03-1.07)	3.35e-06	0.639	0.995	1.043(1.03-1.06)	4.9749e-07	0	0
110	Novel	19p13.12	rs8104311	19	15982760	intergenic	C/T	0.974(0.94-1.01)	0.10232	0.147085	0.347	0.990648	1.048(1.03-1.07)	1.26e-06	0.344	0.997	1.028(1.01-1.04)	0.000900861	0	1
111	Novel	19p13.11	rs111971255	19	17857761	upstream	TTTTG/T	1.043(1.01-1.07)	0.00678893	0.0164457	0.473	0.981012	1.045(1.03-1.07)	7.8e-06	0.461	0.9161	1.044(1.03-1.06)	2.9349e-07	0	1
112	Novel	19q13.2	rs12980942	19	41832231	intergenic	G/A	1.046(1.00-1.09)	0.0379066	0.0670655	0.849	0.976975	1.063(1.03-1.09)	8.02e-06	0.853	0.896	1.058(1.03-1.08)	1.52375e-06	0	0
113	Known	19q13.32	rs405509	19	45408836	upstream	T/G	1.032(1.00-1.06)	0.0416569	0.0721157	0.516	1	1.052(1.03-1.07)	1.74e-07	0.503	0.99969	1.046(1.03-1.06)	7.37108e-08	0	0
113	Known	19q13.32	rs1964272	19	46190268	downstream	G/A	1.045(1.01-1.08)	0.00386089	0.0101902	0.518	0.998434	1.047(1.03-1.07)	2.92e-06	0.517	0.901365	1.047(1.03-1.06)	7.475e-08	0	0
114	Novel	20p12.1	rs13734	20	17594729	UTR3	A/G	1.018(0.98-1.06)	0.358446	0.440533	0.183	1	1.052(1.03-1.08)	7.65e-06	0.220	0.999	1.043(1.02-1.06)	1.70401e-05	0	1
115	Novel	20q12	rs6129767	20	39822332	intronic	G/T	1.016(0.98-1.05)	0.331611	0.413871	0.297	0.979629	1.048(1.03-1.07)	3.99e-06	0.296	0.96296	1.040(1.02-1.06)	1.07495e-05	0	1
116	Novel	20q12	rs763475	20	40964651	intronic	C/T	0.951(0.90-1.00)	0.0687469	0.107178	0.910	0.974332	1.069(1.04-1.10)	4.19e-06	0.141	0.9223	1.042(1.02-1.07)	0.00124487	0	1
117	Novel	21q21.3	rs11911017	21	30567941	ncRNA_intronic	T/G	1.021(0.98-1.06)	0.321496	0.404382	0.173	1	1.058(1.03-1.08)	3.29e-06	0.174	0.989	1.048(1.03-1.07)	8.38698e-06	0	1
119	Known	22q11.23	rs180803	22	24658858	ncRNA_intronic	G/T	1.105(0.97-1.26)	0.123918	0.173485	0.016	0.981975	1.198(1.13-1.27)	1.64e-10	0.971	0.85879	1.183(1.12-1.24)	3.33989e-10	0	1
119	Known	22q11.23	rs5760389	22	24784051	ncRNA_intronic	A/T	1.114(1.00-1.25)	0.0558851	0.0918112	0.977	0.99756	1.107(1.06-1.16)	6.54e-06	0.959	0.985	1.108(1.06-1.15)	1.49291e-06	0	0
120	Novel	22q12.2	rs9608859	22	30667277	intergenic	C/T	1.009(0.98-1.04)	0.564366	0.621429	0.435	0.983539	1.049(1.03-1.07)	5.36e-07	0.588	0.9485	1.038(1.02-1.05)	6.325e-06	0	1

## Sheet: Supplementary Table 4
Supplementary Table 4 This table reports coding variants in LD (r2>0.8) with the 71 sentinel genetic variants.
Sentinel SNV	Chromosome	Position	ld (r2)	ld (D')	Coding SNV	hg18_chr	hg18_pos(1-based)	alt	aaref	hg19_chr	hg19_pos(1-based)	hg18_chr	hg18_pos(1-based)	genename	cds_strand	refcodon	codonpos	codon_degeneracy	Ancestral_allele	AltaiNeandertal	Denisova	Ensembl_geneid	Ensembl_transcriptid	Ensembl_proteinid	aapos	SIFT_score	SIFT_converted_rankscore	SIFT_pred	Uniprot_acc_Polyphen2	Uniprot_id_Polyphen2	Uniprot_aapos_Polyphen2	Polyphen2_HDIV_score	Polyphen2_HDIV_rankscore	Polyphen2_HDIV_pred	Polyphen2_HVAR_score	Polyphen2_HVAR_rankscore	Polyphen2_HVAR_pred	LRT_score	LRT_converted_rankscore	LRT_pred	LRT_Omega	MutationTaster_score	MutationTaster_converted_rankscore	MutationTaster_pred	MutationTaster_model	MutationTaster_AAE	Uniprot_id_MutationAssessor	Uniprot_variant_MutationAssessor	MutationAssessor_score
rs11591147	1	55505647	1	1	rs11591147	1	55039974	T	R	1	55505647	1	55278235	PCSK9	+	CGT	2	0	G	G/G	G/G	ENSG00000169174	ENST00000302118	ENSP00000303208	46	0.359	0.11937	T	Q8NBP7	PCSK9_HUMAN	46	0.001	0.06737	B	0.002	0.06334	B	0.254722	0.03667	N	2.19595	1;1	0.08979	N;N	simple_aae;simple_aae	R46L;R46L	PCSK9_HUMAN	R46L	0.345
rs2487928	10	30323892	0.9008	0.982907	rs3739998	10	30027143	G	S	10	30316072	10	30356078	KIAA1462	-	AGT	2	0	C	C/C	C/C	ENSG00000165757	ENST00000375377	ENSP00000364526	1002	0.892	0.02468	T	Q9P266	K1462_HUMAN	1002	0.058	0.21505	B	0.025	0.19271	B	0.198056	0.03297	N	1.50243	1	0.08979	P	simple_aae	S1002T	JCAD_HUMAN	S1002T	1.79
rs1412444	10	91002927	0.861437	1	rs1051338	10	89247603	G	T	10	91007360	10	90997340	LIPA	-	ACC	1	0	T	T/T	T/T	ENSG00000107798	ENST00000336233;ENST00000428800;ENST00000282673	ENSP00000337354;ENSP00000388415;ENSP00000282673	16	0.238;0.238;0.165	0.23237	T	P38571	LICH_HUMAN	16	0.002	0.08966	B	0.002	0.06334	B	.	.	.	.	0.999335;0.999335;0.999335;0.999335;0.999335;1.20474e-09;1.20474e-09	0.58814	P;P;P;P;P;P;P	simple_aae;simple_aae;simple_aae;simple_aae;simple_aae;without_aae;without_aae	T16P;T16P;T16P;T16P;T16P;.;.	LICH_HUMAN	T16P	0
rs11065979	12	112059557	0.867579	0.982537	rs3184504	12	111446804	C	W	12	111884608	12	110368991	SH2B3	+	TGG	1	0	C	C/C	C/C	ENSG00000111252	ENST00000341259;ENST00000538307	ENSP00000345492;ENSP00000440597	262;60	1.0;0.636	0.05052	T	F5GYM4;Q9UQQ2	.;SH2B3_HUMAN	60;262	0	0.02634	B	0	0.01257	B	1.1e-05	0.62918	N	0.108387	1;1;1	0.08979	P;P;P	simple_aae;simple_aae;simple_aae	W262R;W72R;W60R	SH2B3_HUMAN	W262R	-1.845
rs2244608	12	121416988	0.953152	0.987919	rs1169288	12	120978847	C	I	12	121416650	12	119901033	HNF1A	+	ATC	1	0	A	A/A	A/A	ENSG00000135100	ENST00000257555;ENST00000400024;ENST00000617366;ENST00000543427;ENST00000541395;ENST00000544413	ENSP00000257555;ENSP00000476181;ENSP00000481967;ENSP00000439721;ENSP00000443112;ENSP00000438804	27	0.082;.;.;.;0.101;0.103	0.33209	T;.;.;.;T;T	F5H0K0;P20823;E7EUQ4;E7EMR0	.;HNF1A_HUMAN;.;.	27	0.02;0.025;0.015;0.006	0.17923	B	0.013;0.022;0.047;0.012	0.23442	B	0.000599	0.43081	D	0.102545	0.00427281;0.00427281;0.00427281;0.00103143;9.01191e-17	0.58814	P;P;P;P;P	simple_aae;simple_aae;simple_aae;simple_aae;without_aae	I27L;I27L;I27L;I27L;.	HNF1A_HUMAN	I27L	1.445
rs10139550	14	100145710	0.932701	0.994437	rs7158073	14	99675352	C	V	14	100141689	14	99211442	HHIPL1	+	GTG	2	0	T	T/T	T/T	ENSG00000182218	ENST00000330710	ENSP00000330601	692	0.43	0.09526	T	Q96JK4	HIPL1_HUMAN	692	0	0.02634	B	0.003	0.07978	B	.	.	.	.	1	0.08979	P	simple_aae	V692A	HIPL1_HUMAN	V692A	0.535
rs7412	19	45412079	1	1	rs7412	19	44908822	T	R	19	45412079	19	50103919	APOE	+	CGC	1	0	c	C/C	C/C	ENSG00000130203	ENST00000252486;ENST00000446996;ENST00000434152;ENST00000425718	ENSP00000252486;ENSP00000413135;ENSP00000413653;ENSP00000410423	176;176;202;176	0.012;0.023;.;0.022	0.5463	D;D;.;D	P02649	APOE_HUMAN	176	1	0.89865	D	1	0.97092	D	0.000104	0.50438	D	0	0.930361	0.36946	A	simple_aae	R176C	APOE_HUMAN	R176C	2.555
rs115654617	2	203893999	0.988868	1	rs35212307	2	202901033	C	I	2	203765756	2	203474001	WDR12	-	ATC	1	0	T	T/T	T/T	ENSG00000138442	ENST00000261015	ENSP00000261015	75	0.131	0.26591	T	Q53T99;Q9GZL7	.;WDR12_HUMAN	75	0.001;0.0	0.06737	B	0.002	0.06334	B	0	0.84324	D	0.043242	5.22e-06	0.58814	P	simple_aae	I75V	WDR12_HUMAN	I75V	1.42
rs115654617	2	203893999	0.988868	1	rs72932557	2	202982094	T	Y	2	203846817	2	203555062	CARF	+	TAC	2	0	T	T/T	T/T	ENSG00000138380	ENST00000402905;ENST00000320443;ENST00000414439;ENST00000428585;ENST00000438828	ENSP00000384006;ENSP00000316224;ENSP00000416160;ENSP00000396221;ENSP00000414644	571;495;469;495;571	1.0;.;1.0;1.0;1.0	0.00963	T;.;T;T;T	B4DIA7;G3V1K7;Q8N187	.;.;AL2S8_HUMAN	483;495;571	0	0.02634	B	0	0.01257	B	0.001971	0.37535	N	0.229295	1;1;1;1;1;1;1	0.08979	P;P;P;P;P;P;P	simple_aae;simple_aae;simple_aae;simple_aae;simple_aae;simple_aae;simple_aae	Y571F;Y571F;Y483F;Y469F;Y495F;Y495F;Y571F	AL2S8_HUMAN	Y571F	-1.79
rs4076834	2	44081627	0.915686	0.965176	rs6756629	2	43837951	A	R	2	44065090	2	43918594	ABCG5	-	CGC	1	0	G	G/G	G/G	ENSG00000138075	ENST00000260645	ENSP00000260645	50	0.011	0.55478	D	Q9H222	ABCG5_HUMAN	50	0.996	0.67003	D	0.65	0.50623	P	0.159117	0.17708	N	0.3936	1;1;0.914668	0.81033	D;D;N	without_aae;without_aae;simple_aae	.;.;R50C	ABCG5_HUMAN	R50C	2.11
rs4076834	2	44081627	0.917465	0.982514	rs11887534	2	43839108	C	D	2	44066247	2	43919751	ABCG8	+	GAT	1	0	G	G/G	G/G	ENSG00000143921	ENST00000272286	ENSP00000272286	19	0.045	0.40783	D	Q9H221-2;Q9H221	.;ABCG8_HUMAN	19	0.852;0.769	0.45032	P	0.717;0.525	0.52896	P	0.063543	0.22004	N	0.438259	0.543616	0.31372	N	simple_aae	D19H	ABCG8_HUMAN	D19H	0.345
rs7623687	3	49448566	0.80938	1	rs73079003	3	49795355	A	T	3	49832788	3	49807792	CDHR4	-	ACG	2	0	G	G/G	G/G	ENSG00000187492	ENST00000412678	ENSP00000391409	291	0.225	0.18598	T	A6H8M9	CDHR4_HUMAN	291	0.012	0.15063	B	0.002	0.06334	B	.	.	.	.	1	0.08979	N	simple_aae	T291M	CDHR4_HUMAN	T291M	0.345
rs186696265	6	161111700	0.873832	1	rs3798220	6	160540105	C	I	6	160961137	6	160881127	LPA	-	ATA	3	3	.	T/T	T/T	ENSG00000198670	ENST00000316300	ENSP00000321334	1891	0.116	0.28356	T	P08519	APOA_HUMAN	4399	0.998	0.71542	D	0.995	0.81812	D	.	.	.	.	1;1	0.08979	P;P	simple_aae;simple_aae	I1891M;I1891M	APOA_HUMAN	I4399M	1.38
rs11556924	7	129663496	1	1	rs11556924	7	130023656	T	R	7	129663496	7	129450732	ZC3HC1	-	CGT	2	0	C	C/C	C/C	ENSG00000091732	ENST00000358303;ENST00000311873;ENST00000481503	ENSP00000351052;ENSP00000309301;ENSP00000418533	363;342;320	0.005;0.02;0.005	0.63171	D	Q86WB0;C9J0I9	NIPA_HUMAN;.	363;320	1	0.89865	D	0.959	0.68473	D	5e-06	0.62918	D	0	0.0176079;0.0530077;0.0530077;1.11133e-30	0.81033	P;P;P;P	simple_aae;simple_aae;simple_aae;without_aae	R342H;R320H;R363H;.	NIPA_HUMAN	R363H	1.79
[truncated: 96 more columns]

## Sheet: Supplementary Table 5
Supplementary Table 5 This table shows eQTLs (sentinel SNPs or SNPs in LD, r2> 0.8, 1000G phase3) that were identified in a dataset compiled from the summary statistics of several tissues of GTEX version 6 (Lonsdale et al. 2013) , STARNET (Franzén et al. 2016), cis-eQTL datasets of Blood (Westra et al. 2013; Zhernakova et al. 2015) and cis-Meqtls (Bonder et al. 2015). Only eQTLS/meQTLs with P<1E-…												Literature
Chr	Sentinel SNP Pos	Sentinel GWAS SNP	Top eQTL SNP	R2 (Best-ProxySNP to SentinelSNP	RSQ_SentinelSNP_TopSNP	Distance SentinelSNP to Top-eQtlSNP (kb)	P-eQTL (Top-SNP)	Source	TISSUE	Gene	TRANSCRIPT	Bonder, Marc Jan, René Luijk, Daria Zhernakova, Matthijs Moed, Patrick Deelen, Martijn Vermaat, Maarten van Iterson, et al. 2015. “Disease Variants Alter Transcription Factor Levels and Methylation of Their Binding Sites.” bioRxiv, November. doi:10.1101/033084. Franzén, Oscar, Raili Ermel, Ariella Cohain, Nicholas K. Akers, Antonio Di Narzo, Husain A. Talukdar, Hassan Foroughi-Asl, et al. 2016. “…
9	136141870	rs2519093	rs600038	0.83	0.83	-9.94	3.35e-55	STARNET	SF	ABO	ENSG00000175164.9
9	136141870	rs2519093	rs2519093	-	-	-	6.03e-10	STARNET-secondary	VAF	ABO	ENSG00000175164.9
2	203893999	rs115654617	rs6705330	0.95	0.95	231.8	4.38e-21	STARNET	AOR	AC023271.1	ENSG00000228513.1
2	203893999	rs115654617	rs142250318	0.97	0.97	98.24	9.88e-29	STARNET	MAM	AC023271.1	ENSG00000228513.1
14	75614504	rs3832966	rs175505	0.82	0.82	84.89	1.29e-28	exon_level_eQTLs	Blood	ACYP1	chr_14_75519924_75520362
14	75614504	rs3832966	rs175451	0.82	0.82	24.78	4.42e-06	exon_level_eQTLs	Blood	ACYP1	chr_14_75526551_75526964
14	75614504	rs3832966	rs175451	0.82	0.82	24.78	4.5e-34	gene_level_eQTLs	Blood	ACYP1	ENSG00000119640
14	75614504	rs3832966	rs175076	0.82	0.82	109.02	3.85e-08	exon_level_eQTLs	Blood	ACYP1	chr_14_75529726_75530264
14	75614504	rs3832966	rs10142770	0.83	0.83	89.06	3.59e-13	H.Westra 2013	Blood	ACYP1	5910148
15	79124475	rs4468572	rs56076311	0.82	0.8	9.36	3.86e-20	STARNET	VAF	ADAMTS7	ENSG00000136378.10
15	79124475	rs4468572	rs28513584	0.85	0.83	14.62	3.82e-06	GTEX.V6	Brain_Cerebellum_Analysis.snpgenes	ADAMTS7	ENSG00000136378.10
1	222823743	rs67180937	rs4846769	0.87	0.87	28.5	6.08e-06	GTEX.V6	Adrenal_Gland_Analysis.snpgenes	AIDA	ENSG00000186063.8
1	222823743	rs67180937	rs35700460	0.99	0.99	12.34	5.74e-07	GTEX.V6	Brain_Cerebellar_Hemisphere_Analysis.snpgenes	AIDA	ENSG00000186063.8
1	222823743	rs67180937	rs28709375	0.99	0.99	0.74	2.95e-06	GTEX.V6	Brain_Cerebellum_Analysis.snpgenes	AIDA	ENSG00000186063.8
21	35593827	rs28451064	rs28451064	-	-	-	8e-23	STARNET	AOR	AP000318.2	ENSG00000214955.5
21	35593827	rs28451064	rs28451064	-	-	-	1.34e-13	STARNET	AOR	AP000320.7	ENSG00000272657.1
11	13301548	rs1351525	rs12295734	0.89	0.9	9.27	3.82e-06	GTEX.V6	Testis_Analysis.snpgenes	ARNTL	ENSG00000133794.13
11	13301548	rs1351525	rs12290622	0.97	0.98	-12.76	5.78e-11	exon_level_eQTLs	Blood	ARNTL	chr_11_13298199_13298619
12	90008959	rs2681472	rs11105353	0.98	0.98	-17.5	2.62e-36	STARNET	MAM	ATP2B1	ENSG00000070961.10
12	90008959	rs2681472	rs11105352	0.98	0.98	-17.5	1e-07	GTEX.V6	Artery_Tibial_Analysis.snpgenes	ATP2B1	ENSG00000070961.10
1	109817192	rs7528419	rs7528419	-	-	-	2.11e-12	STARNET-secondary	LIV	ATXN7L2	ENSG00000162650.11
16	75308440	rs33928862	rs33928862	-	-	-	2.59e-19	STARNET	MAM	BCAR1	ENSG00000050820.12
17	59013488	rs7212798	rs142636700	0.9	0.9	108.38	1.68e-06	GTEX.V6	Artery_Tibial_Analysis.snpgenes	C17orf82	ENSG00000187013.2
1	222823743	rs67180937	rs17011681	0.99	0.99	-1.35	9.58e-07	H.Westra 2013	Blood	C1orf58	4390014
2	203893999	rs115654617	rs72938351	0.81	0.83	-257.5	1.72e-10	GTEX.V6	Cells_Transformed_fibroblasts_Analysis.snpgenes	CARF	ENSG00000138380.13
2	203893999	rs115654617	rs72936326	0.96	0.96	-160.14	1.6e-09	STARNET	SF	CARF	ENSG00000138380.13
2	203893999	rs115654617	rs72934706	0.99	0.99	186.25	3.98e-17	GTEX.V6	Testis_Analysis.snpgenes	CARF	ENSG00000138380.13
2	203893999	rs115654617	rs72934706	0.99	0.99	186.25	7.25e-08	GTEX.V6	Esophagus_Muscularis_Analysis.snpgenes	CARF	ENSG00000138380.13
2	203893999	rs115654617	rs72934706	0.99	0.99	186.25	8.81e-09	GTEX.V6	Breast_Mammary_Tissue_Analysis.snpgenes	CARF	ENSG00000138380.13
2	203893999	rs115654617	rs149846585	0.95	0.95	157.75	1.51e-06	GTEX.V6	Esophagus_Mucosa_Analysis.snpgenes	CARF	ENSG00000138380.13
2	203893999	rs115654617	rs149846585	0.95	0.95	157.75	8.85e-06	GTEX.V6	Colon_Sigmoid_Analysis.snpgenes	CARF	ENSG00000138380.13
2	203893999	rs115654617	rs149215222	0.96	0.96	-99.51	2.09e-12	STARNET	MAM	CARF	ENSG00000138380.13
2	203893999	rs115654617	rs140099257	0.99	0.99	68.57	3.27e-09	GTEX.V6	Skin_Not_Sun_Exposed_Suprapubic_Analysis.snpgenes	CARF	ENSG00000138380.13
2	203893999	rs115654617	rs138205147	0.91	0.92	-168.73	5.05e-06	GTEX.V6	Pancreas_Analysis.snpgenes	CARF	ENSG00000138380.13
2	203893999	rs115654617	rs115400054	0.94	0.95	217.89	9.72e-08	STARNET	LIV	CARF	ENSG00000138380.13
19	41790086	rs138120077	rs73045269	0.89	0.9	-35.11	5.46e-07	STARNET	LIV	CCDC97	ENSG00000142039.3
19	41790086	rs138120077	rs58855122	0.96	0.97	-0.11	4.72e-07	GTEX.V6	Adipose_Subcutaneous_Analysis.snpgenes	CCDC97	ENSG00000142039.3
16	83045790	rs7500448	rs7500448	-	-	-	2.47e-46	STARNET	MAM	CDH13	ENSG00000140945.11
16	83045790	rs7500448	rs7500448	-	-	-	6.81e-71	STARNET	AOR	CDH13	ENSG00000140945.11
1	109817192	rs7528419	rs7528419	-	-	-	7.42e-36	GTEX.V6	Muscle_Skeletal_Analysis.snpgenes	CELSR2	ENSG00000143126.7
1	109817192	rs7528419	rs7528419	-	-	-	3.42e-19	GTEX.V6	Liver_Analysis.snpgenes	CELSR2	ENSG00000143126.7
1	109817192	rs7528419	rs629301	1	1	-1.11	1.79e-109	STARNET	LIV	CELSR2	ENSG00000143126.7
1	109817192	rs7528419	rs3832016	0.94	0.94	-0.97	1.24e-34	STARNET	Blood	CELSR2	ENSG00000143126.7
1	109817192	rs7528419	rs3832016	0.94	0.94	-0.97	1.24e-34	STARNET	SLKM	CELSR2	ENSG00000143126.7
16	83045790	rs7500448	rs7500448	-	-	-	5.54e-17	STARNET	MAM	CTD-3253I12.1	ENSG00000260832.1
16	83045790	rs7500448	rs7500448	-	-	-	3.95e-36	STARNET	AOR	CTD-3253I12.1	ENSG00000260832.1
3	153980130	rs433903	rs789380	0.96	0.96	-101.29	2.46e-30	exon_level_eQTLs	Blood	DHX36	chr_3_154018383_154018485
3	153980130	rs433903	rs789380	0.96	0.96	-101.29	6.9e-13	exon-ratio_level_eQTLs	Blood	DHX36	ENSG00000174953_3_154018383_154018485
3	153980130	rs433903	rs789301	0.96	0.96	-95.39	2.16e-13	GTEX.V6	Esophagus_Muscularis_Analysis.snpgenes	DHX36	ENSG00000174953.9
3	153980130	rs433903	rs789299	0.96	0.96	-105.22	8.38e-36	exon_level_eQTLs	Blood	DHX36	chr_3_154000977_154001060
3	153980130	rs433903	rs701147	0.96	0.96	-68.17	1.1e-87	H.Westra 2013	Blood	DHX36	150050
3	153980130	rs433903	rs701147	0.96	0.96	-68.17	1.05e-18	exon_level_eQTLs	Blood	DHX36	chr_3_154027442_154027612
3	153980130	rs433903	rs701145	0.96	0.96	-74.67	1.8e-14	exon-ratio_level_eQTLs	Blood	DHX36	ENSG00000174953_3_154018776_154018916
3	153980130	rs433903	rs433903	-	-	-	2.11e-11	GTEX.V6	Heart_Left_Ventricle_Analysis.snpgenes	DHX36	ENSG00000174953.9
3	153980130	rs433903	rs357504	0.95	0.95	23.27	9.69e-14	exon_level_eQTLs	Blood	DHX36	chr_3_154024005_154024084
3	153980130	rs433903	rs357504	0.95	0.95	23.27	4.65e-15	exon_level_eQTLs	Blood	DHX36	chr_3_154022883_154023126
3	153980130	rs433903	rs357504	0.95	0.95	23.27	3.17e-07	GTEX.V6	Colon_Sigmoid_Analysis.snpgenes	DHX36	ENSG00000174953.9
3	153980130	rs433903	rs355788	0.96	0.96	-20.48	4.47e-41	H.Westra 2013	Blood	DHX36	240646
3	153980130	rs433903	rs355780	0.95	0.95	1.84	1.04e-08	GTEX.V6	Thyroid_Analysis.snpgenes	DHX36	ENSG00000174953.9
3	153980130	rs433903	rs355770	0.96	0.96	-60.14	9.96e-43	exon_level_eQTLs	Blood	DHX36	chr_3_154002570_154002776
3	153980130	rs433903	rs355757	0.9	0.9	-40.62	8.2e-20	STARNET	MAM	DHX36	ENSG00000174953.9
3	153980130	rs433903	rs355753	0.95	0.95	11.28	1.02e-34	exon_level_eQTLs	Blood	DHX36	chr_3_153996284_153998458
3	153980130	rs433903	rs355752	0.95	0.95	9.33	8.9e-33	exon_level_eQTLs	Blood	DHX36	chr_3_154002372_154002458
3	153980130	rs433903	rs355752	0.95	0.95	9.33	4.86e-36	exon_level_eQTLs	Blood	DHX36	chr_3_154018776_154018916
3	153980130	rs433903	rs355752	0.95	0.95	9.33	5.96e-54	exon_level_eQTLs	Blood	DHX36	chr_3_153994342_153994688
3	153980130	rs433903	rs34799684	0.88	0.88	-19.55	4.93e-09	GTEX.V6	Stomach_Analysis.snpgenes	DHX36	ENSG00000174953.9
3	153980130	rs433903	rs2971446	0.95	0.95	-93.32	1.05e-22	exon_level_eQTLs	Blood	DHX36	chr_3_154017620_154017714
3	153980130	rs433903	rs2971446	0.95	0.95	-93.32	4.35e-23	exon_level_eQTLs	Blood	DHX36	chr_3_154022595_154022761
3	153980130	rs433903	rs2971446	0.95	0.95	-93.32	1.27e-25	exon_level_eQTLs	Blood	DHX36	chr_3_154010340_154010483
3	153980130	rs433903	rs2971446	0.95	0.95	-93.32	4.03e-30	exon_level_eQTLs	Blood	DHX36	chr_3_154006655_154006753
3	153980130	rs433903	rs2666192	0.94	0.94	-23.88	1.3e-11	GTEX.V6	Nerve_Tibial_Analysis.snpgenes	DHX36	ENSG00000174953.9
3	153980130	rs433903	rs242118	0.83	0.84	-34.11	1.07e-10	GTEX.V6	Esophagus_Gastroesophageal_Junction_Analysis.snpgenes	DHX36	ENSG00000174953.9
3	153980130	rs433903	rs189588	0.96	0.96	-15.73	7.29e-07	exon_level_eQTLs	Blood	DHX36	chr_3_154041963_154042286
3	153980130	rs433903	rs189588	0.96	0.96	-15.73	3.2e-56	gene_level_eQTLs	Blood	DHX36	ENSG00000174953
3	153980130	rs433903	rs187357	0.95	0.95	21.25	2.87e-10	exon_level_eQTLs	Blood	DHX36	chr_3_154013073_154013128
3	153980130	rs433903	rs187357	0.95	0.95	21.25	3.73e-19	exon_level_eQTLs	Blood	DHX36	chr_3_154021118_154021199
3	153980130	rs433903	rs187357	0.95	0.95	21.25	4.84e-40	exon_level_eQTLs	Blood	DHX36	chr_3_153995387_153995683
3	153980130	rs433903	rs187357	0.95	0.95	21.25	8.34e-14	exon-ratio_level_eQTLs	Blood	DHX36	ENSG00000174953_3_153995387_153995683
3	153980130	rs433903	rs1086056	0.94	0.94	-108.28	4.82e-35	exon_level_eQTLs	Blood	DHX36	chr_3_153998552_153998651
3	153980130	rs433903	rs1086056	0.94	0.94	-108.28	9.82e-10	GTEX.V6	Spleen_Analysis.snpgenes	DHX36	ENSG00000174953.9
3	153980130	rs433903	rs1086056	0.94	0.94	-108.28	2.93e-13	STARNET	AOR	DHX36	ENSG00000174953.9
4	148414651	rs17612742	rs56024659	0.86	0.86	36.05	8.08e-06	GTEX.V6	Skin_Sun_Exposed_Lower_leg_Analysis.snpgenes	EDNRA	ENSG00000151617.11
4	148414651	rs17612742	rs55965782	0.82	0.82	36.21	4.3e-09	GTEX.V6	Esophagus_Mucosa_Analysis.snpgenes	EDNRA	ENSG00000151617.11
14	75614504	rs3832966	rs10146482	0.84	0.84	40.42	9.81e-198	H.Westra 2013	Blood	EIF2B2	3130079
3	138099161	rs201477372	rs2347252	0.9	0.9	3.64	1.39e-08	STARNET	AOR	ESYT3	ENSG00000158220.9
2	203893999	rs115654617	rs72932752	0.97	0.97	226.47	3.96e-15	STARNET	MAM	FAM117B	ENSG00000138439.10
2	203893999	rs115654617	rs138205147	0.91	0.92	-168.73	6.57e-07	GTEX.V6	Artery_Aorta_Analysis.snpgenes	FAM117B	ENSG00000138439.10
1	222823743	rs67180937	rs3748626	0.94	0.94	20.94	1.49e-06	GTEX.V6	Spleen_Analysis.snpgenes	FAM177B	ENSG00000197520.6
15	91437388	rs2521501	rs8032315	0.89	0.89	19.09	4.44e-10	exon-ratio_level_eQTLs	Blood	FES	ENSG00000182511_15_91428267_91428815
15	91437388	rs2521501	rs8027450	0.89	0.89	18.99	1.46e-07	GTEX.V6	Breast_Mammary_Tissue_Analysis.snpgenes	FES	ENSG00000182511.7
15	91437388	rs2521501	rs6227	0.9	0.91	12.16	2.23e-47	exon_level_eQTLs	Blood	FES	chr_15_91428267_91428815
15	91437388	rs2521501	rs6227	0.9	0.91	12.16	9.1e-49	exon_level_eQTLs	Blood	FES	chr_15_91433322_91433508
15	91437388	rs2521501	rs6227	0.9	0.91	12.16	1.65e-50	exon_level_eQTLs	Blood	FES	chr_15_91433596_91433755
15	91437388	rs2521501	rs6227	0.9	0.91	12.16	1.11e-51	exon_level_eQTLs	Blood	FES	chr_15_91430417_91430600
15	91437388	rs2521501	rs6227	0.9	0.91	12.16	1.27e-68	exon_level_eQTLs	Blood	FES	chr_15_91438646_91439006
15	91437388	rs2521501	rs6227	0.9	0.91	12.16	4.86e-76	exon_level_eQTLs	Blood	FES	chr_15_91434730_91434906
15	91437388	rs2521501	rs6227	0.9	0.91	12.16	1.34e-77	exon_level_eQTLs	Blood	FES	chr_15_91432436_91432866
15	91437388	rs2521501	rs6227	0.9	0.91	12.16	1.84e-78	exon_level_eQTLs	Blood	FES	chr_15_91435937_91436055
15	91437388	rs2521501	rs6227	0.9	0.91	12.16	6.09e-79	exon_level_eQTLs	Blood	FES	chr_15_91434212_91434421
15	91437388	rs2521501	rs6227	0.9	0.91	12.16	3.39e-79	exon_level_eQTLs	Blood	FES	chr_15_91436330_91436424
15	91437388	rs2521501	rs6227	0.9	0.91	12.16	1.48e-79	exon_level_eQTLs	Blood	FES	chr_15_91436502_91436644
15	91437388	rs2521501	rs6227	0.9	0.91	12.16	8.61e-87	exon_level_eQTLs	Blood	FES	chr_15_91436884_91437041
15	91437388	rs2521501	rs6227	0.9	0.91	12.16	1.61e-151	exon_level_eQTLs	Blood	FES	chr_15_91427642_91427869
15	91437388	rs2521501	rs6227	0.9	0.91	12.16	8.85e-97	gene_level_eQTLs	Blood	FES	ENSG00000182511
15	91437388	rs2521501	rs4932373	0.93	0.94	8.1	1.52e-52	exon-ratio_level_eQTLs	Blood	FES	ENSG00000182511_15_91427642_91427869
15	91437388	rs2521501	rs4932373	0.93	0.94	8.1	4.96e-12	GTEX.V6	Artery_Aorta_Analysis.snpgenes	FES	ENSG00000182511.7
15	91437388	rs2521501	rs35346340	0.91	0.91	9.52	3.63e-43	exon_level_eQTLs	Blood	FES	chr_15_91430191_91430287
15	91437388	rs2521501	rs35346340	0.91	0.91	9.52	1.34e-25	GTEX.V6	Thyroid_Analysis.snpgenes	FES	ENSG00000182511.7
15	91437388	rs2521501	rs35346340	0.91	0.91	9.52	1.37e-09	GTEX.V6	Adipose_Visceral_Omentum_Analysis.snpgenes	FES	ENSG00000182511.7
15	91437388	rs2521501	rs2521501	-	-	-	2.82e-120	H.Westra 2013	Blood	FES	4120689
15	91437388	rs2521501	rs2521501	-	-	-	3.07e-81	exon_level_eQTLs	Blood	FES	chr_15_91437166_91437288
15	91437388	rs2521501	rs2071410	0.89	0.89	16.45	1.27e-57	exon_level_eQTLs	Blood	FES	chr_15_91433066_91433192
15	91437388	rs2521501	rs2071410	0.89	0.89	16.45	9.23e-25	exon-ratio_level_eQTLs	Blood	FES	ENSG00000182511_15_91427943_91428133
15	91437388	rs2521501	rs2071410	0.89	0.89	16.45	2.42e-10	GTEX.V6	Pancreas_Analysis.snpgenes	FES	ENSG00000182511.7
15	91437388	rs2521501	rs1894400	0.93	0.93	8.43	1.11e-07	GTEX.V6	Skin_Sun_Exposed_Lower_leg_Analysis.snpgenes	FES	ENSG00000182511.7
15	91437388	rs2521501	rs1573644	0.81	0.8	16.11	1.59e-06	exon_level_eQTLs	Blood	FES	chr_15_91426925_91427273
15	91437388	rs2521501	rs1573643	0.87	0.87	16.42	7.36e-12	exon_level_eQTLs	Blood	FES	chr_15_91427943_91428133
15	91437388	rs2521501	rs12906125	0.8	0.81	9.78	1.02e-09	GTEX.V6	Nerve_Tibial_Analysis.snpgenes	FES	ENSG00000182511.7
15	91437388	rs2521501	rs12906125	0.8	0.81	9.78	3.15e-23	GTEX.V6	Cells_Transformed_fibroblasts_Analysis.snpgenes	FES	ENSG00000182511.7
15	91437388	rs2521501	rs11330240	0.92	0.92	8.87	5.5e-12	GTEX.V6	Lung_Analysis.snpgenes	FES	ENSG00000182511.7
15	91437388	rs2521501	rs11330240	0.92	0.92	8.87	1.15e-07	GTEX.V6	Adipose_Subcutaneous_Analysis.snpgenes	FES	ENSG00000182511.7
15	91437388	rs2521501	rs2071410	0.89	0.89	16.45	1.19e-09	GTEX.V6	Esophagus_Mucosa_Analysis.snpgenes	FURIN	ENSG00000140564.6
2	85788175	rs7568458	rs7591175	0.84	0.85	49.8	2.62e-20	exon_level_eQTLs	Blood	GGCX	chr_2_85783305_85783383
2	85788175	rs7568458	rs7568458	-	-	-	1.13e-76	exon_level_eQTLs	Blood	GGCX	chr_2_85778048_85778195
2	85788175	rs7568458	rs7568458	-	-	-	7.47e-87	exon_level_eQTLs	Blood	GGCX	chr_2_85780355_85780926
2	85788175	rs7568458	rs7568458	-	-	-	7.31e-106	exon_level_eQTLs	Blood	GGCX	chr_2_85781266_85781647
2	85788175	rs7568458	rs7568458	-	-	-	2.74e-267	gene_level_eQTLs	Blood	GGCX	ENSG00000115486
2	85788175	rs7568458	rs7568458	-	-	-	2.44e-22	GTEX.V6	Whole_Blood_Analysis.snpgenes	GGCX	ENSG00000115486.7
2	85788175	rs7568458	rs7568458	-	-	-	7.8e-26	GTEX.V6	Nerve_Tibial_Analysis.snpgenes	GGCX	ENSG00000115486.7
2	85788175	rs7568458	rs7568458	-	-	-	1.91e-10	GTEX.V6	Muscle_Skeletal_Analysis.snpgenes	GGCX	ENSG00000115486.7
2	85788175	rs7568458	rs7568458	-	-	-	9.11e-16	GTEX.V6	Cells_EBV-transformed_lymphocytes_Analysis.snpgenes	GGCX	ENSG00000115486.7
2	85788175	rs7568458	rs7568458	-	-	-	8.85e-13	GTEX.V6	Adipose_Subcutaneous_Analysis.snpgenes	GGCX	ENSG00000115486.7
2	85788175	rs7568458	rs6757263	0.87	0.86	-15.37	2.38e-15	GTEX.V6	Skin_Sun_Exposed_Lower_leg_Analysis.snpgenes	GGCX	ENSG00000115486.7
2	85788175	rs7568458	rs6750847	0.89	0.87	30.03	2.23e-13	GTEX.V6	Colon_Transverse_Analysis.snpgenes	GGCX	ENSG00000115486.7
2	85788175	rs7568458	rs6739015	0.89	0.87	32.82	2.52e-20	exon-ratio_level_eQTLs	Blood	GGCX	ENSG00000115486_2_85785563_85786198
2	85788175	rs7568458	rs6738645	0.95	0.95	5.05	2.38e-89	exon_level_eQTLs	Blood	GGCX	chr_2_85778935_85779104
2	85788175	rs7568458	rs6738645	0.95	0.95	5.05	5.86e-10	exon-ratio_level_eQTLs	Blood	GGCX	ENSG00000115486_2_85778935_85779104
2	85788175	rs7568458	rs6735152	0.86	0.85	33.73	2.67e-21	GTEX.V6	Thyroid_Analysis.snpgenes	GGCX	ENSG00000115486.7
2	85788175	rs7568458	rs6735152	0.86	0.85	33.73	1.14e-06	GTEX.V6	Stomach_Analysis.snpgenes	GGCX	ENSG00000115486.7
2	85788175	rs7568458	rs6735152	0.86	0.85	33.73	2.96e-19	GTEX.V6	Esophagus_Mucosa_Analysis.snpgenes	GGCX	ENSG00000115486.7
2	85788175	rs7568458	rs6714157	0.92	0.92	24.9	1.3e-11	GTEX.V6	Brain_Cortex_Analysis.snpgenes	GGCX	ENSG00000115486.7
2	85788175	rs7568458	rs6714157	0.92	0.92	24.9	2.79e-17	GTEX.V6	Brain_Cerebellum_Analysis.snpgenes	GGCX	ENSG00000115486.7
2	85788175	rs7568458	rs6705839	0.84	0.85	26.9	7.1e-07	GTEX.V6	Prostate_Analysis.snpgenes	GGCX	ENSG00000115486.7
2	85788175	rs7568458	rs6705839	0.84	0.85	26.9	1.33e-16	GTEX.V6	Brain_Cerebellar_Hemisphere_Analysis.snpgenes	GGCX	ENSG00000115486.7
2	85788175	rs7568458	rs6547624	0.87	0.85	-13.96	7.18e-08	exon-ratio_level_eQTLs	Blood	GGCX	ENSG00000115486_2_85778603_85778733
2	85788175	rs7568458	rs6547624	0.87	0.85	-13.96	1.6e-19	GTEX.V6	Testis_Analysis.snpgenes	GGCX	ENSG00000115486.7
2	85788175	rs7568458	rs6547624	0.87	0.85	-13.96	8.07e-14	STARNET	VAF	GGCX	ENSG00000115486.7
2	85788175	rs7568458	rs6547621	0.95	0.95	13.5	7.52e-31	exon_level_eQTLs	Blood	GGCX	chr_2_85785563_85786198
2	85788175	rs7568458	rs6547621	0.95	0.95	13.5	6.85e-86	exon_level_eQTLs	Blood	GGCX	chr_2_85778603_85778733
2	85788175	rs7568458	rs55971080	0.92	0.92	-24.57	2.9e-10	GTEX.V6	Pancreas_Analysis.snpgenes	GGCX	ENSG00000115486.7
2	85788175	rs7568458	rs55971080	0.92	0.92	-24.57	1.75e-08	GTEX.V6	Brain_Anterior_cingulate_cortex_BA24_Analysis.snpgenes	GGCX	ENSG00000115486.7
2	85788175	rs7568458	rs55971080	0.92	0.92	-24.57	2.83e-14	STARNET	SF	GGCX	ENSG00000115486.7
2	85788175	rs7568458	rs3770098	0.87	0.86	-17.19	5.71e-10	exon-ratio_level_eQTLs	Blood	GGCX	ENSG00000115486_2_85780355_85780926
2	85788175	rs7568458	rs3770098	0.87	0.86	-17.19	2.14e-21	GTEX.V6	Lung_Analysis.snpgenes	GGCX	ENSG00000115486.7
2	85788175	rs7568458	rs35215812	0.88	0.86	-4.21	7.3e-21	GTEX.V6	Artery_Tibial_Analysis.snpgenes	GGCX	ENSG00000115486.7
2	85788175	rs7568458	rs2166529	0.85	0.85	46	6.12e-07	GTEX.V6	Spleen_Analysis.snpgenes	GGCX	ENSG00000115486.7
2	85788175	rs7568458	rs2166529	0.85	0.85	46	4.78e-09	polyA-ratio_level_eQTLs	Blood	GGCX	ENST00000233838;ENST00000430215/2
2	85788175	rs7568458	rs2028900	0.85	0.85	20.44	3.13e-08	exon_level_eQTLs	Blood	GGCX	chr_2_85788509_85788670
2	85788175	rs7568458	rs1561198	0.93	0.93	-21.81	4.15e-08	GTEX.V6	Breast_Mammary_Tissue_Analysis.snpgenes	GGCX	ENSG00000115486.7
2	85788175	rs7568458	rs1561198	0.93	0.93	-21.81	1.84e-15	STARNET	AOR	GGCX	ENSG00000115486.7
2	85788175	rs7568458	rs12473819	0.95	0.95	15.11	1.66e-08	GTEX.V6	Skin_Not_Sun_Exposed_Suprapubic_Analysis.snpgenes	GGCX	ENSG00000115486.7
2	85788175	rs7568458	rs11891260	0.95	0.95	-7.93	5.63e-56	exon_level_eQTLs	Blood	GGCX	chr_2_85781967_85782713
2	85788175	rs7568458	rs11891260	0.95	0.95	-7.93	3.37e-66	exon_level_eQTLs	Blood	GGCX	chr_2_85780046_85780193
2	85788175	rs7568458	rs11891260	0.95	0.95	-7.93	5.65e-95	exon_level_eQTLs	Blood	GGCX	chr_2_85776193_85777249
2	85788175	rs7568458	rs11891260	0.95	0.95	-7.93	1.09e-15	exon-ratio_level_eQTLs	Blood	GGCX	ENSG00000115486_2_85774743_85775127
2	85788175	rs7568458	rs1058588	0.87	0.85	-20.7	3.11e-08	GTEX.V6	Cells_Transformed_fibroblasts_Analysis.snpgenes	GGCX	ENSG00000115486.7
2	85788175	rs7568458	rs1058588	0.87	0.85	-20.7	2.01e-06	GTEX.V6	Brain_Nucleus_accumbens_basal_ganglia_Analysis.snpgenes	GGCX	ENSG00000115486.7
2	85788175	rs7568458	rs10198569	0.9	0.88	-6.24	6.33e-31	exon_level_eQTLs	Blood	GGCX	chr_2_85779539_85779690
2	85788175	rs7568458	rs10179195	0.94	0.95	25.41	3.13e-84	exon_level_eQTLs	Blood	GGCX	chr_2_85777678_85777873
2	85788175	rs7568458	rs10176176	0.89	0.89	26.13	5.63e-08	exon-ratio_level_eQTLs	Blood	GGCX	ENSG00000115486_2_85777678_85777873
2	85788175	rs7568458	rs10176176	0.89	0.89	26.13	6.7e-12	GTEX.V6	Esophagus_Muscularis_Analysis.snpgenes	GGCX	ENSG00000115486.7
2	85788175	rs7568458	rs10175792	0.93	0.93	26.52	2.97e-12	exon-ratio_level_eQTLs	Blood	GGCX	ENSG00000115486_2_85788509_85788670
19	41790086	rs138120077	rs15052	0.95	0.95	-23.29	1.01e-17	H.Westra 2013	Blood	HNRNPUL1	5890156
2	203893999	rs115654617	rs76122535	0.91	0.92	229.07	1.7e-13	GTEX.V6	Cells_Transformed_fibroblasts_Analysis.snpgenes	ICA1L	ENSG00000163596.12
2	203893999	rs115654617	rs7605484	0.99	0.99	169.5	4.75e-24	STARNET	Blood	ICA1L	ENSG00000163596.12
2	203893999	rs115654617	rs7605484	0.99	0.99	169.5	4.75e-24	STARNET	SLKM	ICA1L	ENSG00000163596.12
2	203893999	rs115654617	rs72928613	0.98	0.98	54.37	1.68e-20	STARNET	AOR	ICA1L	ENSG00000163596.12
2	203893999	rs115654617	rs72926767	0.99	0.99	97.19	4.97e-08	GTEX.V6	Pancreas_Analysis.snpgenes	ICA1L	ENSG00000163596.12
2	203893999	rs115654617	rs72926767	0.99	0.99	97.19	1.22e-06	GTEX.V6	Cells_EBV-transformed_lymphocytes_Analysis.snpgenes	ICA1L	ENSG00000163596.12
2	203893999	rs115654617	rs191602009	0.97	0.97	98.28	5.88e-07	GTEX.V6	Skin_Sun_Exposed_Lower_leg_Analysis.snpgenes	ICA1L	ENSG00000163596.12
2	203893999	rs115654617	rs191602009	0.97	0.97	98.28	8.99e-08	GTEX.V6	Skin_Not_Sun_Exposed_Suprapubic_Analysis.snpgenes	ICA1L	ENSG00000163596.12
2	203893999	rs115654617	rs191602009	0.97	0.97	98.28	4.12e-11	GTEX.V6	Nerve_Tibial_Analysis.snpgenes	ICA1L	ENSG00000163596.12
2	203893999	rs115654617	rs145741252	0.93	0.94	157.8	3.14e-30	STARNET	MAM	ICA1L	ENSG00000163596.12
2	203893999	rs115654617	rs115654617	-	-	-	1.16e-09	GTEX.V6	Adipose_Subcutaneous_Analysis.snpgenes	ICA1L	ENSG00000163596.12
2	203893999	rs115654617	rs115396314	0.99	0.99	172.69	1.21e-17	GTEX.V6	Muscle_Skeletal_Analysis.snpgenes	ICA1L	ENSG00000163596.12
2	203893999	rs115654617	rs114604411	0.98	0.98	82.09	5.78e-15	GTEX.V6	Thyroid_Analysis.snpgenes	ICA1L	ENSG00000163596.12
1	154395946	rs6689306	rs6687726	0.94	0.94	-4.37	7.84e-24	exon_level_eQTLs	Blood	IL6R	chr_1_154426585_154427059
1	154395946	rs6689306	rs4845625	0.91	0.91	-26.12	1.03e-08	H.Westra 2013	Blood	IL6R	5870685
1	154395946	rs6689306	rs4845619	0.9	0.9	-9.11	6.04e-10	GTEX.V6	Whole_Blood_Analysis.snpgenes	IL6R	ENSG00000160712.8
1	154395946	rs6689306	rs12118721	0.94	0.94	-1.47	1.68e-11	GTEX.V6	Testis_Analysis.snpgenes	IL6R	ENSG00000160712.8
3	49448566	rs7623687	rs73077157	0.85	0.84	-301.14	2.72e-06	GTEX.V6	Brain_Cerebellar_Hemisphere_Analysis.snpgenes	IP6K2	ENSG00000068745.10
21	35593827	rs28451064	rs9982601	0.82	0.82	-5.3	3.74e-08	STARNET	MAM	LINC00310	ENSG00000227456.3
21	35593827	rs28451064	rs28451064	-	-	-	1.87e-06	STARNET	SF	LINC00310	ENSG00000227456.3
21	35593827	rs28451064	rs28451064	-	-	-	5.7e-12	STARNET	AOR	LINC00310	ENSG00000227456.3
10	91002927	rs1412444	rs2250644	0.97	0.97	-5.95	2.11e-09	GTEX.V6	Pancreas_Analysis.snpgenes	LIPA	ENSG00000107798.13
10	91002927	rs1412444	rs2246941	0.96	0.96	-1.99	1.33e-259	exon_level_eQTLs	Blood	LIPA	chr_10_91007295_91007588
10	91002927	rs1412444	rs2246941	0.96	0.96	-1.99	1.06e-293	exon_level_eQTLs	Blood	LIPA	chr_10_90982268_90982339
10	91002927	rs1412444	rs2246941	0.96	0.96	-1.99	9.14e-09	GTEX.V6	Adrenal_Gland_Analysis.snpgenes	LIPA	ENSG00000107798.13
10	91002927	rs1412444	rs2246941	0.96	0.96	-1.99	2.93e-20	STARNET	VAF	LIPA	ENSG00000107798.13
10	91002927	rs1412444	rs2246833	0.98	0.98	-2.93	2.07e-39	exon-ratio_level_eQTLs	Blood	LIPA	ENSG00000107798_10_91174164_91174314
10	91002927	rs1412444	rs2246833	0.98	0.98	-2.93	5.91e-44	exon-ratio_level_eQTLs	Blood	LIPA	ENSG00000107798_10_91172548_91172679
10	91002927	rs1412444	rs2246828	0.83	0.83	-3.03	1.48e-174	exon_level_eQTLs	Blood	LIPA	chr_10_91011464_91011815
10	91002927	rs1412444	rs2246828	0.83	0.83	-3.03	4.98e-18	GTEX.V6	Lung_Analysis.snpgenes	LIPA	ENSG00000107798.13
10	91002927	rs1412444	rs2246828	0.83	0.83	-3.03	9.61e-06	GTEX.V6	Artery_Aorta_Analysis.snpgenes	LIPA	ENSG00000107798.13
10	91002927	rs1412444	rs2243547	0.84	0.84	-7.55	5.15e-06	GTEX.V6	Liver_Analysis.snpgenes	LIPA	ENSG00000107798.13
10	91002927	rs1412444	rs1412445	0.99	0.99	0.12	3.27167000000001e-310	exon_level_eQTLs	Blood	LIPA	chr_10_90973326_90974818
10	91002927	rs1412444	rs1412445	0.99	0.99	0.12	3.23e-60	STARNET	LIV	LIPA	ENSG00000107798.13
10	91002927	rs1412444	rs1412444	-	-	-	3.27167000000001e-310	exon_level_eQTLs	Blood	LIPA	chr_10_90986652_90986761
10	91002927	rs1412444	rs1412444	-	-	-	5.1e-07	exon-ratio_level_eQTLs	Blood	LIPA	ENSG00000107798_10_91095093_91095291
10	91002927	rs1412444	rs1412444	-	-	-	2.48e-11	exon-ratio_level_eQTLs	Blood	LIPA	ENSG00000107798_10_91011464_91011815
10	91002927	rs1412444	rs1412444	-	-	-	6.53e-34	GTEX.V6	Whole_Blood_Analysis.snpgenes	LIPA	ENSG00000107798.13
10	91002927	rs1412444	rs1412444	-	-	-	4.01e-07	GTEX.V6	Spleen_Analysis.snpgenes	LIPA	ENSG00000107798.13
10	91002927	rs1412444	rs1412444	-	-	-	1.36e-15	STARNET	AOR	LIPA	ENSG00000107798.13
10	91002927	rs1412444	rs1332329	0.97	0.97	-0.49	3.27167000000001e-310	exon_level_eQTLs	Blood	LIPA	chr_10_90983441_90983587
10	91002927	rs1412444	rs1332329	0.97	0.97	-0.49	3.27167000000001e-310	exon_level_eQTLs	Blood	LIPA	chr_10_90984849_90984985
10	91002927	rs1412444	rs1332329	0.97	0.97	-0.49	3.27167000000001e-310	exon_level_eQTLs	Blood	LIPA	chr_10_90987957_90988155
10	91002927	rs1412444	rs1332329	0.97	0.97	-0.49	3.27e-297	exon_level_eQTLs	Blood	LIPA	chr_10_90975695_90975766
10	91002927	rs1412444	rs1332329	0.97	0.97	-0.49	1.3e-298	exon_level_eQTLs	Blood	LIPA	chr_10_91005433_91005550
10	91002927	rs1412444	rs1332329	0.97	0.97	-0.49	3.27167000000001e-310	gene_level_eQTLs	Blood	LIPA	ENSG00000107798
10	91002927	rs1412444	rs1332327	0.81	0.81	-8.75	1.36e-10	GTEX.V6	Thyroid_Analysis.snpgenes	LIPA	ENSG00000107798.13
10	91002927	rs1412444	rs1332327	0.81	0.81	-8.75	2.48e-08	GTEX.V6	Colon_Transverse_Analysis.snpgenes	LIPA	ENSG00000107798.13
2	85788175	rs7568458	rs7568458	-	-	-	1.42e-14	STARNET	MAM	MAT2A	ENSG00000168906.8
2	85788175	rs7568458	rs1446668	0.95	0.95	23.22	3.31e-07	STARNET	AOR	MAT2A	ENSG00000168906.8
1	222823743	rs67180937	rs67180937	-	-	-	1.16e-11	exon-ratio_level_eQTLs	Blood	MIA3	ENSG00000154305_1_222838225_222838563
1	222823743	rs67180937	rs35175385	0.86	0.85	-35.76	7.1e-09	GTEX.V6	Nerve_Tibial_Analysis.snpgenes	MIA3	ENSG00000154305.12
1	222823743	rs67180937	rs34032254	0.86	0.85	-35.75	4.03e-06	exon_level_eQTLs	Blood	MIA3	chr_1_222835595_222835850
1	222823743	rs67180937	rs34032254	0.86	0.85	-35.75	6.54e-10	exon_level_eQTLs	Blood	MIA3	chr_1_222838225_222838563
1	222823743	rs67180937	rs2291834	0.99	0.99	-8.55	1.82e-09	exon_level_eQTLs	Blood	MIA3	chr_1_222836230_222836373
1	222823743	rs67180937	rs2291834	0.99	0.99	-8.55	4.77e-10	exon-ratio_level_eQTLs	Blood	MIA3	ENSG00000154305_1_222836230_222836373
1	222823743	rs67180937	rs2133187	0.99	0.99	10.02	2.86e-07	exon-ratio_level_eQTLs	Blood	MIA3	ENSG00000154305_1_222835595_222835850
1	222823743	rs67180937	rs17465940	0.99	0.99	-13.25	7.57e-07	GTEX.V6	Artery_Aorta_Analysis.snpgenes	MIA3	ENSG00000154305.12
3	138099161	rs201477372	rs9818870	0.9	0.9	-22.96	7.31e-06	GTEX.V6	Adipose_Subcutaneous_Analysis.snpgenes	MRAS	ENSG00000158186.8
3	138099161	rs201477372	rs6807945	0.95	0.95	46.41	3.16e-17	GTEX.V6	Artery_Tibial_Analysis.snpgenes	MRAS	ENSG00000158186.8
3	138099161	rs201477372	rs6807945	0.95	0.95	46.41	1.65e-29	STARNET	Blood	MRAS	ENSG00000158186.8
3	138099161	rs201477372	rs6807945	0.95	0.95	46.41	1.65e-29	STARNET	SLKM	MRAS	ENSG00000158186.8
3	138099161	rs201477372	rs201399015	1	1	0.01	2.04e-09	GTEX.V6	Artery_Coronary_Analysis.snpgenes	MRAS	ENSG00000158186.8
3	138099161	rs201477372	rs13324341	0.95	0.95	28.26	9.13e-06	GTEX.V6	Muscle_Skeletal_Analysis.snpgenes	MRAS	ENSG00000158186.8
3	138099161	rs201477372	rs13324341	0.95	0.95	28.26	8.52e-35	GTEX.V6	Artery_Aorta_Analysis.snpgenes	MRAS	ENSG00000158186.8
3	138099161	rs201477372	rs13324341	0.95	0.95	28.26	1.28e-77	STARNET	AOR	MRAS	ENSG00000158186.8
3	138099161	rs201477372	rs13324341	0.95	0.95	28.26	1.55e-83	STARNET	MAM	MRAS	ENSG00000158186.8
21	35593827	rs28451064	rs28451064	-	-	-	2.1e-10	STARNET	MAM	MRPS6	ENSG00000243927.1
21	35593827	rs28451064	rs28451064	-	-	-	4.33e-18	STARNET	AOR	MRPS6	ENSG00000243927.1
2	203893999	rs115654617	rs72936348	0.96	0.96	-170.84	3.45e-95	STARNET	MAM	NBEAL1	ENSG00000144426.14
2	203893999	rs115654617	rs72936323	0.96	0.96	-156.48	1.55e-07	GTEX.V6	Skin_Not_Sun_Exposed_Suprapubic_Analysis.snpgenes	NBEAL1	ENSG00000144426.14
2	203893999	rs115654617	rs72934583	0.99	0.99	-115.06	1.04e-10	GTEX.V6	Adipose_Subcutaneous_Analysis.snpgenes	NBEAL1	ENSG00000144426.14
2	203893999	rs115654617	rs72934513	0.99	0.99	-33.59	2.83e-08	GTEX.V6	Nerve_Tibial_Analysis.snpgenes	NBEAL1	ENSG00000144426.14
2	203893999	rs115654617	rs72934513	0.99	0.99	-33.59	1.6e-06	GTEX.V6	Lung_Analysis.snpgenes	NBEAL1	ENSG00000144426.14
2	203893999	rs115654617	rs72932725	0.98	0.98	244.66	2.7e-10	GTEX.V6	Artery_Coronary_Analysis.snpgenes	NBEAL1	ENSG00000144426.14
2	203893999	rs115654617	rs148513392	0.92	0.93	149.39	9.6e-23	GTEX.V6	Artery_Aorta_Analysis.snpgenes	NBEAL1	ENSG00000144426.14
2	203893999	rs115654617	rs146973310	0.99	0.99	153.73	1.36e-83	STARNET	AOR	NBEAL1	ENSG00000144426.14
2	203893999	rs115654617	rs145538381	0.99	0.99	1.23	4.69e-30	GTEX.V6	Artery_Tibial_Analysis.snpgenes	NBEAL1	ENSG00000144426.14
2	203893999	rs115654617	rs116219813	0.96	0.96	-187.68	2.73e-06	GTEX.V6	Adipose_Visceral_Omentum_Analysis.snpgenes	NBEAL1	ENSG00000144426.14
14	75614504	rs3832966	rs2268621	0.82	0.82	-27.04	4.99e-07	GTEX.V6	Heart_Left_Ventricle_Analysis.snpgenes	NEK9	ENSG00000119638.8
14	75614504	rs3832966	rs175469	0.81	0.81	43.48	4.95e-07	GTEX.V6	Whole_Blood_Analysis.snpgenes	NEK9	ENSG00000119638.8
14	75614504	rs3832966	rs175453	0.82	0.82	25.22	1.16e-09	GTEX.V6	Esophagus_Mucosa_Analysis.snpgenes	NEK9	ENSG00000119638.8
14	75614504	rs3832966	rs175425	0.82	0.82	-11.63	1.49e-07	gene_level_eQTLs	Blood	NEK9	ENSG00000119638
14	75614504	rs3832966	rs175076	0.82	0.82	109.02	7.36e-07	GTEX.V6	Heart_Atrial_Appendage_Analysis.snpgenes	NEK9	ENSG00000119638.8
14	75614504	rs3832966	rs10149880	0.84	0.84	-18.5	8.52e-07	exon_level_eQTLs	Blood	NEK9	chr_14_75555183_75555344
6	161102643	rs9457995	rs9457995	-	-	-	3.74e-84	meQTLs	Blood	NONE	cg15856829
15	91437388	rs2521501	rs8032315	0.89	0.89	19.09	7.36e-29	meQTLs	Blood	NONE	cg09397246
2	85788175	rs7568458	rs7568458	-	-	-	2.43e-143	meQTLs	Blood	NONE	cg17127132
1	154395946	rs6689306	rs7549250	0.9	0.9	-8.39	3.35e-41	meQTLs	Blood	NONE	cg20688791
14	75614504	rs3832966	rs74842408	0.84	0.84	86.7	9.01e-42	meQTLs	Blood	NONE	cg13783444
3	49448566	rs7623687	rs73073005	0.92	0.91	-42.74	1.1e-16	meQTLs	Blood	NONE	cg23549385
2	203893999	rs115654617	rs72932707	0.97	0.97	254.6	2.1e-36	meQTLs	Blood	NONE	cg14367014
1	56965664	rs9970807	rs72664341	0.98	0.97	-25.09	4.62e-41	meQTLs	Blood	NONE	cg12427321
1	56965664	rs9970807	rs72664324	1	1	-6.69	9.61e-33	meQTLs	Blood	NONE	cg03655395
14	100145710	rs10139550	rs7158073	0.93	0.94	4.02	1.23e-99	meQTLs	Blood	NONE	cg21091197
14	75614504	rs3832966	rs7156328	0.84	0.84	81.56	1.7e-90	meQTLs	Blood	NONE	cg05428298
12	112059557	rs11065979	rs7137828	0.86	0.84	126.76	3.6e-20	meQTLs	Blood	NONE	cg03354235
11	13301548	rs1351525	rs7125487	0.85	0.86	19.49	6.88e-07	meQTLs	Blood	NONE	cg09527192
1	154395946	rs6689306	rs6686750	0.9	0.9	-23.9	2.59e-15	meQTLs	Blood	NONE	cg17001401
6	160679400	rs624249	rs624249	-	-	-	5.88e-31	meQTLs	Blood	NONE	cg27204616
15	91437388	rs2521501	rs6227	0.9	0.91	12.16	3.27E-310	meQTLs	Blood	NONE	cg06330618
15	91437388	rs2521501	rs6227	0.9	0.91	12.16	1.08e-39	meQTLs	Blood	NONE	cg25647583
15	91437388	rs2521501	rs6227	0.9	0.91	12.16	2.79e-52	meQTLs	Blood	NONE	cg26899598
17	59013488	rs7212798	rs61319091	0.91	0.91	7.04	3.01e-79	meQTLs	Blood	NONE	cg02372144
1	109817192	rs7528419	rs583104	0.95	0.96	-4.12	2.44e-40	meQTLs	Blood	NONE	cg09754932
2	21286057	rs515135	rs563290	0.97	0.97	-2.17	2.89e-151	meQTLs	Blood	NONE	cg05337441
2	21286057	rs515135	rs562338	0.97	0.97	-2.26	8.49e-164	meQTLs	Blood	NONE	cg25035485
7	129663496	rs11556924	rs56179563	0.86	0.86	-22.1	2.22e-08	meQTLs	Blood	NONE	cg06163411
1	56965664	rs9970807	rs56170783	0.95	0.95	-50.47	3.84e-06	meQTLs	Blood	NONE	cg01021631
2	21286057	rs515135	rs541041	0.98	0.98	-8.92	5.08e-67	meQTLs	Blood	NONE	cg24935556
14	75614504	rs3832966	rs4903288	0.84	0.84	-8.98	8.51e-154	meQTLs	Blood	NONE	cg09945151
12	112059557	rs11065979	rs4766578	0.81	0.8	155.19	8.38e-07	meQTLs	Blood	NONE	cg20595271
1	56965664	rs9970807	rs4634932	0.89	0.89	-30.53	2.04e-28	meQTLs	Blood	NONE	cg11194132
11	13301548	rs1351525	rs4603287	1	1	0.21	2.66e-13	meQTLs	Blood	NONE	cg22827833
1	154395946	rs6689306	rs4553185	0.9	0.9	-15.01	6.19e-25	meQTLs	Blood	NONE	cg09257526
11	13301548	rs1351525	rs4414197	0.97	0.98	-4.76	5.04e-08	meQTLs	Blood	NONE	cg13250711
7	150690176	rs3918226	rs3918226	-	-	-	6.07e-13	meQTLs	Blood	NONE	cg13224213
10	30323892	rs2487928	rs3739998	0.9	0.9	7.82	2.03e-103	meQTLs	Blood	NONE	cg24350475
3	153980130	rs433903	rs355773	0.96	0.96	-56.53	4.18e-21	meQTLs	Blood	NONE	cg15277914
12	112059557	rs11065979	rs3184504	0.87	0.86	174.95	6.3e-07	meQTLs	Blood	NONE	cg26501657
15	79124475	rs4468572	rs28513584	0.85	0.83	14.62	3.44e-85	meQTLs	Blood	NONE	cg08766211
15	79124475	rs4468572	rs28455815	0.91	0.91	10.02	3.27E-310	meQTLs	Blood	NONE	cg00540400
1	56965664	rs9970807	rs2404715	0.95	0.95	-43.11	3.15e-93	meQTLs	Blood	NONE	cg26837800
2	203893999	rs115654617	rs2351524	0.97	0.97	13.01	4.44e-59	meQTLs	Blood	NONE	cg13521797
6	134214227	rs2327433	rs2327431	0.89	0.89	2.31	4.89e-26	meQTLs	Blood	NONE	cg10066534
3	138099161	rs201477372	rs2293251	0.88	0.88	-24.95	3.33e-253	meQTLs	Blood	NONE	cg22907952
10	91002927	rs1412444	rs2246833	0.98	0.98	-2.93	4.71e-06	meQTLs	Blood	NONE	cg17012863
10	91002927	rs1412444	rs2243547	0.84	0.84	-7.55	1.91e-06	meQTLs	Blood	NONE	cg12143181
17	2133250	rs9914266	rs216200	0.87	0.88	-66.6	4.48e-14	meQTLs	Blood	NONE	cg21556389
17	2133250	rs9914266	rs216193	0.83	0.84	-70.2	1.37e-97	meQTLs	Blood	NONE	cg26963795
15	91437388	rs2521501	rs2071410	0.89	0.89	16.45	4.39e-16	meQTLs	Blood	NONE	cg23208881
15	91437388	rs2521501	rs2071410	0.89	0.89	16.45	6.64e-105	meQTLs	Blood	NONE	cg03209642
2	85788175	rs7568458	rs2028900	0.85	0.85	20.44	5.85e-08	meQTLs	Blood	NONE	cg10201608
6	134173151	rs12202017	rs1969783	0.92	0.92	13.75	9.25e-20	meQTLs	Blood	NONE	cg12468478
6	134173151	rs12202017	rs1969783	0.92	0.92	13.75	1.05e-39	meQTLs	Blood	NONE	cg05996795
14	75614504	rs3832966	rs175432	0.82	0.82	-0.74	1.12e-15	meQTLs	Blood	NONE	cg22889620
1	56965664	rs9970807	rs17114046	1	1	-0.69	5.75e-09	meQTLs	Blood	NONE	cg06334284
1	56965664	rs9970807	rs17114046	1	1	-0.69	1e-37	meQTLs	Blood	NONE	cg10132010
6	134214227	rs2327433	rs1572425	0.89	0.89	2.57	2e-16	meQTLs	Blood	NONE	cg12359158
10	91002927	rs1412444	rs1412444	-	-	-	3.27E-310	meQTLs	Blood	NONE	cg12555086
10	91002927	rs1412444	rs1332329	0.97	0.97	-0.49	1.9e-15	meQTLs	Blood	NONE	cg20592345
15	91437388	rs2521501	rs12906125	0.8	0.81	9.78	2.3e-42	meQTLs	Blood	NONE	cg26405020
4	57838583	rs17087335	rs12645070	0.99	0.99	68.48	9.85e-139	meQTLs	Blood	NONE	cg27073068
2	44081627	rs4076834	rs115445558	0.93	0.93	18.53	3.21e-07	meQTLs	Blood	NONE	cg16451365
2	44081627	rs4076834	rs115445558	0.93	0.93	18.53	8.74e-22	meQTLs	Blood	NONE	cg15009328
14	75614504	rs3832966	rs11159121	0.8	0.8	-51.53	9.06e-06	meQTLs	Blood	NONE	cg02308192
14	75614504	rs3832966	rs11159121	0.8	0.8	-51.53	6.49e-60	meQTLs	Blood	NONE	cg24730612
12	90008959	rs2681472	rs11105364	1	1	-60.32	2.01e-11	meQTLs	Blood	NONE	cg00508575
12	112059557	rs11065979	rs11065991	0.88	0.88	-23.61	1.47e-26	meQTLs	Blood	NONE	cg18714086
14	75614504	rs3832966	rs10873275	0.83	0.83	83.04	9.43e-16	meQTLs	Blood	NONE	cg09944325
6	134173151	rs12202017	rs10457618	0.98	0.98	-15.48	3.13e-06	meQTLs	Blood	NONE	cg06643013
2	85788175	rs7568458	rs10198569	0.9	0.88	-6.24	2.14e-17	meQTLs	Blood	NONE	cg04837101
12	121416988	rs2244608	rs1169294	0.88	0.87	-9.61	4.3e-06	exon-ratio_level_eQTLs	Blood	OASL	ENSG00000135114_12_121465379_121465620
4	120901336	rs11723436	rs13134800	0.87	0.87	1.05	8.08e-13	STARNET	AOR	PDE5A	ENSG00000138735.11
11	103673277	rs2128739	rs2019090	0.96	0.97	4.32	2.34e-21	STARNET	AOR	PDGFD	ENSG00000170962.8
12	90008959	rs2681472	rs4842676	0.87	0.87	-82.82	4.69e-06	exon_level_eQTLs	Blood	POC1B	chr_12_89860450_89860699
1	109817192	rs7528419	rs3832016	0.94	0.94	-0.97	8.79e-20	STARNET-secondary	LIV	PSMA5	ENSG00000143106.8
1	109817192	rs7528419	rs7528419	-	-	-	4.39e-19	GTEX.V6	Liver_Analysis.snpgenes	PSRC1	ENSG00000134222.12
1	109817192	rs7528419	rs7528419	-	-	-	5.45e-12	GTEX.V6	Esophagus_Mucosa_Analysis.snpgenes	PSRC1	ENSG00000134222.12
1	109817192	rs7528419	rs7528419	-	-	-	9.43e-108	STARNET	LIV	PSRC1	ENSG00000134222.12
1	109817192	rs7528419	rs7528419	-	-	-	3.26e-11	STARNET-secondary	VAF	PSRC1	ENSG00000134222.12
1	109817192	rs7528419	rs646776	1	1	-1.34	1.1e-46	exon_level_eQTLs	Blood	PSRC1	chr_1_109825140_109825808
1	109817192	rs7528419	rs629301	1	1	-1.11	3.92e-90	exon_level_eQTLs	Blood	PSRC1	chr_1_109824026_109825041
1	109817192	rs7528419	rs629301	1	1	-1.11	1.98e-07	GTEX.V6	Whole_Blood_Analysis.snpgenes	PSRC1	ENSG00000134222.12
1	109817192	rs7528419	rs629301	1	1	-1.11	2.73e-06	GTEX.V6	Skin_Not_Sun_Exposed_Suprapubic_Analysis.snpgenes	PSRC1	ENSG00000134222.12
1	109817192	rs7528419	rs629301	1	1	-1.11	8.68e-07	GTEX.V6	Brain_Cortex_Analysis.snpgenes	PSRC1	ENSG00000134222.12
1	109817192	rs7528419	rs583104	0.95	0.96	-4.12	5.11e-61	exon_level_eQTLs	Blood	PSRC1	chr_1_109823018_109823111
1	109817192	rs7528419	rs583104	0.95	0.96	-4.12	3.88e-91	exon_level_eQTLs	Blood	PSRC1	chr_1_109823399_109823873
1	109817192	rs7528419	rs583104	0.95	0.96	-4.12	4.16e-153	gene_level_eQTLs	Blood	PSRC1	ENSG00000134222
1	109817192	rs7528419	rs4970836	0.81	0.82	-4.61	2.4e-121	exon_level_eQTLs	Blood	PSRC1	chr_1_109822178_109822778
1	109817192	rs7528419	rs3832016	0.94	0.94	-0.97	3.69e-08	GTEX.V6	Testis_Analysis.snpgenes	PSRC1	ENSG00000134222.12
1	109817192	rs7528419	rs3832016	0.94	0.94	-0.97	2.67e-07	GTEX.V6	Pancreas_Analysis.snpgenes	PSRC1	ENSG00000134222.12
1	109817192	rs7528419	rs1277930	0.95	0.95	-4.95	1.5e-06	STARNET-secondary	AOR	PSRC1	ENSG00000134222.12
4	57838583	rs17087335	rs781656	0.97	0.96	59.94	1.21e-13	STARNET	MAM	REST	ENSG00000084093.11
4	57838583	rs17087335	rs781656	0.97	0.96	59.94	9.42e-15	STARNET	AOR	REST	ENSG00000084093.11
16	83045790	rs7500448	rs7500448	-	-	-	5.39e-20	STARNET	MAM	RP11-298D21.1	ENSG00000260788.1
16	83045790	rs7500448	rs7500448	-	-	-	1.15e-33	STARNET	AOR	RP11-298D21.1	ENSG00000260788.1
16	83045790	rs7500448	rs7500448	-	-	-	9.7e-19	STARNET	AOR	RP11-298D21.3	ENSG00000261103.1
1	222823743	rs67180937	rs71524942	0.97	0.97	-39.25	6.95e-13	GTEX.V6	Esophagus_Muscularis_Analysis.snpgenes	RP11-378J18.8	ENSG00000272750.1
1	222823743	rs67180937	rs67180937	-	-	-	3.18e-09	GTEX.V6	Brain_Cerebellum_Analysis.snpgenes	RP11-378J18.8	ENSG00000272750.1
1	222823743	rs67180937	rs4846770	0.94	0.94	28.17	1.07e-06	GTEX.V6	Brain_Anterior_cingulate_cortex_BA24_Analysis.snpgenes	RP11-378J18.8	ENSG00000272750.1
1	222823743	rs67180937	rs4846770	0.94	0.94	28.17	4.99e-12	GTEX.V6	Artery_Aorta_Analysis.snpgenes	RP11-378J18.8	ENSG00000272750.1
1	222823743	rs67180937	rs4846769	0.87	0.87	28.5	1.19e-09	GTEX.V6	Brain_Cerebellar_Hemisphere_Analysis.snpgenes	RP11-378J18.8	ENSG00000272750.1
1	222823743	rs67180937	rs4846384	0.93	0.93	26.13	3.37e-09	GTEX.V6	Thyroid_Analysis.snpgenes	RP11-378J18.8	ENSG00000272750.1
1	222823743	rs67180937	rs4846384	0.93	0.93	26.13	1.72e-11	GTEX.V6	Skin_Sun_Exposed_Lower_leg_Analysis.snpgenes	RP11-378J18.8	ENSG00000272750.1
1	222823743	rs67180937	rs4846384	0.93	0.93	26.13	1.13e-10	GTEX.V6	Lung_Analysis.snpgenes	RP11-378J18.8	ENSG00000272750.1
1	222823743	rs67180937	rs35700460	0.99	0.99	12.34	1.22e-13	GTEX.V6	Adipose_Subcutaneous_Analysis.snpgenes	RP11-378J18.8	ENSG00000272750.1
1	222823743	rs67180937	rs35158675	0.93	0.93	-5.81	1.86e-07	GTEX.V6	Esophagus_Mucosa_Analysis.snpgenes	RP11-378J18.8	ENSG00000272750.1
1	222823743	rs67180937	rs34032254	0.86	0.85	-35.75	6.2e-11	GTEX.V6	Esophagus_Gastroesophageal_Junction_Analysis.snpgenes	RP11-378J18.8	ENSG00000272750.1
1	222823743	rs67180937	rs34032254	0.86	0.85	-35.75	7.99e-09	GTEX.V6	Breast_Mammary_Tissue_Analysis.snpgenes	RP11-378J18.8	ENSG00000272750.1
1	222823743	rs67180937	rs2378584	0.93	0.93	30.11	1.59e-07	GTEX.V6	Muscle_Skeletal_Analysis.snpgenes	RP11-378J18.8	ENSG00000272750.1
1	222823743	rs67180937	rs2378584	0.93	0.93	30.11	5.81e-07	GTEX.V6	Brain_Hippocampus_Analysis.snpgenes	RP11-378J18.8	ENSG00000272750.1
1	222823743	rs67180937	rs2133187	0.99	0.99	10.02	1.45e-15	GTEX.V6	Nerve_Tibial_Analysis.snpgenes	RP11-378J18.8	ENSG00000272750.1
1	222823743	rs67180937	rs17163345	0.94	0.94	17.53	2.84e-07	GTEX.V6	Ovary_Analysis.snpgenes	RP11-378J18.8	ENSG00000272750.1
1	222823743	rs67180937	rs17163345	0.94	0.94	17.53	3.39e-09	GTEX.V6	Artery_Tibial_Analysis.snpgenes	RP11-378J18.8	ENSG00000272750.1
16	83045790	rs7500448	rs7500448	-	-	-	8.36e-18	STARNET	AOR	RP11-483P21.2	ENSG00000260228.1
16	83045790	rs7500448	rs7500448	-	-	-	4.54e-17	STARNET	MAM	RP11-483P21.3	ENSG00000260523.1
16	83045790	rs7500448	rs7500448	-	-	-	7.83e-30	STARNET	AOR	RP11-483P21.3	ENSG00000260523.1
16	83045790	rs7500448	rs7500448	-	-	-	1.62e-18	STARNET	AOR	RP11-543N12.1	ENSG00000261410.1
4	156639888	rs72689147	rs3796592	0.8	0.8	8.54	6.97e-08	GTEX.V6	Nerve_Tibial_Analysis.snpgenes	RP11-588K22.2	ENSG00000260244.1
14	75614504	rs3832966	rs11159116	0.84	0.84	63.92	1.9e-09	GTEX.V6	Cells_Transformed_fibroblasts_Analysis.snpgenes	RP11-950C14.3	ENSG00000258646.1
1	151762308	rs11810571	rs6681093	1	1	7.02	4.65e-08	GTEX.V6	Thyroid_Analysis.snpgenes	RP11-98D18.9	ENSG00000203288.3
1	151762308	rs11810571	rs6681093	1	1	7.02	3.25e-07	GTEX.V6	Adrenal_Gland_Analysis.snpgenes	RP11-98D18.9	ENSG00000203288.3
1	151762308	rs11810571	rs4845356	1	1	3.09	4.45e-09	GTEX.V6	Nerve_Tibial_Analysis.snpgenes	RP11-98D18.9	ENSG00000203288.3
1	151762308	rs11810571	rs4504897	1	1	-4.54	3.38e-08	GTEX.V6	Esophagus_Muscularis_Analysis.snpgenes	RP11-98D18.9	ENSG00000203288.3
1	151762308	rs11810571	rs4504897	1	1	-4.54	5.98e-06	GTEX.V6	Cells_EBV-transformed_lymphocytes_Analysis.snpgenes	RP11-98D18.9	ENSG00000203288.3
1	151762308	rs11810571	rs3811416	1	1	-1.51	3.25e-09	GTEX.V6	Cells_Transformed_fibroblasts_Analysis.snpgenes	RP11-98D18.9	ENSG00000203288.3
1	151762308	rs11810571	rs3811416	1	1	-1.51	3.83e-09	GTEX.V6	Adipose_Subcutaneous_Analysis.snpgenes	RP11-98D18.9	ENSG00000203288.3
1	151762308	rs11810571	rs3811415	0.99	0.99	-1.46	6.9e-07	GTEX.V6	Testis_Analysis.snpgenes	RP11-98D18.9	ENSG00000203288.3
1	151762308	rs11810571	rs1521185	1	1	-1.74	3.95e-08	GTEX.V6	Skin_Not_Sun_Exposed_Suprapubic_Analysis.snpgenes	RP11-98D18.9	ENSG00000203288.3
1	151762308	rs11810571	rs13376155	0.99	0.8	-4.28	3.13e-06	GTEX.V6	Breast_Mammary_Tissue_Analysis.snpgenes	RP11-98D18.9	ENSG00000203288.3
1	151762308	rs11810571	rs12238987	1	1	-3.51	9.04e-07	GTEX.V6	Brain_Putamen_basal_ganglia_Analysis.snpgenes	RP11-98D18.9	ENSG00000203288.3
1	151762308	rs11810571	rs1196456	0.96	0.96	24.96	2.34e-06	GTEX.V6	Artery_Aorta_Analysis.snpgenes	RP11-98D18.9	ENSG00000203288.3
1	151762308	rs11810571	rs11810571	-	-	-	1.14e-06	GTEX.V6	Adipose_Visceral_Omentum_Analysis.snpgenes	RP11-98D18.9	ENSG00000203288.3
2	203893999	rs115654617	rs72936869	0.96	0.94	105.05	1.37e-21	STARNET	MAM	RPL7P14	ENSG00000232994.1
14	75614504	rs3832966	rs175512	0.83	0.83	91.12	1.07e-07	GTEX.V6	Artery_Coronary_Analysis.snpgenes	RPS6KL1	ENSG00000198208.7
1	109817192	rs7528419	rs4970836	0.81	0.82	-4.61	6.32e-07	STARNET	VAF	SARS	ENSG00000031698.8
1	109817192	rs7528419	rs1277930	0.95	0.95	-4.95	2.37e-12	STARNET	LIV	SARS	ENSG00000031698.8
21	35593827	rs28451064	rs28451064	-	-	-	5.25e-16	STARNET	MAM	SLC5A3	ENSG00000198743.5
21	35593827	rs28451064	rs28451064	-	-	-	8.78e-33	STARNET	AOR	SLC5A3	ENSG00000198743.5
1	109817192	rs7528419	rs7528419	-	-	-	3.42e-27	GTEX.V6	Liver_Analysis.snpgenes	SORT1	ENSG00000134243.7
1	109817192	rs7528419	rs7528419	-	-	-	2.98e-130	STARNET	LIV	SORT1	ENSG00000134243.7
19	11277232	rs4804573	rs10469364	0.89	0.89	2.55	3.96e-09	GTEX.V6	Nerve_Tibial_Analysis.snpgenes	SPC24	ENSG00000161888.7
17	2133250	rs9914266	rs7217687	0.85	0.86	34.98	7.68e-06	gene_level_eQTLs	Blood	SRR,HNRNPA1P16	ENSG00000167720,ENSG00000262333
1	109817192	rs7528419	rs4970836	0.81	0.82	-4.61	1.67e-08	STARNET-secondary	LIV	SYPL2	ENSG00000143028.7
6	134173151	rs12202017	rs12194592	0.89	0.89	-31.1	4.78e-07	GTEX.V6	Adrenal_Gland_Analysis.snpgenes	TCF21	ENSG00000118526.6
1	151762308	rs11810571	rs6673002	0.99	0.99	19.03	1.97e-08	STARNET	Blood	TDRKH	ENSG00000182134.11
1	151762308	rs11810571	rs6673002	0.99	0.99	19.03	1.97e-08	STARNET	SLKM	TDRKH	ENSG00000182134.11
19	41790086	rs138120077	rs58855122	0.96	0.97	-0.11	3.21e-06	GTEX.V6	Adipose_Subcutaneous_Analysis.snpgenes	TGFB1	ENSG00000105329.5
19	41790086	rs138120077	rs56254331	0.89	0.9	-35.93	9.77e-14	GTEX.V6	Thyroid_Analysis.snpgenes	TGFB1	ENSG00000105329.5
19	41790086	rs138120077	rs56254331	0.89	0.9	-35.93	6.05e-15	GTEX.V6	Muscle_Skeletal_Analysis.snpgenes	TGFB1	ENSG00000105329.5
19	41790086	rs138120077	rs56254331	0.89	0.9	-35.93	4.56e-11	GTEX.V6	Heart_Left_Ventricle_Analysis.snpgenes	TGFB1	ENSG00000105329.5
19	41790086	rs138120077	rs56254331	0.89	0.9	-35.93	1.91e-08	GTEX.V6	Adipose_Visceral_Omentum_Analysis.snpgenes	TGFB1	ENSG00000105329.5
19	41790086	rs138120077	rs56254331	0.89	0.9	-35.93	2.2e-24	STARNET	LIV	TGFB1	ENSG00000105329.5
19	41790086	rs138120077	rs15052	0.95	0.95	-23.29	1.01e-08	GTEX.V6	Liver_Analysis.snpgenes	TGFB1	ENSG00000105329.5
19	41790086	rs138120077	rs138120077	-	-	-	1.15e-07	STARNET	Blood	TGFB1	ENSG00000105329.5
19	41790086	rs138120077	rs138120077	-	-	-	1.15e-07	STARNET	SLKM	TGFB1	ENSG00000105329.5
14	75614504	rs3832966	rs4899550	0.81	0.81	-33.16	7e-11	exon_level_eQTLs	Blood	TMED10	chr_14_75605777_75605874
14	75614504	rs3832966	rs175076	0.82	0.82	109.02	4e-06	STARNET	AOR	TMED10	ENSG00000170348.4
14	75614504	rs3832966	rs10146482	0.84	0.84	40.42	2.72e-08	exon-ratio_level_eQTLs	Blood	TMED10	ENSG00000170348_14_75605777_75605874
3	124475201	rs142695226	rs150512726	0.86	0.88	-7.29	3.15e-11	STARNET	VAF	UMPS	ENSG00000114491.9
2	85788175	rs7568458	rs55971080	0.92	0.92	-24.57	3.27E-310	meQTLs	Blood	VAMP5	cg23902361
2	85788175	rs7568458	rs10175792	0.93	0.93	26.52	1.53e-11	STARNET	Blood	VAMP5	ENSG00000168899.4
2	85788175	rs7568458	rs10175792	0.93	0.93	26.52	1.53e-11	STARNET	SLKM	VAMP5	ENSG00000168899.4
2	85788175	rs7568458	rs7568458	-	-	-	9.81e-198	H.Westra 2013	Blood	VAMP8	5910128
2	85788175	rs7568458	rs1972297	0.87	0.85	-20.4	3.27167000000001e-310	exon_level_eQTLs	Blood	VAMP8	chr_2_85806865_85806997
2	85788175	rs7568458	rs1972297	0.87	0.85	-20.4	9.81e-198	exon-ratio_level_eQTLs	Blood	VAMP8	ENSG00000118640_2_85806865_85806997
14	75614504	rs3832966	rs175460	0.82	0.82	32.44	2.46e-20	GTEX.V6	Testis_Analysis.snpgenes	ZC2HC1C	ENSG00000119703.12
14	75614504	rs3832966	rs175076	0.82	0.82	109.02	5.09e-08	GTEX.V6	Brain_Putamen_basal_ganglia_Analysis.snpgenes	ZC2HC1C	ENSG00000119703.12
4	146782837	rs35879803	rs35879803	-	-	-	4.19e-16	meQTLs	Blood	ZNF827	cg12984877
4	146782837	rs35879803	rs28702961	0.87	0.85	13.9	3.1e-06	gene_level_eQTLs	Blood	ZNF827	ENSG00000151612

## Sheet: Supplementary Table 6
Supplementary Table 6 Candidate genes prioritized by the DEPICT method.
Locus	Nr of genes in locus	Chromosome and position	GWAS P value	Ensembl gene ID	Gene symbol	Nominal P value	Gene closest to lead SNP	Top cis eQTL SNP (Westra et al. Nature Genetics 2014)	False discovery rate
rs7623687;rs73078357	38	chr3:48555117-49907655	5.22e-07	ENSG00000185909	KLHDC8B	1.5e-10	FALSE	rs11706189	<=0.01
rs8108632;rs138120077;rs12980942	5	chr19:41725108-41889988	1.75e-07	ENSG00000105329	TGFB1	1.71e-09	FALSE	-	<=0.01
rs3760128	6	chr17:73823310-73975515	9.09e-06	ENSG00000132481	TRIM47	5e-09	FALSE	rs3803733	<=0.01
rs11065979;rs11066188	14	chr12:111843752-112947717	1.93e-10	ENSG00000111252	SH2B3	7.62e-08	FALSE	rs2239195	<=0.01
rs12801636	5	chr11:65360326-65430565	5.21e-06	ENSG00000173327	MAP3K11	1.7e-07	FALSE	rs7946115	<=0.01
rs56062135	1	chr15:67356101-67487533	4.52e-09	ENSG00000166949	SMAD3	2.72e-07	FALSE	rs12443279	<=0.01
rs34229028	1	chr3:171757418-172119455	1.42e-07	ENSG00000075420	FNDC3B	3.83e-07	FALSE	-	<=0.01
rs3918226	1	chr7:150688083-150711676	1.69e-09	ENSG00000164867	NOS3	3.86e-07	TRUE	-	<=0.01
rs7623687;rs73078357	38	chr3:48555117-49907655	5.22e-07	ENSG00000114302	PRKAR2A	4.95e-07	FALSE	rs11716614	<=0.01
rs201810558;rs77137125;rs62182809;rs7581542;rs146902012	13	chr2:202937978-204400133	2.15e-18	ENSG00000173166	RAPH1	5.52e-07	TRUE	rs10497871;rs12618210	<=0.01
rs17678683	1	chr2:145121063-145282147	3e-09	ENSG00000169554	ZEB2	5.86e-07	TRUE	-	<=0.01
rs2789422	1	chr1:159887897-159895522	2.46e-06	ENSG00000158710	TAGLN2	7.84e-07	TRUE	rs2252815	<=0.01
rs2552527	1	chr2:218664512-218867718	1.31e-07	ENSG00000079308	TNS1	1.78e-06	FALSE	rs1364637	<=0.01
rs7623687;rs73078357	38	chr3:48555117-49907655	5.22e-07	ENSG00000173402	DAG1	2.17e-06	FALSE	rs6784820	<=0.01
rs72823056;rs4796663;rs34349578	13	chr17:40554468-40852010	1.5e-06	ENSG00000177469	PTRF	2.3e-06	TRUE	rs607795	<=0.01
rs8108632;rs138120077;rs12980942	5	chr19:41725108-41889988	1.75e-07	ENSG00000167601	AXL	3.06e-06	FALSE	rs338593;rs338594	<=0.01
rs4420638;rs7412;rs405509	4	chr19:45349393-45422606	7.07e-11	ENSG00000130202	PVRL2	3.21e-06	FALSE	rs11879589;rs11672399	<=0.01
rs2521501	2	chr15:91411822-91439006	5.01e-08	ENSG00000140564	FURIN	4.45e-06	FALSE	rs4702	<=0.01
rs11191416	8	chr10:104503727-105050108	4.65e-09	ENSG00000166272	C10orf26	6.01e-06	FALSE	rs6584526	<=0.01
rs7623687;rs73078357	38	chr3:48555117-49907655	5.22e-07	ENSG00000185614	C3orf54	6.73e-06	FALSE	rs7645061	<=0.01
rs59898454	3	chr10:92500580-92681033	9.34e-06	ENSG00000148677	ANKRD1	7.48e-06	TRUE	-	<=0.01
rs10840293	4	chr11:9685624-10315754	1.28e-08	ENSG00000133812	SBF2	1.06e-05	FALSE	rs6483883	<=0.01
rs199619737	1	chr19:11274944-11308243	5.82e-08	ENSG00000197256	KANK2	1.15e-05	TRUE	rs17616620	<=0.01
rs2280003	1	chr4:95373037-95589377	8.56e-06	ENSG00000163110	PDLIM5	1.44e-05	FALSE	-	<=0.01
rs688359	1	chr6:160390131-160534539	1.43e-06	ENSG00000197081	IGF2R	3.33e-05	TRUE	rs3798209	<=0.01
rs4074793	1	chr5:52083730-52252327	9.87e-06	ENSG00000213949	ITGA1	3.66e-05	FALSE	rs9686276	<=0.01
rs7623687;rs73078357	38	chr3:48555117-49907655	5.22e-07	ENSG00000114268	PFKFB4	3.9e-05	FALSE	rs7428949	<=0.01
rs4468572;rs12438645	1	chr15:79051546-79103805	4.44e-16	ENSG00000136378	ADAMTS7	5.25e-05	TRUE	-	<=0.01
rs13734	3	chr20:17474550-17662940	7.65e-06	ENSG00000125844	RRBP1	6.18e-05	FALSE	rs3790316;rs2236251;rs1831159	<=0.01
rs199753600	1	chr11:100558384-100861656	5.91e-06	ENSG00000165895	ARHGAP42	6.97e-05	FALSE	-	<=0.01
rs8042271;rs11073826	1	chr15:89631405-89745591	3.68e-08	ENSG00000140526	ABHD2	9.1e-05	TRUE	rs293346;rs16942665	<=0.01
rs7623687;rs73078357	38	chr3:48555117-49907655	5.22e-07	ENSG00000172037	LAMB2	9.79e-05	FALSE	-	<=0.01
rs1873197	3	chr4:38792298-38947360	3.32e-06	ENSG00000197712	FAM114A1	0.000113	TRUE	-	<=0.01
rs11838776;rs4773141;rs11617955;rs3783113	2	chr13:110801311-111165374	1.83e-10	ENSG00000187498	COL4A1	0.00012	TRUE	rs16975420	<=0.01
rs7623687;rs73078357	38	chr3:48555117-49907655	5.22e-07	ENSG00000225697	SLC26A6	0.000131	FALSE	-	<=0.01
rs7082705	5	chr10:82031576-82282387	1.33e-06	ENSG00000108219	TSPAN14	0.000167	FALSE	-	<=0.01
rs56289821;rs6511721	1	chr19:11200038-11244492	4.44e-15	ENSG00000130164	LDLR	0.000227	TRUE	rs12459603	<=0.01
rs28470722	8	chr1:38259474-38471278	9.84e-07	ENSG00000233728	-	0.000239	FALSE	-	<=0.01
rs12202017;rs2327433	1	chr6:134210276-134216691	1.98e-11	ENSG00000118526	TCF21	0.000256	TRUE	rs228859	<=0.01
rs28470722	8	chr1:38259474-38471278	9.84e-07	ENSG00000183386	FHL3	0.000271	FALSE	rs4634868	<=0.01
rs17517928	1	chr2:216225163-216300895	5.14e-07	ENSG00000115414	FN1	0.000349	TRUE	rs7558981	<=0.01
rs142695226	3	chr3:123798870-124606674	1.1e-06	ENSG00000082781	ITGB5	0.000359	FALSE	rs1803825;rs1803825	<=0.01
rs73222236	7	chr3:135684515-136668665	1.41e-06	ENSG00000073711	PPP2R3A	0.000419	FALSE	-	<=0.01
rs2153219	3	chr6:149539777-149806197	3.28e-06	ENSG00000055208	TAB2	0.000477	FALSE	-	<=0.01
rs4593108;rs17612742	1	chr4:148402069-148466106	8.82e-10	ENSG00000151617	EDNRA	0.000478	TRUE	rs17577768	<=0.01
rs11838776;rs4773141;rs11617955;rs3783113	2	chr13:110801311-111165374	1.83e-10	ENSG00000134871	COL4A2	0.000483	TRUE	-	<=0.01
rs7623687;rs73078357	38	chr3:48555117-49907655	5.22e-07	ENSG00000114316	USP4	0.000487	FALSE	rs11713297;rs3774800	<=0.01
rs12801636	5	chr11:65360326-65430565	5.21e-06	ENSG00000173039	RELA	0.000595	FALSE	rs4645933	<=0.01
rs9970807;rs61772618	1	chr1:56960419-57110974	5e-14	ENSG00000162407	PPAP2B	0.000634	TRUE	rs1759752;rs7528118	<=0.01
rs12801636	5	chr11:65360326-65430565	5.21e-06	ENSG00000197136	PCNXL3	0.000897	TRUE	-	<=0.01
rs1924981	1	chr13:28874489-29069265	5.11e-07	ENSG00000102755	FLT1	0.000961	TRUE	-	<=0.01
rs17087335	4	chr4:57774042-57931769	4.59e-08	ENSG00000084093	REST	0.000975	FALSE	rs2412771	<=0.01
rs3735352	2	chr7:139476850-139763521	9.68e-06	ENSG00000059378	PARP12	0.00107	TRUE	rs10267006	<=0.01
rs7568458	4	chr2:85766288-85820535	3.62e-10	ENSG00000168899	VAMP5	0.00109	FALSE	rs10202828	<=0.01
rs72823056;rs4796663;rs34349578	13	chr17:40554468-40852010	1.5e-06	ENSG00000141699	FAM134C	0.0011	FALSE	-	<=0.01
rs7941600	3	chr11:9041071-9336327	2.76e-06	ENSG00000184014	DENND5A	0.00116	TRUE	-	<=0.01
rs145598072	1	chr22:24615622-24641110	1.72e-07	ENSG00000099998	GGT5	0.0012	TRUE	-	<=0.01
rs2001846	1	chr8:126442563-126450647	5.93e-07	ENSG00000173334	TRIB1	0.00121	TRUE	rs4360309	<=0.01
rs12801636	5	chr11:65360326-65430565	5.21e-06	ENSG00000213445	SIPA1	0.00125	FALSE	rs17491607	<=0.01
rs200200214	1	chr2:21224301-21266945	2.89e-08	ENSG00000084674	APOB	0.00127	TRUE	-	<=0.01
rs7623687;rs73078357	38	chr3:48555117-49907655	5.22e-07	ENSG00000067560	RHOA	0.00135	FALSE	-	<=0.01
rs748431;rs1602302	1	chr3:14860469-14975895	2.14e-07	ENSG00000154783	FGD5	0.00137	TRUE	-	<=0.01
rs7500448	1	chr16:82660663-83829174	2.11e-06	ENSG00000140945	CDH13	0.00151	TRUE	rs16962255;rs6565105	<=0.01
rs33928862;rs56787417	4	chr16:75237994-75498584	4.33e-07	ENSG00000050820	BCAR1	0.00153	TRUE	rs3135	<=0.01
rs201810558;rs77137125;rs62182809;rs7581542;rs146902012	13	chr2:202937978-204400133	2.15e-18	ENSG00000204217	BMPR2	0.00154	FALSE	rs6435149;rs1105047	<=0.01
rs17411031	1	chr8:19759228-19824770	1.17e-06	ENSG00000175445	LPL	0.00189	TRUE	rs11991231	<=0.01
rs201810558;rs77137125;rs62182809;rs7581542;rs146902012	13	chr2:202937978-204400133	2.15e-18	ENSG00000144426	NBEAL1	0.00209	FALSE	-	<=0.01
rs2820315	3	chr1:201592411-201915716	6.08e-06	ENSG00000134369	NAV1	0.0024	FALSE	-	<0.05
rs11911017	3	chr21:30449792-31009660	3.29e-06	ENSG00000156273	BACH1	0.00259	TRUE	rs9981313	<0.05
rs2244608	3	chr12:121416346-121477045	1.02e-06	ENSG00000135114	OASL	0.00277	FALSE	rs2259693;rs2259693	<0.05
rs7623687;rs73078357	38	chr3:48555117-49907655	5.22e-07	ENSG00000188315	C3orf62	0.00329	FALSE	rs4955411	<0.05
rs11065979;rs11066188	14	chr12:111843752-112947717	1.93e-10	ENSG00000179295	PTPN11	0.00338	FALSE	-	<0.05
rs4420638;rs7412;rs405509	4	chr19:45349393-45422606	7.07e-11	ENSG00000130203	APOE	0.00355	TRUE	-	<0.05
rs55730499;rs186696265;rs202097157;rs9457995;rs6905073;rs624249;rs199981326;rs201816913;rs151175060	7	chr6:160592093-161551917	5.39e-39	ENSG00000198670	LPA	0.00363	TRUE	-	<0.05
rs9608859	1	chr22:30279144-31521442	5.36e-07	ENSG00000100330	MTMR3	0.00381	FALSE	rs9614131;rs9983;rs2074204	<0.05
rs13734	3	chr20:17474550-17662940	7.65e-06	ENSG00000125868	DSTN	0.00381	TRUE	rs3790316;rs6034875;rs1885081	<0.05
rs68170813	6	chr7:106809406-107269943	6.26e-06	ENSG00000105856	HBP1	0.00383	FALSE	rs2299421;rs17154077	<0.05
rs11723436	1	chr4:120860695-120885376	1.68e-07	ENSG00000250392	-	0.00386	TRUE	-	<0.05
rs56356271	4	chr8:101145588-101348446	7.32e-06	ENSG00000034677	RNF19A	0.00449	TRUE	rs6996156;rs6996156;rs10107200	<0.05
rs36002015	1	chr4:82347547-82393082	1.08e-06	ENSG00000138670	RASGEF1B	0.00554	TRUE	-	<0.05
rs741782	7	chr17:17714653-18083116	8.81e-06	ENSG00000072310	SREBF1	0.00595	FALSE	rs3183702;rs4925119	<0.05
rs180803	4	chr22:24666786-24951903	1.64e-10	ENSG00000138867	C22orf13	0.00667	FALSE	rs11090327	<0.05
rs2487928;rs139558451	1	chr10:30301729-30404423	4.41e-11	ENSG00000165757	KIAA1462	0.00701	TRUE	-	<0.05
rs73222236	7	chr3:135684515-136668665	1.41e-06	ENSG00000174579	MSL2	0.00749	TRUE	-	<0.05
rs9591012	4	chr13:32974861-33352157	7.13e-06	ENSG00000230905	N4BP2L2-IT1	0.00829	TRUE	-	<0.05
rs17087335	4	chr4:57774042-57931769	4.59e-08	ENSG00000250610	-	0.00879	FALSE	-	<0.05
rs180803	4	chr22:24666786-24951903	1.64e-10	ENSG00000100014	SPECC1L	0.00883	TRUE	-	<0.05
rs2891168;rs201312910;rs3731249;rs1855185;rs4977754;rs13301964;rs199838826;9:22121378;rs117626887;rs11523031	4	chr9:21802635-22121096	2.29e-98	ENSG00000147883	CDKN2B	0.00885	TRUE	rs3218002;rs1333034	<0.05
rs2521501	2	chr15:91411822-91439006	5.01e-08	ENSG00000182511	FES	0.00905	FALSE	rs2521501	<0.05
rs10841443	1	chr12:20522179-20837315	5.81e-07	ENSG00000172572	PDE3A	0.00999	TRUE	-	<0.05
rs200545041	2	chr11:76839310-77185680	7.78e-06	ENSG00000137474	MYO7A	0.01	FALSE	rs12805353	<0.05
rs11206510;rs11591147	1	chr1:55505221-55530525	2.34e-08	ENSG00000169174	PCSK9	0.01	TRUE	-	<0.05
rs35895680	1	chr17:47074774-47133012	3.76e-07	ENSG00000159217	IGF2BP1	0.01	FALSE	-	<0.05
rs7623687;rs73078357	38	chr3:48555117-49907655	5.22e-07	ENSG00000177479	ARIH2	0.01	FALSE	rs7628719	<0.05
rs2244608	3	chr12:121416346-121477045	1.02e-06	ENSG00000135100	HNF1A	0.02	TRUE	-	<0.20
rs1412444	1	chr10:90973326-91174382	5.15e-12	ENSG00000107798	LIPA	0.02	FALSE	rs303212	<0.20
rs12826942	4	chr12:42475647-42853517	2.62e-06	ENSG00000151233	GXYLT1	0.02	FALSE	-	<0.20
rs111971255	2	chr19:17830291-17899377	7.8e-06	ENSG00000130479	MAP1S	0.02	FALSE	-	<0.20
rs62117160	1	chr19:45250962-45263301	1.13e-06	ENSG00000069399	BCL3	0.02	TRUE	rs846897	<0.20
rs11065979;rs11066188	14	chr12:111843752-112947717	1.93e-10	ENSG00000204842	ATXN2	0.02	TRUE	rs3809278	<0.20
rs55730499;rs186696265;rs202097157;rs9457995;rs6905073;rs624249;rs199981326;rs201816913;rs151175060	7	chr6:160592093-161551917	5.39e-39	ENSG00000122194	PLG	0.02	TRUE	rs9365237	<0.20
rs57759964	1	chr2:148602086-148688393	6.59e-06	ENSG00000121989	ACVR2A	0.02	TRUE	rs13016512	<0.20
rs8108632;rs138120077;rs12980942	5	chr19:41725108-41889988	1.75e-07	ENSG00000142039	CCDC97	0.02	TRUE	rs11466345	<0.20
rs9486719	2	chr6:96969471-97064512	1.1e-06	ENSG00000112214	FHL5	0.03	TRUE	rs12197804	<0.20
rs3760128	6	chr17:73823310-73975515	9.09e-06	ENSG00000132471	WBP2	0.03	FALSE	rs2608881	<0.20
rs2820315	3	chr1:201592411-201915716	6.08e-06	ENSG00000163431	LMOD1	0.03	TRUE	rs3738289	<0.20
rs142695226	3	chr3:123798870-124606674	1.1e-06	ENSG00000160145	KALRN	0.03	FALSE	rs661798;rs2279784	<0.20
rs6689306	1	chr1:154377669-154441926	2.6e-09	ENSG00000160712	IL6R	0.03	FALSE	rs4537545;rs4845625	<0.20
rs7623687;rs73078357	38	chr3:48555117-49907655	5.22e-07	ENSG00000114270	COL7A1	0.04	FALSE	-	<0.20
rs10818576	1	chr9:124329336-124547809	7.23e-07	ENSG00000136848	DAB2IP	0.04	TRUE	rs2797347;rs12352132	<0.20
rs3760128	6	chr17:73823310-73975515	9.09e-06	ENSG00000161533	ACOX1	0.04	FALSE	rs8065144;rs8065144;rs8065144	<0.20
rs28470722	8	chr1:38259474-38471278	9.84e-07	ENSG00000196449	YRDC	0.04	FALSE	rs2306426	<0.20
rs4420638;rs7412;rs405509	4	chr19:45349393-45422606	7.07e-11	ENSG00000130208	APOC1	0.04	TRUE	-	<0.20
rs113756303	1	chr8:26149007-26230196	7.38e-06	ENSG00000221914	PPP2R2A	0.04	TRUE	-	<0.20
rs7623687;rs73078357	38	chr3:48555117-49907655	5.22e-07	ENSG00000145020	AMT	0.04	FALSE	rs1568661	<0.20
rs11170820	4	chr12:54452038-54582778	3.66e-06	ENSG00000250742	-	0.04	TRUE	-	<0.20
rs62253653	3	chr3:52846991-53164478	7.53e-06	ENSG00000055955	ITIH4	0.04	FALSE	rs17331178	<0.20
rs73222236	7	chr3:135684515-136668665	1.41e-06	ENSG00000118007	STAG1	0.05	FALSE	rs3931416	<0.20
rs6129767	4	chr20:39657458-39946312	3.99e-06	ENSG00000198900	TOP1	0.05	FALSE	rs8121001;rs2207309	<0.20
rs11065979;rs11066188	14	chr12:111843752-112947717	1.93e-10	ENSG00000089234	BRAP	0.05	FALSE	-	<0.20
rs6129767	4	chr20:39657458-39946312	3.99e-06	ENSG00000124181	PLCG1	0.05	FALSE	rs6093416	<0.20
rs3760128	6	chr17:73823310-73975515	9.09e-06	ENSG00000092929	UNC13D	0.05	FALSE	rs3744026	<0.20
rs72823056;rs4796663;rs34349578	13	chr17:40554468-40852010	1.5e-06	ENSG00000068137	PLEKHH3	0.06	FALSE	-	<0.20
rs7082705	5	chr10:82031576-82282387	1.33e-06	ENSG00000151224	MAT1A	0.06	FALSE	rs7909304	<0.20
rs11065979;rs11066188	14	chr12:111843752-112947717	1.93e-10	ENSG00000111275	ALDH2	0.06	FALSE	rs16941669	<0.20
rs3735352	2	chr7:139476850-139763521	9.68e-06	ENSG00000059377	TBXAS1	0.06	FALSE	rs2240395	<0.20
rs17581137	1	chr15:95976324-96051076	2.23e-06	ENSG00000259134	-	0.06	TRUE	-	<0.20
rs741782	7	chr17:17714653-18083116	8.81e-06	ENSG00000108591	DRG2	0.07	FALSE	rs854791	<0.20
rs3832966	5	chr14:75469614-75643334	9.95e-08	ENSG00000170348	TMED10	0.07	FALSE	-	<0.20
rs12979495	4	chr19:10982253-11172958	4.73e-10	ENSG00000142453	CARM1	0.07	TRUE	rs11670365	>0.20
rs10840293	4	chr11:9685624-10315754	1.28e-08	ENSG00000133789	SWAP70	0.07	FALSE	rs360136	>0.20
rs3760128	6	chr17:73823310-73975515	9.09e-06	ENSG00000141569	TRIM65	0.08	TRUE	rs8074216	>0.20
rs11065979;rs11066188	14	chr12:111843752-112947717	1.93e-10	ENSG00000135148	TRAFD1	0.08	TRUE	rs10492014	>0.20
rs33928862;rs56787417	4	chr16:75237994-75498584	4.33e-07	ENSG00000168928	CTRB2	0.08	FALSE	-	>0.20
rs59898454	3	chr10:92500580-92681033	9.34e-06	ENSG00000148680	HTR7	0.08	FALSE	rs1418052	>0.20
rs72823056;rs4796663;rs34349578	13	chr17:40554468-40852010	1.5e-06	ENSG00000108784	NAGLU	0.08	FALSE	-	>0.20
rs72689147	1	chr4:156587863-156653501	6.07e-09	ENSG00000164116	GUCY1A3	0.09	FALSE	-	>0.20
rs2681472;rs4842680	1	chr12:89981828-90103077	6.17e-11	ENSG00000070961	ATP2B1	0.09	TRUE	rs17016868;rs2722222	>0.20
rs28470722	8	chr1:38259474-38471278	9.84e-07	ENSG00000188786	MTF1	0.09	FALSE	rs4491032	>0.20
rs73222236	7	chr3:135684515-136668665	1.41e-06	ENSG00000158092	NCK1	0.09	FALSE	rs7610507	>0.20
rs11911017	3	chr21:30449792-31009660	3.29e-06	ENSG00000156265	C21orf7	0.09	FALSE	rs2776252	>0.20
rs9914266;rs117592425	7	chr17:1963133-2415200	8.92e-08	ENSG00000070366	SMG6	0.09	FALSE	-	>0.20
rs7568458	4	chr2:85766288-85820535	3.62e-10	ENSG00000118640	VAMP8	0.09	FALSE	rs1058588	>0.20
rs72823056;rs4796663;rs34349578	13	chr17:40554468-40852010	1.5e-06	ENSG00000131462	TUBG1	0.09	FALSE	rs2355374	>0.20
rs288187	1	chr5:107194736-107717799	4.42e-06	ENSG00000145743	FBXL17	0.1	FALSE	rs17442556	>0.20
rs11065979;rs11066188	14	chr12:111843752-112947717	1.93e-10	ENSG00000089022	MAPKAPK5	0.1	FALSE	rs12580246;rs12426312	>0.20
rs12979495	4	chr19:10982253-11172958	4.73e-10	ENSG00000127616	SMARCA4	0.1	FALSE	rs12232780	>0.20
rs7623687;rs73078357	38	chr3:48555117-49907655	5.22e-07	ENSG00000182179	UBA7	0.11	FALSE	rs1128535	>0.20
rs1351525	1	chr11:13298199-13408813	1.26e-06	ENSG00000133794	ARNTL	0.12	TRUE	-	>0.20
rs11191416	8	chr10:104503727-105050108	4.65e-09	ENSG00000148795	CYP17A1	0.12	TRUE	rs7899004	>0.20
rs3832966	5	chr14:75469614-75643334	9.95e-08	ENSG00000119718	EIF2B2	0.13	FALSE	rs175016	>0.20
rs3832966	5	chr14:75469614-75643334	9.95e-08	ENSG00000119638	NEK9	0.13	TRUE	-	>0.20
rs189046492	1	chr7:1748724-1786719	9.45e-06	ENSG00000225968	PPP1R28	0.13	TRUE	-	>0.20
rs7623687;rs73078357	38	chr3:48555117-49907655	5.22e-07	ENSG00000172046	USP19	0.14	FALSE	-	>0.20
rs148498907	2	chr10:111701029-111895323	7.31e-06	ENSG00000148700	ADD3	0.14	FALSE	rs7071509;rs7069128;rs17126936	>0.20
rs9914266;rs117592425	7	chr17:1963133-2415200	8.92e-08	ENSG00000070444	MNT	0.15	FALSE	rs7213126	>0.20
rs7623687;rs73078357	38	chr3:48555117-49907655	5.22e-07	ENSG00000178035	IMPDH2	0.15	FALSE	-	>0.20
rs56133977	1	chr20:47240790-47444420	7.36e-06	ENSG00000124126	PREX1	0.15	TRUE	rs6090899	>0.20
rs55730499;rs186696265;rs202097157;rs9457995;rs6905073;rs624249;rs199981326;rs201816913;rs151175060	7	chr6:160592093-161551917	5.39e-39	ENSG00000146477	SLC22A3	0.15	TRUE	rs316024	>0.20
rs8108632;rs138120077;rs12980942	5	chr19:41725108-41889988	1.75e-07	ENSG00000105323	HNRNPUL1	0.16	TRUE	rs15052	>0.20
rs55730499;rs186696265;rs202097157;rs9457995;rs6905073;rs624249;rs199981326;rs201816913;rs151175060	7	chr6:160592093-161551917	5.39e-39	ENSG00000085511	MAP3K4	0.16	FALSE	rs1488	>0.20
rs7623687;rs73078357	38	chr3:48555117-49907655	5.22e-07	ENSG00000068745	IP6K2	0.16	FALSE	-	>0.20
rs180803	4	chr22:24666786-24951903	1.64e-10	ENSG00000100024	UPB1	0.16	FALSE	rs1008931	>0.20
rs9914266;rs117592425	7	chr17:1963133-2415200	8.92e-08	ENSG00000167721	TSR1	0.17	FALSE	-	>0.20
rs7568458	4	chr2:85766288-85820535	3.62e-10	ENSG00000168906	MAT2A	0.17	FALSE	-	>0.20
rs3760128	6	chr17:73823310-73975515	9.09e-06	ENSG00000204316	MRPL38	0.18	FALSE	rs2260516	>0.20
rs7941600	3	chr11:9041071-9336327	2.76e-06	ENSG00000175356	SCUBE2	0.18	FALSE	-	>0.20
rs59898454	3	chr10:92500580-92681033	9.34e-06	ENSG00000148688	RPP30	0.18	FALSE	-	>0.20
rs11191416	8	chr10:104503727-105050108	4.65e-09	ENSG00000214435	AS3MT	0.18	FALSE	-	>0.20
rs7623687;rs73078357	38	chr3:48555117-49907655	5.22e-07	ENSG00000198218	QRICH1	0.18	FALSE	rs4974083	>0.20
rs11065979;rs11066188	14	chr12:111843752-112947717	1.93e-10	ENSG00000111300	NAA25	0.18	FALSE	rs16941724	>0.20
rs72823056;rs4796663;rs34349578	13	chr17:40554468-40852010	1.5e-06	ENSG00000108788	MLX	0.19	FALSE	-	>0.20
rs2820315	3	chr1:201592411-201915716	6.08e-06	ENSG00000198700	IPO9	0.19	FALSE	rs12127375	>0.20
rs68170813	6	chr7:106809406-107269943	6.26e-06	ENSG00000250474	-	0.19	TRUE	-	>0.20
rs433903	3	chr3:153742190-154042286	3.66e-06	ENSG00000174953	DHX36	0.19	TRUE	rs701147;rs355788	>0.20
rs201810558;rs77137125;rs62182809;rs7581542;rs146902012	13	chr2:202937978-204400133	2.15e-18	ENSG00000116030	SUMO1	0.19	FALSE	-	>0.20
rs28470722	8	chr1:38259474-38471278	9.84e-07	ENSG00000183431	SF3A3	0.19	FALSE	rs4072980	>0.20
rs73222236	7	chr3:135684515-136668665	1.41e-06	ENSG00000114054	PCCB	0.19	FALSE	rs1153877	>0.20
rs194937	1	chr6:82201156-82462491	3.11e-06	ENSG00000112773	FAM46A	0.2	TRUE	rs194609	>0.20
rs72823056;rs4796663;rs34349578	13	chr17:40554468-40852010	1.5e-06	ENSG00000033627	ATP6V0A1	0.21	TRUE	rs1032072	>0.20
rs201810558;rs77137125;rs62182809;rs7581542;rs146902012	13	chr2:202937978-204400133	2.15e-18	ENSG00000055044	NOP58	0.21	TRUE	-	>0.20
rs2153219	3	chr6:149539777-149806197	3.28e-06	ENSG00000177688	SUMO4	0.22	TRUE	-	>0.20
rs68170813	6	chr7:106809406-107269943	6.26e-06	ENSG00000164597	COG5	0.22	FALSE	rs17154091;rs17154091;rs17154091	>0.20
rs10785143	1	chr12:74931551-74935223	9.88e-06	ENSG00000253719	ATXN7L3B	0.22	TRUE	-	>0.20
rs9914266;rs117592425	7	chr17:1963133-2415200	8.92e-08	ENSG00000167720	SRR	0.22	FALSE	rs17834563	>0.20
rs67180937	4	chr1:222791428-222924147	1.01e-12	ENSG00000162819	BROX	0.23	FALSE	rs17011681	>0.20
rs1873197	3	chr4:38792298-38947360	3.32e-06	ENSG00000174125	TLR1	0.23	FALSE	rs2101521	>0.20
rs12826942	4	chr12:42475647-42853517	2.62e-06	ENSG00000134283	PPHLN1	0.23	FALSE	rs7963469;rs11832772	>0.20
rs56356271	4	chr8:101145588-101348446	7.32e-06	ENSG00000147669	POLR2K	0.23	FALSE	-	>0.20
rs7623687;rs73078357	38	chr3:48555117-49907655	5.22e-07	ENSG00000178057	NDUFAF3	0.23	FALSE	rs10865954	>0.20
rs8108632;rs138120077;rs12980942	5	chr19:41725108-41889988	1.75e-07	ENSG00000142046	TMEM91	0.24	TRUE	rs4803468	>0.20
rs12826942	4	chr12:42475647-42853517	2.62e-06	ENSG00000015153	YAF2	0.24	FALSE	rs10748324	>0.20
rs8104311	2	chr19:15050246-16748905	1.26e-06	ENSG00000246896	-	0.25	FALSE	-	>0.20
rs7623687;rs73078357	38	chr3:48555117-49907655	5.22e-07	ENSG00000010256	UQCRC1	0.25	FALSE	-	>0.20
rs11556924	1	chr7:129658126-129691291	5.34e-11	ENSG00000091732	ZC3HC1	0.25	TRUE	rs4728179	>0.20
rs11810571	5	chr1:151732119-151804348	1.03e-06	ENSG00000143365	RORC	0.26	FALSE	rs868866;rs1521186	>0.20
rs199884676	1	chr2:44066103-44105605	2.6e-08	ENSG00000143921	ABCG8	0.26	TRUE	-	>0.20
rs10840293	4	chr11:9685624-10315754	1.28e-08	ENSG00000246273	-	0.27	TRUE	-	>0.20
rs180803	4	chr22:24666786-24951903	1.64e-10	ENSG00000178803	C22orf45	0.27	FALSE	-	>0.20
rs7623687;rs73078357	38	chr3:48555117-49907655	5.22e-07	ENSG00000164068	RNF123	0.28	FALSE	-	>0.20
rs9914266;rs117592425	7	chr17:1963133-2415200	8.92e-08	ENSG00000127804	METTL16	0.29	FALSE	-	>0.20
rs2891168;rs201312910;rs3731249;rs1855185;rs4977754;rs13301964;rs199838826;9:22121378;rs117626887;rs11523031	4	chr9:21802635-22121096	2.29e-98	ENSG00000099810	MTAP	0.29	TRUE	rs12553901	>0.20
rs7623687;rs73078357	38	chr3:48555117-49907655	5.22e-07	ENSG00000178252	WDR6	0.29	FALSE	rs9846123	>0.20
rs4420638;rs7412;rs405509	4	chr19:45349393-45422606	7.07e-11	ENSG00000130204	TOMM40	0.29	FALSE	-	>0.20
rs142695226	3	chr3:123798870-124606674	1.1e-06	ENSG00000114491	UMPS	0.32	TRUE	rs9838750	>0.20
rs55730499;rs186696265;rs202097157;rs9457995;rs6905073;rs624249;rs199981326;rs201816913;rs151175060	7	chr6:160592093-161551917	5.39e-39	ENSG00000256731	-	0.32	TRUE	-	>0.20
rs11191416	8	chr10:104503727-105050108	4.65e-09	ENSG00000076685	NT5C2	0.32	FALSE	rs11191593	>0.20
rs4719608	1	chr7:20336331-20351335	6.44e-06	ENSG00000226097	-	0.33	FALSE	-	>0.20
rs7528419;rs41279716	1	chr1:109792641-109818377	1.97e-23	ENSG00000143126	CELSR2	0.33	FALSE	-	>0.20
rs9591012	4	chr13:32974861-33352157	7.13e-06	ENSG00000083642	PDS5B	0.34	FALSE	rs1015364;rs191924	>0.20
rs7623687;rs73078357	38	chr3:48555117-49907655	5.22e-07	ENSG00000164062	APEH	0.36	FALSE	rs3197999	>0.20
rs9914266;rs117592425	7	chr17:1963133-2415200	8.92e-08	ENSG00000225084	-	0.37	TRUE	-	>0.20
rs7568458	4	chr2:85766288-85820535	3.62e-10	ENSG00000115486	GGCX	0.37	TRUE	rs12714147	>0.20
rs11810571	5	chr1:151732119-151804348	1.03e-06	ENSG00000143436	MRPL9	0.38	FALSE	-	>0.20
rs8104311	2	chr19:15050246-16748905	1.26e-06	ENSG00000186115	CYP4F2	0.38	TRUE	rs2189784	>0.20
rs17087335	4	chr4:57774042-57931769	4.59e-08	ENSG00000047315	POLR2B	0.38	TRUE	-	>0.20
rs8045120	1	chr16:84733555-84813525	8.28e-06	ENSG00000103194	USP10	0.39	TRUE	-	>0.20
rs72823056;rs4796663;rs34349578	13	chr17:40554468-40852010	1.5e-06	ENSG00000068120	COASY	0.39	FALSE	rs12602084	>0.20
rs7623687;rs73078357	38	chr3:48555117-49907655	5.22e-07	ENSG00000226913	BSN-AS2	0.4	FALSE	-	>0.20
rs7623687;rs73078357	38	chr3:48555117-49907655	5.22e-07	ENSG00000172053	QARS	0.4	FALSE	rs11706052	>0.20
rs9349379;rs9381634;rs62389460;rs1412748	1	chr6:12717893-13288645	1.81e-42	ENSG00000112137	PHACTR1	0.4	TRUE	rs202029	>0.20
rs7623687;rs73078357	38	chr3:48555117-49907655	5.22e-07	ENSG00000225399	-	0.41	FALSE	-	>0.20
rs57349798	2	chr6:37400995-37467700	3.91e-06	ENSG00000137200	FTSJD2	0.42	FALSE	rs13205226	>0.20
rs1964272	2	chr19:46190713-46207240	2.92e-06	ENSG00000125743	SNRPD2	0.43	TRUE	-	>0.20
rs67180937	4	chr1:222791428-222924147	1.01e-12	ENSG00000186063	AIDA	0.43	FALSE	-	>0.20
rs6129767	4	chr20:39657458-39946312	3.99e-06	ENSG00000226648	-	0.45	TRUE	-	>0.20
rs11065979;rs11066188	14	chr12:111843752-112947717	1.93e-10	ENSG00000111271	ACAD10	0.45	FALSE	rs634389	>0.20
rs12826942	4	chr12:42475647-42853517	2.62e-06	ENSG00000139168	ZCRB1	0.46	TRUE	rs17121217	>0.20
rs2244608	3	chr12:121416346-121477045	1.02e-06	ENSG00000157895	C12orf43	0.47	FALSE	rs2259816;rs2071190	>0.20
rs7623687;rs73078357	38	chr3:48555117-49907655	5.22e-07	ENSG00000183763	TRAIP	0.48	FALSE	-	>0.20
rs741782	7	chr17:17714653-18083116	8.81e-06	ENSG00000141034	C17orf39	0.48	FALSE	rs2955354;rs4925120	>0.20
rs741782	7	chr17:17714653-18083116	8.81e-06	ENSG00000175662	TOM1L2	0.49	FALSE	rs4925126;rs941445;rs4925119	>0.20
rs2891168;rs201312910;rs3731249;rs1855185;rs4977754;rs13301964;rs199838826;9:22121378;rs117626887;rs11523031	4	chr9:21802635-22121096	2.29e-98	ENSG00000147889	CDKN2A	0.49	FALSE	rs2811708	>0.20
rs33928862;rs56787417	4	chr16:75237994-75498584	4.33e-07	ENSG00000153774	CFDP1	0.51	FALSE	rs2242405	>0.20
rs7623687;rs73078357	38	chr3:48555117-49907655	5.22e-07	ENSG00000178537	SLC25A20	0.51	FALSE	-	>0.20
rs7212798	1	chr17:58755172-59470198	1.88e-08	ENSG00000141376	BCAS3	0.51	TRUE	-	>0.20
rs7082705	5	chr10:82031576-82282387	1.33e-06	ENSG00000122378	C10orf58	0.51	TRUE	rs12220642	>0.20
rs73222236	7	chr3:135684515-136668665	1.41e-06	ENSG00000239213	-	0.51	FALSE	-	>0.20
rs201810558;rs77137125;rs62182809;rs7581542;rs146902012	13	chr2:202937978-204400133	2.15e-18	ENSG00000138442	WDR12	0.52	TRUE	-	>0.20
rs11191416	8	chr10:104503727-105050108	4.65e-09	ENSG00000148842	CNNM2	0.52	FALSE	-	>0.20
rs55730499;rs186696265;rs202097157;rs9457995;rs6905073;rs624249;rs199981326;rs201816913;rs151175060	7	chr6:160592093-161551917	5.39e-39	ENSG00000213071	LPAL2	0.53	TRUE	rs415317	>0.20
rs12979495	4	chr19:10982253-11172958	4.73e-10	ENSG00000142444	C19orf52	0.53	FALSE	rs11085752	>0.20
rs2153219	3	chr6:149539777-149806197	3.28e-06	ENSG00000178199	ZC3H12D	0.53	FALSE	-	>0.20
rs1746050;rs200173446	1	chr10:44787706-44789157	6.28e-13	ENSG00000229116	-	0.54	TRUE	-	>0.20
rs11911017	3	chr21:30449792-31009660	3.29e-06	ENSG00000215533	LINC00189	0.55	FALSE	rs2832258	>0.20
rs67180937	4	chr1:222791428-222924147	1.01e-12	ENSG00000197520	FAM177B	0.57	FALSE	-	>0.20
rs17087335	4	chr4:57774042-57931769	4.59e-08	ENSG00000084092	C4orf14	0.57	FALSE	rs1713997	>0.20
rs10168194	1	chr2:228844666-229046361	1.51e-06	ENSG00000153820	SPHKAP	0.58	TRUE	-	>0.20
rs11065979;rs11066188	14	chr12:111843752-112947717	1.93e-10	ENSG00000229186	ADAM1	0.58	FALSE	-	>0.20
rs58594043	1	chr8:142217265-142318404	3.46e-06	ENSG00000022567	SLC45A4	0.59	TRUE	rs6986779	>0.20
rs7623687;rs73078357	38	chr3:48555117-49907655	5.22e-07	ENSG00000213672	NCKIPSD	0.61	FALSE	rs12497850	>0.20
rs9486719	2	chr6:96969471-97064512	1.1e-06	ENSG00000014123	UFL1	0.61	FALSE	rs2205754	>0.20
rs78809153	1	chr2:145425534-145940216	1.45e-06	ENSG00000226674	-	0.63	TRUE	-	>0.20
rs3832966	5	chr14:75469614-75643334	9.95e-08	ENSG00000119684	MLH3	0.64	FALSE	rs13712;rs8014403	>0.20
rs35465346	1	chr1:22004791-22110099	4.82e-06	ENSG00000090686	USP48	0.64	TRUE	rs12135009;rs16825800	>0.20
rs7941600	3	chr11:9041071-9336327	2.76e-06	ENSG00000166471	TMEM41B	0.65	FALSE	-	>0.20
rs9591012	4	chr13:32974861-33352157	7.13e-06	ENSG00000139597	N4BP2L1	0.66	FALSE	rs8002690	>0.20
rs9532984	1	chr13:42614176-42830714	1.62e-06	ENSG00000102780	DGKH	0.66	TRUE	rs2148004;rs9594746	>0.20
rs11065979;rs11066188	14	chr12:111843752-112947717	1.93e-10	ENSG00000173064	C12orf51	0.67	FALSE	-	>0.20
rs57349798	2	chr6:37400995-37467700	3.91e-06	ENSG00000198937	CCDC167	0.69	TRUE	rs1757173	>0.20
rs11191416	8	chr10:104503727-105050108	4.65e-09	ENSG00000166275	C10orf32	0.7	FALSE	rs9527;rs10748832	>0.20
rs201810558;rs77137125;rs62182809;rs7581542;rs146902012	13	chr2:202937978-204400133	2.15e-18	ENSG00000119004	CYP20A1	0.7	FALSE	rs11687186	>0.20
rs741782	7	chr17:17714653-18083116	8.81e-06	ENSG00000171953	ATPAF2	0.71	FALSE	rs2925142	>0.20
rs2519093	1	chr9:136131053-136150617	1.19e-11	ENSG00000175164	ABO	0.71	TRUE	rs9411463	>0.20
rs10139550;rs3752958	2	chr14:100111447-100193638	1.38e-08	ENSG00000182218	HHIPL1	0.71	FALSE	rs3742377	>0.20
rs201477372	1	chr3:138066539-138124375	2.89e-09	ENSG00000158186	MRAS	0.71	TRUE	rs4678408;rs1091528	>0.20
rs72823056;rs4796663;rs34349578	13	chr17:40554468-40852010	1.5e-06	ENSG00000131470	PSMC3IP	0.73	FALSE	rs10512488	>0.20
rs9583531	2	chr13:111290133-111373421	2.49e-06	ENSG00000134905	CARS2	0.73	TRUE	-	>0.20
rs28451064	1	chr21:35552978-35562220	1.33e-15	ENSG00000227456	LINC00310	0.74	TRUE	-	>0.20
rs28470722	8	chr1:38259474-38471278	9.84e-07	ENSG00000204084	INPP5B	0.75	TRUE	rs4072980	>0.20
rs72823056;rs4796663;rs34349578	13	chr17:40554468-40852010	1.5e-06	ENSG00000184451	CCR10	0.75	FALSE	rs607795	>0.20
rs67180937	4	chr1:222791428-222924147	1.01e-12	ENSG00000154305	MIA3	0.77	TRUE	-	>0.20
rs433903	3	chr3:153742190-154042286	3.66e-06	ENSG00000114790	ARHGEF26	0.77	FALSE	-	>0.20
rs201810558;rs77137125;rs62182809;rs7581542;rs146902012	13	chr2:202937978-204400133	2.15e-18	ENSG00000138380	ALS2CR8	0.77	FALSE	-	>0.20
rs56356271	4	chr8:101145588-101348446	7.32e-06	ENSG00000104450	SPAG1	0.78	FALSE	rs2453665;rs2453644	>0.20
rs200545041	2	chr11:76839310-77185680	7.78e-06	ENSG00000149269	PAK1	0.78	TRUE	rs3018480	>0.20
rs62253653	3	chr3:52846991-53164478	7.53e-06	ENSG00000163935	SFMBT1	0.79	TRUE	rs2710330;rs17331178	>0.20
rs72823056;rs4796663;rs34349578	13	chr17:40554468-40852010	1.5e-06	ENSG00000108786	HSD17B1	0.8	FALSE	-	>0.20
rs72823056;rs4796663;rs34349578	13	chr17:40554468-40852010	1.5e-06	ENSG00000037042	TUBG2	0.8	FALSE	rs161620	>0.20
rs201810558;rs77137125;rs62182809;rs7581542;rs146902012	13	chr2:202937978-204400133	2.15e-18	ENSG00000138443	ABI2	0.82	FALSE	-	>0.20
rs12788925	1	chr11:102813724-102826463	4.69e-07	ENSG00000137745	MMP13	0.82	TRUE	-	>0.20
rs68170813	6	chr7:106809406-107269943	6.26e-06	ENSG00000172209	GPR22	0.82	FALSE	rs2520263	>0.20
rs1873197	3	chr4:38792298-38947360	3.32e-06	ENSG00000174130	TLR6	0.83	FALSE	rs2174284	>0.20
rs201810558;rs77137125;rs62182809;rs7581542;rs146902012	13	chr2:202937978-204400133	2.15e-18	ENSG00000138439	FAM117B	0.83	FALSE	-	>0.20
rs9591012	4	chr13:32974861-33352157	7.13e-06	ENSG00000244754	N4BP2L2	0.83	FALSE	-	>0.20
rs6728593	1	chr2:21540532-21784185	5.35e-06	ENSG00000231204	-	0.83	TRUE	-	>0.20
rs72823056;rs4796663;rs34349578	13	chr17:40554468-40852010	1.5e-06	ENSG00000108797	CNTNAP1	0.84	FALSE	-	>0.20
rs16986953	1	chr2:20068621-20084808	1.45e-08	ENSG00000228784	-	0.84	TRUE	-	>0.20
rs11810571	5	chr1:151732119-151804348	1.03e-06	ENSG00000182134	TDRKH	0.84	FALSE	rs6684101	>0.20
rs2876643	1	chr6:22569678-22571892	2.63e-07	ENSG00000112273	HDGFL1	0.85	TRUE	rs1935007	>0.20
rs35879803	1	chr4:146678779-146859787	4.74e-06	ENSG00000151612	ZNF827	0.85	TRUE	-	>0.20
rs7623687;rs73078357	38	chr3:48555117-49907655	5.22e-07	ENSG00000221883	C3orf71	0.86	FALSE	-	>0.20
rs111971255	2	chr19:17830291-17899377	7.8e-06	ENSG00000130475	FCHO1	0.86	TRUE	-	>0.20
rs9583531	2	chr13:111290133-111373421	2.49e-06	ENSG00000153487	ING1	0.86	FALSE	rs12875067;rs9521832	>0.20
rs10139550;rs3752958	2	chr14:100111447-100193638	1.38e-08	ENSG00000036530	CYP46A1	0.87	TRUE	-	>0.20
rs201810558;rs77137125;rs62182809;rs7581542;rs146902012	13	chr2:202937978-204400133	2.15e-18	ENSG00000182329	-	0.87	FALSE	-	>0.20
rs114031344	1	chr2:53994929-54002333	9.08e-06	ENSG00000143942	CHAC2	0.88	TRUE	-	>0.20
rs11065979;rs11066188	14	chr12:111843752-112947717	1.93e-10	ENSG00000234608	C12orf47	0.88	FALSE	-	>0.20
rs56356271	4	chr8:101145588-101348446	7.32e-06	ENSG00000156509	FBXO43	0.88	FALSE	rs3752833	>0.20
rs7623687;rs73078357	38	chr3:48555117-49907655	5.22e-07	ENSG00000164076	CAMKV	0.89	FALSE	rs11130240	>0.20
rs12979495	4	chr19:10982253-11172958	4.73e-10	ENSG00000130733	YIPF2	0.89	FALSE	rs11085749	>0.20
rs763475	1	chr20:40701392-41818610	4.19e-06	ENSG00000196090	PTPRT	0.89	FALSE	-	>0.20
rs2107595	1	chr7:18126572-19036993	8.05e-11	ENSG00000048052	HDAC9	0.89	FALSE	rs2704280;rs1624397	>0.20
rs68170813	6	chr7:106809406-107269943	6.26e-06	ENSG00000105865	DUS4L	0.9	FALSE	rs6957510	>0.20
rs1870634	1	chr10:44434451-44439914	5.55e-15	ENSG00000233395	-	0.91	TRUE	-	>0.20
rs10857147	1	chr4:81187753-81257834	5.83e-07	ENSG00000138675	FGF5	0.92	TRUE	-	>0.20
rs7082705	5	chr10:82031576-82282387	1.33e-06	ENSG00000133665	DYDC2	0.93	FALSE	-	>0.20
rs11191416	8	chr10:104503727-105050108	4.65e-09	ENSG00000244967	-	0.93	FALSE	-	>0.20
rs7623687;rs73078357	38	chr3:48555117-49907655	5.22e-07	ENSG00000164061	BSN	0.94	FALSE	-	>0.20
rs56336142	1	chr6:39071840-39082965	1.85e-08	ENSG00000112167	C6orf64	0.94	TRUE	rs179271	>0.20
rs7623687;rs73078357	38	chr3:48555117-49907655	5.22e-07	ENSG00000145029	NICN1	0.94	FALSE	rs3870339	>0.20
rs9914266;rs117592425	7	chr17:1963133-2415200	8.92e-08	ENSG00000141258	SGSM2	0.94	FALSE	-	>0.20
rs33928862;rs56787417	4	chr16:75237994-75498584	4.33e-07	ENSG00000166822	TMEM170A	0.95	FALSE	rs8044442	>0.20
rs11170820	4	chr12:54452038-54582778	3.66e-06	ENSG00000123415	SMUG1	0.95	FALSE	rs2233921	>0.20
rs7623687;rs73078357	38	chr3:48555117-49907655	5.22e-07	ENSG00000178149	DALRD3	0.95	FALSE	-	>0.20
rs7623687;rs73078357	38	chr3:48555117-49907655	5.22e-07	ENSG00000145022	TCTA	0.96	TRUE	rs9881860	>0.20
rs62253653	3	chr3:52846991-53164478	7.53e-06	ENSG00000163933	RFT1	0.96	FALSE	-	>0.20
rs3832966	5	chr14:75469614-75643334	9.95e-08	ENSG00000119703	FAM164C	0.96	FALSE	-	>0.20
rs11810571	5	chr1:151732119-151804348	1.03e-06	ENSG00000143450	OAZ3	0.96	FALSE	-	>0.20
rs13734	3	chr20:17474550-17662940	7.65e-06	ENSG00000125864	BFSP1	0.96	FALSE	rs4814623	>0.20
rs741782	7	chr17:17714653-18083116	8.81e-06	ENSG00000091536	MYO15A	0.96	TRUE	-	>0.20
rs148498907	2	chr10:111701029-111895323	7.31e-06	ENSG00000203876	-	0.97	FALSE	-	>0.20
rs10071096	1	chr5:3609099-3612053	2.06e-06	ENSG00000259491	-	0.97	TRUE	-	>0.20
rs7623687;rs73078357	38	chr3:48555117-49907655	5.22e-07	ENSG00000008300	CELSR3	0.97	TRUE	rs6773261	>0.20
rs12801636	5	chr11:65360326-65430565	5.21e-06	ENSG00000173338	KCNK7	0.97	FALSE	-	>0.20
rs68170813	6	chr7:106809406-107269943	6.26e-06	ENSG00000075790	BCAP29	0.97	FALSE	rs2108227;rs2712211;rs2107763;rs3779495	>0.20
rs7623687;rs73078357	38	chr3:48555117-49907655	5.22e-07	ENSG00000173421	CCDC36	0.97	FALSE	rs1134043	>0.20
rs11170820	4	chr12:54452038-54582778	3.66e-06	ENSG00000248265	-	0.97	FALSE	-	>0.20
rs2891168;rs201312910;rs3731249;rs1855185;rs4977754;rs13301964;rs199838826;9:22121378;rs117626887;rs11523031	4	chr9:21802635-22121096	2.29e-98	ENSG00000240498	CDKN2B-AS	0.97	FALSE	-	>0.20
rs201810558;rs77137125;rs62182809;rs7581542;rs146902012	13	chr2:202937978-204400133	2.15e-18	ENSG00000163596	ICA1L	0.98	FALSE	-	>0.20
rs663129	1	chr18:58038564-58040001	3.2e-08	ENSG00000166603	MC4R	0.98	TRUE	-	>0.20
rs7623687;rs73078357	38	chr3:48555117-49907655	5.22e-07	ENSG00000178467	P4HTM	0.98	FALSE	-	>0.20
rs75657982	1	chr9:118774640-118775244	2.07e-06	ENSG00000228707	-	0.98	TRUE	-	>0.20
rs433903	3	chr3:153742190-154042286	3.66e-06	ENSG00000243069	ARHGEF26-AS1	0.98	FALSE	-	>0.20
rs7082705	5	chr10:82031576-82282387	1.33e-06	ENSG00000170788	DYDC1	0.98	FALSE	rs2784761	>0.20
rs11170820	4	chr12:54452038-54582778	3.66e-06	ENSG00000248576	-	0.98	FALSE	-	>0.20
rs73222236	7	chr3:135684515-136668665	1.41e-06	ENSG00000168917	TMEM22	0.98	FALSE	-	>0.20
rs1964272	2	chr19:46190713-46207240	2.92e-06	ENSG00000011478	QPCTL	0.98	FALSE	rs11668847	>0.20
rs10840293	4	chr11:9685624-10315754	1.28e-08	ENSG00000245522	-	0.98	FALSE	-	>0.20
rs11065979;rs11066188	14	chr12:111843752-112947717	1.93e-10	ENSG00000089248	ERP29	0.98	FALSE	rs7970397;rs7310545	>0.20
rs741782	7	chr17:17714653-18083116	8.81e-06	ENSG00000171962	LRRC48	0.98	FALSE	rs16960835;rs11655731	>0.20
rs201810558;rs77137125;rs62182809;rs7581542;rs146902012	13	chr2:202937978-204400133	2.15e-18	ENSG00000222035	-	0.99	FALSE	-	>0.20
rs2128739	1	chr11:103907308-103909922	7.05e-11	ENSG00000170967	DDI1	0.99	TRUE	-	>0.20
rs55730499;rs186696265;rs202097157;rs9457995;rs6905073;rs624249;rs199981326;rs201816913;rs151175060	7	chr6:160592093-161551917	5.39e-39	ENSG00000112499	SLC22A2	0.99	TRUE	rs316019;rs10945646	>0.20
rs6129767	4	chr20:39657458-39946312	3.99e-06	ENSG00000174306	ZHX3	0.99	FALSE	rs1000410	>0.20
rs11065979;rs11066188	14	chr12:111843752-112947717	1.93e-10	ENSG00000198270	TMEM116	0.99	FALSE	rs7295294	>0.20
rs11191416	8	chr10:104503727-105050108	4.65e-09	ENSG00000148798	INA	1	FALSE	-	>0.20
rs2843152	1	chr1:2316811-2319922	4.78e-06	ENSG00000178642	-	1	TRUE	-	>0.20
rs28470722	8	chr1:38259474-38471278	9.84e-07	ENSG00000185090	MANEAL	1	FALSE	-	>0.20
rs28470722	8	chr1:38259474-38471278	9.84e-07	ENSG00000197982	C1orf122	1	FALSE	rs2306427	>0.20
rs11810571	5	chr1:151732119-151804348	1.03e-06	ENSG00000203288	-	1	TRUE	-	>0.20
rs4817639	1	chr21:35736323-35743440	5.39e-08	ENSG00000159197	KCNE2	1	TRUE	-	>0.20
rs4691707	1	chr4:156263810-156298122	5.95e-07	ENSG00000164114	MAP9	1	TRUE	-	>0.20
rs1812706	2	chr2:17845079-17981509	1.5e-06	ENSG00000163029	SMC6	0.51	TRUE	-	>0.20
rs114452520	9	chr7:106685094-107358254	2.06e-07	ENSG00000164597	COG5	0.51	FALSE	rs17154091;rs17154091;rs17154091	>0.20
rs78030362	4	chr19:18553475-18688269	4.86e-07	ENSG00000105701	FKBP8	0.52	FALSE	-	>0.20
rs67180937	4	chr1:222791428-222924147	8.42e-17	ENSG00000162819	BROX	0.52	FALSE	rs17011681	>0.20
rs114123510;rs77137125;rs146902012;rs7581542;rs62182809	13	chr2:202937978-204400133	2.15e-22	ENSG00000138442	WDR12	0.53	TRUE	-	>0.20
rs11206803	1	chr1:56673239-56674128	6.1e-06	ENSG00000229871	-	0.54	TRUE	-	>0.20
rs11843661	2	chr13:111290133-111373421	1.51e-07	ENSG00000153487	ING1	0.54	FALSE	rs12875067;rs9521832	>0.20
rs8068844	11	chr17:40554468-40829048	3.18e-07	ENSG00000068120	COASY	0.54	FALSE	rs12602084	>0.20
rs10513507	2	chr3:156864297-157251408	8.95e-08	ENSG00000197415	VEPH1	0.54	FALSE	-	>0.20
rs72375964	3	chr2:62817390-63284971	6.51e-06	ENSG00000115504	EHBP1	0.55	FALSE	-	>0.20
rs7623687;rs73078367	38	chr3:48555117-49907655	8.04e-08	ENSG00000172053	QARS	0.55	FALSE	rs11706052	>0.20
rs6698785;rs35465346;rs7528228	5	chr1:21922708-22339032	3.3e-06	ENSG00000090686	USP48	0.56	TRUE	rs12135009;rs16825800	>0.20
rs7623687;rs73078367	38	chr3:48555117-49907655	8.04e-08	ENSG00000183763	TRAIP	0.57	FALSE	-	>0.20
rs7623687;rs73078367	38	chr3:48555117-49907655	8.04e-08	ENSG00000178537	SLC25A20	0.57	FALSE	-	>0.20
rs114123510;rs77137125;rs146902012;rs7581542;rs62182809	13	chr2:202937978-204400133	2.15e-22	ENSG00000119004	CYP20A1	0.57	FALSE	rs11687186	>0.20
rs1330633	1	chr6:57179603-57513375	4.26e-06	ENSG00000146143	PRIM2	0.59	TRUE	-	>0.20
rs8068844	11	chr17:40554468-40829048	3.18e-07	ENSG00000033627	ATP6V0A1	0.59	FALSE	rs1032072	>0.20
rs9893690	8	chr17:17584787-18083116	7.58e-08	ENSG00000175662	TOM1L2	0.59	FALSE	rs4925126;rs941445;rs4925119	>0.20
rs10044647	1	chr5:122680579-122759286	5.47e-06	ENSG00000168944	CEP120	0.6	TRUE	-	>0.20
rs11485595	6	chr1:38268616-38471278	3.43e-08	ENSG00000204084	INPP5B	0.6	TRUE	rs4072980	>0.20
rs9914266;rs3760229	5	chr17:1933431-2228554	3.66e-10	ENSG00000225084	-	0.6	TRUE	-	>0.20
rs34611819	1	chr2:164449906-164592522	2.7e-07	ENSG00000182263	FIGN	0.6	TRUE	rs17203208	>0.20
rs10305649;rs6587520	18	chr1:150293925-150980851	3.99e-07	ENSG00000143457	GOLPH3L	0.6	FALSE	-	>0.20
rs67180937	4	chr1:222791428-222924147	8.42e-17	ENSG00000154305	MIA3	0.6	TRUE	-	>0.20
rs2616407	2	chr4:54243810-55161439	9.82e-08	ENSG00000145216	FIP1L1	0.6	FALSE	rs2616422	>0.20
rs114123510;rs77137125;rs146902012;rs7581542;rs62182809	13	chr2:202937978-204400133	2.15e-22	ENSG00000116030	SUMO1	0.6	FALSE	-	>0.20
rs10455872;rs186696265;rs9457995;rs6905073;rs624249;rs9457993;rs3106166;rs138458033;rs783175;rs12212146;rs41269876;rs151175060;rs141402624;rs73596816;rs78439586;rs4252066;rs79570361;rs386453	8	chr6:160592093-161695093	1e-61	ENSG00000213071	LPAL2	0.61	FALSE	rs415317	>0.20
rs67180937	4	chr1:222791428-222924147	8.42e-17	ENSG00000197520	FAM177B	0.61	FALSE	-	>0.20
rs11257613	1	chr10:12237964-12292588	3.07e-06	ENSG00000151465	CDC123	0.61	FALSE	-	>0.20
rs8080108	1	chr17:47481414-47492246	6.04e-07	ENSG00000167085	PHB	0.61	TRUE	rs6917	>0.20
rs140874875	1	chr17:62224796-62340653	2.9e-07	ENSG00000136478	TEX2	0.61	TRUE	rs9889894	>0.20
rs8108632;rs138120077;rs12980942	5	chr19:41725108-41889988	4.06e-09	ENSG00000142046	TMEM91	0.62	TRUE	rs4803468	>0.20
rs138495951	1	chr4:100257649-100274184	8.71e-06	ENSG00000248144	ADH1C	0.62	FALSE	-	>0.20
rs17000775	1	chr20:53092136-53267710	2.31e-06	ENSG00000101134	DOK5	0.64	TRUE	-	>0.20
rs7623687;rs73078367	38	chr3:48555117-49907655	8.04e-08	ENSG00000178057	NDUFAF3	0.65	FALSE	rs10865954	>0.20
rs56026870	3	chr3:52846991-53164478	8.11e-06	ENSG00000163935	SFMBT1	0.65	TRUE	rs2710330;rs17331178	>0.20
rs12135409	5	chr1:151009046-151098018	9.08e-06	ENSG00000143458	GABPB2	0.65	FALSE	-	>0.20
rs2247762	4	chr7:99425636-99573780	2.94e-06	ENSG00000021461	CYP3A43	0.65	FALSE	rs4729567	>0.20
rs75657982	1	chr9:118774640-118775244	9.48e-06	ENSG00000228707	-	0.66	TRUE	-	>0.20
rs534812	2	chr11:75110530-75141674	3.01e-06	ENSG00000149273	RPS3	0.67	TRUE	-	>0.20
rs7212798	1	chr17:58755172-59470198	2.47e-09	ENSG00000141376	BCAS3	0.67	TRUE	-	>0.20
rs7623687;rs73078367	38	chr3:48555117-49907655	8.04e-08	ENSG00000225399	-	0.67	FALSE	-	>0.20
rs7623687;rs73078367	38	chr3:48555117-49907655	8.04e-08	ENSG00000164068	RNF123	0.68	FALSE	-	>0.20
rs9934007	2	chr16:75327608-75498584	1.14e-06	ENSG00000153774	CFDP1	0.68	TRUE	rs2242405	>0.20
rs72627509	4	chr4:57774042-57931769	4.88e-09	ENSG00000084092	C4orf14	0.68	FALSE	rs1713997	>0.20
rs2891168;rs201312910;rs13288666;rs36228834;rs1855185;rs28557075;rs4977567;rs7045889;rs10811624;rs62556523;rs72652413	5	chr9:21802635-22121096	2.98e-122	ENSG00000224854	C9orf53	0.69	TRUE	-	>0.20
rs147432652	4	chr8:101145588-101348446	2.43e-06	ENSG00000147669	POLR2K	0.69	FALSE	-	>0.20
rs10305649;rs6587520	18	chr1:150293925-150980851	3.99e-07	ENSG00000143412	ANXA9	0.69	FALSE	-	>0.20
rs35500812	1	chr2:145425534-145940216	1.42e-08	ENSG00000226674	-	0.71	TRUE	-	>0.20
rs9486719	2	chr6:96969471-97064512	7.28e-06	ENSG00000014123	UFL1	0.71	FALSE	rs2205754	>0.20
rs13274905	4	chr8:95825539-96128683	3e-06	ENSG00000175305	CCNE2	0.72	FALSE	-	>0.20
rs8072215	4	chr17:40253422-40307035	1.02e-06	ENSG00000197723	HSPB9	0.72	FALSE	-	>0.20
rs1964272	2	chr19:46190713-46207240	4.55e-07	ENSG00000125743	SNRPD2	0.72	TRUE	-	>0.20
rs8068844	11	chr17:40554468-40829048	3.18e-07	ENSG00000131470	PSMC3IP	0.72	FALSE	rs10512488	>0.20
rs78030362	4	chr19:18553475-18688269	4.86e-07	ENSG00000221983	UBA52	0.72	FALSE	-	>0.20
rs11810571	5	chr1:151732119-151804348	1.01e-09	ENSG00000182134	TDRKH	0.73	FALSE	rs6684101	>0.20
rs4691	10	chr10:75432880-75682535	1.65e-06	ENSG00000148660	CAMK2G	0.74	FALSE	rs2242256	>0.20
rs4691	10	chr10:75432880-75682535	1.65e-06	ENSG00000172586	CHCHD1	0.74	FALSE	-	>0.20
rs11880628	4	chr19:10982253-11172958	1.57e-11	ENSG00000142444	C19orf52	0.76	FALSE	rs11085752	>0.20
rs139453038	1	chr4:146539415-146581187	8.1e-06	ENSG00000151611	MMAA	0.77	TRUE	-	>0.20
rs10305649;rs6587520	18	chr1:150293925-150980851	3.99e-07	ENSG00000143420	ENSA	0.77	FALSE	-	>0.20
rs273909	5	chr5:131527531-131811736	1.15e-06	ENSG00000197208	SLC22A4	0.78	FALSE	rs1050152;rs10058074	>0.20
rs72375964	3	chr2:62817390-63284971	6.51e-06	ENSG00000226622	-	0.78	FALSE	-	>0.20
rs114123510;rs77137125;rs146902012;rs7581542;rs62182809	13	chr2:202937978-204400133	2.15e-22	ENSG00000138439	FAM117B	0.78	FALSE	-	>0.20
rs3832966	5	chr14:75469614-75643334	2.35e-08	ENSG00000119703	FAM164C	0.78	FALSE	-	>0.20
rs273909	5	chr5:131527531-131811736	1.15e-06	ENSG00000233006	-	0.78	FALSE	-	>0.20
rs9893690	8	chr17:17584787-18083116	7.58e-08	ENSG00000171953	ATPAF2	0.78	FALSE	rs2925142	>0.20
rs8068844	11	chr17:40554468-40829048	3.18e-07	ENSG00000037042	TUBG2	0.79	FALSE	rs161620	>0.20
rs7623687;rs73078367	38	chr3:48555117-49907655	8.04e-08	ENSG00000213672	NCKIPSD	0.79	FALSE	rs12497850	>0.20
rs4766578;rs17696736	16	chr12:111471828-112947717	1.84e-13	ENSG00000111271	ACAD10	0.79	FALSE	rs634389	>0.20
rs7998440	4	chr13:32974861-33352157	4.86e-06	ENSG00000244754	N4BP2L2	0.79	TRUE	-	>0.20
rs9893690	8	chr17:17584787-18083116	7.58e-08	ENSG00000141034	C17orf39	0.79	FALSE	rs2955354;rs4925120	>0.20
rs12933022	4	chr16:89334035-89663654	4.94e-06	ENSG00000167526	RPL13	0.79	FALSE	rs12709088	>0.20
rs12801636	5	chr11:65360326-65430565	1.92e-07	ENSG00000173338	KCNK7	0.8	FALSE	-	>0.20
rs10305649;rs6587520	18	chr1:150293925-150980851	3.99e-07	ENSG00000143409	FAM63A	0.8	FALSE	-	>0.20
rs117768075	5	chr14:53019866-53419153	8.66e-06	ENSG00000198252	STYX	0.81	FALSE	-	>0.20
rs589655;rs11238956	1	chr10:44787706-44789157	5.01e-14	ENSG00000229116	-	0.81	TRUE	-	>0.20
rs10305649;rs6587520	18	chr1:150293925-150980851	3.99e-07	ENSG00000248003	-	0.81	FALSE	-	>0.20
rs114452520	9	chr7:106685094-107358254	2.06e-07	ENSG00000172209	GPR22	0.81	FALSE	rs2520263	>0.20
rs2519093	1	chr9:136131053-136150617	1.57e-12	ENSG00000175164	ABO	0.81	TRUE	rs9411463	>0.20
rs10139550;rs77467832	2	chr14:100111447-100193638	5.06e-10	ENSG00000182218	HHIPL1	0.81	FALSE	rs3742377	>0.20
rs10139550;rs77467832	2	chr14:100111447-100193638	5.06e-10	ENSG00000036530	CYP46A1	0.82	TRUE	-	>0.20
rs201477372	1	chr3:138066539-138124375	4.59e-14	ENSG00000158186	MRAS	0.83	TRUE	rs4678408;rs1091528	>0.20
rs6129767	4	chr20:39657458-39946312	3.22e-06	ENSG00000226648	-	0.83	TRUE	-	>0.20
rs273909	5	chr5:131527531-131811736	1.15e-06	ENSG00000197536	C5orf56	0.83	FALSE	-	>0.20
rs12933022	4	chr16:89334035-89663654	4.94e-06	ENSG00000197912	SPG7	0.84	FALSE	rs382745;rs3809641;rs4785687	>0.20
rs11170820;rs74217516	4	chr12:54452038-54582778	2.6e-07	ENSG00000248265	-	0.84	FALSE	-	>0.20
rs114452520	9	chr7:106685094-107358254	2.06e-07	ENSG00000233705	-	0.84	FALSE	-	>0.20
rs11654510	2	chr17:74620847-74707087	3.98e-06	ENSG00000070526	ST6GALNAC1	0.84	FALSE	rs17792777	>0.20
rs4691	10	chr10:75432880-75682535	1.65e-06	ENSG00000236370	-	0.84	TRUE	-	>0.20
rs114123510;rs77137125;rs146902012;rs7581542;rs62182809	13	chr2:202937978-204400133	2.15e-22	ENSG00000138443	ABI2	0.84	FALSE	-	>0.20
rs2068151	3	chr18:32556892-32870196	1.93e-06	ENSG00000166974	MAPRE2	0.85	FALSE	rs504136	>0.20
rs11690462	3	chr2:26531041-26679579	2.18e-06	ENSG00000138018	EPT1	0.85	FALSE	-	>0.20
rs147432652	4	chr8:101145588-101348446	2.43e-06	ENSG00000104450	SPAG1	0.85	FALSE	rs2453665;rs2453644	>0.20
rs4691	10	chr10:75432880-75682535	1.65e-06	ENSG00000222047	C10orf55	0.86	FALSE	-	>0.20
rs28451064;rs73203235	1	chr21:35552978-35562220	6.34e-25	ENSG00000227456	LINC00310	0.86	TRUE	-	>0.20
rs262695	1	chr1:2115903-2144159	3.93e-06	ENSG00000162585	C1orf86	0.86	TRUE	rs2503701;rs2460002	>0.20
rs2107595	1	chr7:18126572-19036993	7.11e-14	ENSG00000048052	HDAC9	0.87	FALSE	rs2704280;rs1624397	>0.20
rs219549	1	chr2:21540532-21784185	4.37e-06	ENSG00000231204	-	0.87	TRUE	-	>0.20
rs7623687;rs73078367	38	chr3:48555117-49907655	8.04e-08	ENSG00000178149	DALRD3	0.89	FALSE	-	>0.20
rs4766578;rs17696736	16	chr12:111471828-112947717	1.84e-13	ENSG00000229186	ADAM1	0.89	FALSE	-	>0.20
rs11843661	2	chr13:111290133-111373421	1.51e-07	ENSG00000134905	CARS2	0.89	TRUE	-	>0.20
rs79716828	1	chr2:101965209-102004057	1.31e-06	ENSG00000175874	CREG2	0.89	TRUE	-	>0.20
rs16986953;rs873684	1	chr2:20068621-20084808	3.92e-11	ENSG00000228784	-	0.9	TRUE	-	>0.20
rs3729709	2	chr19:55663138-55678090	4.56e-06	ENSG00000167646	C19orf51	0.91	FALSE	-	>0.20
rs6413828	1	chr1:175291935-175712906	2.73e-06	ENSG00000116147	TNR	0.91	FALSE	-	>0.20
rs6088615	10	chr20:32951041-33543620	8.12e-07	ENSG00000225336	HMGB3P1	0.91	FALSE	-	>0.20
rs55889159	1	chr7:20257200-20261323	6.17e-07	ENSG00000233834	-	0.92	TRUE	-	>0.20
rs9501744	1	chr6:1624041-2245926	1.84e-07	ENSG00000112699	GMDS	0.92	FALSE	rs9378308	>0.20
rs10305649;rs6587520	18	chr1:150293925-150980851	3.99e-07	ENSG00000143374	TARS2	0.92	FALSE	-	>0.20
rs3782774;rs7134719	2	chr12:3186521-3703139	1.4e-06	ENSG00000111218	PRMT8	0.92	TRUE	rs12301845	>0.20
rs13274905	4	chr8:95825539-96128683	3e-06	ENSG00000156170	C8orf38	0.93	FALSE	-	>0.20
rs11170820;rs74217516	4	chr12:54452038-54582778	2.6e-07	ENSG00000248576	-	0.94	FALSE	-	>0.20
rs1870634	1	chr10:44434451-44439914	6.5e-16	ENSG00000233395	-	0.94	TRUE	-	>0.20
rs6909752	1	chr6:22569678-22571892	1.78e-09	ENSG00000112273	HDGFL1	0.95	TRUE	rs1935007	>0.20
rs10208474	1	chr2:95691422-95719737	9.34e-06	ENSG00000172005	MAL	0.95	TRUE	rs17119140;rs2320619	>0.20
rs114452520	9	chr7:106685094-107358254	2.06e-07	ENSG00000075790	BCAP29	0.95	FALSE	rs2108227;rs2712211;rs2107763;rs3779495	>0.20
rs12135409	5	chr1:151009046-151098018	9.08e-06	ENSG00000213190	MLLT11	0.95	FALSE	-	>0.20
rs73015715;rs10404176	2	chr19:17830291-17899377	3.12e-08	ENSG00000130475	FCHO1	0.95	TRUE	-	>0.20
rs8068844	11	chr17:40554468-40829048	3.18e-07	ENSG00000108786	HSD17B1	0.95	FALSE	-	>0.20
rs4766578;rs17696736	16	chr12:111471828-112947717	1.84e-13	ENSG00000198270	TMEM116	0.95	FALSE	rs7295294	>0.20
rs9934007	2	chr16:75327608-75498584	1.14e-06	ENSG00000166822	TMEM170A	0.96	FALSE	rs8044442	>0.20
rs7623687;rs73078367	38	chr3:48555117-49907655	8.04e-08	ENSG00000164061	BSN	0.96	FALSE	-	>0.20
rs11191416;rs10786717	8	chr10:104503727-105050108	1.66e-09	ENSG00000244967	-	0.96	FALSE	-	>0.20
rs2972149	1	chr2:227044760-227050087	1.62e-06	ENSG00000235070	-	0.96	TRUE	-	>0.20
rs2596629	3	chr3:153742190-154042286	2.54e-07	ENSG00000114790	ARHGEF26	0.96	FALSE	-	>0.20
rs11191416;rs10786717	8	chr10:104503727-105050108	1.66e-09	ENSG00000166275	C10orf32	0.96	FALSE	rs9527;rs10748832	>0.20
rs6088615	10	chr20:32951041-33543620	8.12e-07	ENSG00000125971	DYNLRB1	0.96	FALSE	-	>0.20
rs117768075	5	chr14:53019866-53419153	8.66e-06	ENSG00000180998	GPR137C	0.96	FALSE	-	>0.20
rs2891168;rs201312910;rs13288666;rs36228834;rs1855185;rs28557075;rs4977567;rs7045889;rs10811624;rs62556523;rs72652413	5	chr9:21802635-22121096	2.98e-122	ENSG00000240498	CDKN2B-AS	0.96	FALSE	-	>0.20
rs114452520	9	chr7:106685094-107358254	2.06e-07	ENSG00000105865	DUS4L	0.97	TRUE	rs6957510	>0.20
rs73222236	7	chr3:135684515-136668665	4.28e-06	ENSG00000168917	TMEM22	0.97	FALSE	-	>0.20
rs11170820;rs74217516	4	chr12:54452038-54582778	2.6e-07	ENSG00000123415	SMUG1	0.97	FALSE	rs2233921	>0.20
rs4552340	5	chr3:50595462-51421629	2.16e-06	ENSG00000114735	HEMK1	0.97	FALSE	-	>0.20
rs12260962;rs7098414	5	chr10:82031576-82282387	3.35e-07	ENSG00000133665	DYDC2	0.97	FALSE	-	>0.20
rs7623687;rs73078367	38	chr3:48555117-49907655	8.04e-08	ENSG00000145022	TCTA	0.97	TRUE	rs9881860	>0.20
rs2616407	2	chr4:54243810-55161439	9.82e-08	ENSG00000072201	LNX1	0.97	TRUE	-	>0.20
rs4766578;rs17696736	16	chr12:111471828-112947717	1.84e-13	ENSG00000173064	C12orf51	0.97	FALSE	-	>0.20
rs10455872;rs186696265;rs9457995;rs6905073;rs624249;rs9457993;rs3106166;rs138458033;rs783175;rs12212146;rs41269876;rs151175060;rs141402624;rs73596816;rs78439586;rs4252066;rs79570361;rs386453	8	chr6:160592093-161695093	1e-61	ENSG00000112499	SLC22A2	0.98	TRUE	rs316019;rs10945646	>0.20
rs3832966	5	chr14:75469614-75643334	2.35e-08	ENSG00000119684	MLH3	0.98	FALSE	rs13712;rs8014403	>0.20
rs4552340	5	chr3:50595462-51421629	2.16e-06	ENSG00000088543	C3orf18	0.98	FALSE	rs399484	>0.20
rs11690462	3	chr2:26531041-26679579	2.18e-06	ENSG00000157856	CCDC164	0.98	FALSE	-	>0.20
rs10455872;rs186696265;rs9457995;rs6905073;rs624249;rs9457993;rs3106166;rs138458033;rs783175;rs12212146;rs41269876;rs151175060;rs141402624;rs73596816;rs78439586;rs4252066;rs79570361;rs386453	8	chr6:160592093-161695093	1e-61	ENSG00000026652	AGPAT4	0.98	TRUE	rs6912308	>0.20
rs11810571	5	chr1:151732119-151804348	1.01e-09	ENSG00000143450	OAZ3	0.98	FALSE	-	>0.20
rs10857147	1	chr4:81187753-81257834	6.32e-09	ENSG00000138675	FGF5	0.98	TRUE	-	>0.20
rs11786980	1	chr8:5363590-5366648	2.2e-06	ENSG00000253510	-	0.98	TRUE	-	>0.20
rs7623687;rs73078367	38	chr3:48555117-49907655	8.04e-08	ENSG00000221883	C3orf71	0.98	FALSE	-	>0.20
rs56026870	3	chr3:52846991-53164478	8.11e-06	ENSG00000163933	RFT1	0.98	FALSE	-	>0.20
rs114123510;rs77137125;rs146902012;rs7581542;rs62182809	13	chr2:202937978-204400133	2.15e-22	ENSG00000222035	-	0.98	FALSE	-	>0.20
rs2596629	3	chr3:153742190-154042286	2.54e-07	ENSG00000243069	ARHGEF26-AS1	0.98	TRUE	-	>0.20
rs72375964	3	chr2:62817390-63284971	6.51e-06	ENSG00000115507	OTX1	0.99	TRUE	rs17407696	>0.20
rs148720362	1	chr17:30178883-30186310	6.85e-06	ENSG00000172301	C17orf79	0.99	TRUE	rs7217004	>0.20
rs4552340	5	chr3:50595462-51421629	2.16e-06	ENSG00000088538	DOCK3	0.99	TRUE	-	>0.20
rs4766578;rs17696736	16	chr12:111471828-112947717	1.84e-13	ENSG00000089248	ERP29	0.99	TRUE	rs7970397;rs7310545	>0.20
rs1812706	2	chr2:17845079-17981509	1.5e-06	ENSG00000178295	GEN1	0.99	FALSE	-	>0.20
rs4506804	1	chr14:42076773-42373752	7.93e-06	ENSG00000165379	LRFN5	0.99	TRUE	-	>0.20
rs4766578;rs17696736	16	chr12:111471828-112947717	1.84e-13	ENSG00000111249	CUX2	0.99	FALSE	-	>0.20
rs11080107;rs2020939	10	chr17:27900487-28853837	8.25e-07	ENSG00000176927	EFCAB5	0.99	FALSE	-	>0.20
rs11080107;rs2020939	10	chr17:27900487-28853837	8.25e-07	ENSG00000198720	ANKRD13B	0.99	FALSE	-	>0.20
rs147432652	4	chr8:101145588-101348446	2.43e-06	ENSG00000156509	FBXO43	0.99	FALSE	rs3752833	>0.20
rs7623687;rs73078367	38	chr3:48555117-49907655	8.04e-08	ENSG00000178467	P4HTM	0.99	FALSE	-	>0.20
rs7623687;rs73078367	38	chr3:48555117-49907655	8.04e-08	ENSG00000008300	CELSR3	0.99	TRUE	rs6773261	>0.20
rs6088615	10	chr20:32951041-33543620	8.12e-07	ENSG00000131067	GGT7	0.99	FALSE	rs6060003	>0.20
rs114123510;rs77137125;rs146902012;rs7581542;rs62182809	13	chr2:202937978-204400133	2.15e-22	ENSG00000182329	-	0.99	FALSE	-	>0.20
rs9893690	8	chr17:17584787-18083116	7.58e-08	ENSG00000091536	MYO15A	0.99	FALSE	-	>0.20
rs7623687;rs73078367	38	chr3:48555117-49907655	8.04e-08	ENSG00000164076	CAMKV	0.99	FALSE	rs11130240	>0.20
rs114452520	9	chr7:106685094-107358254	2.06e-07	ENSG00000091137	SLC26A4	0.99	FALSE	-	>0.20
rs2839812;rs77863519	1	chr11:103907308-103909922	1.15e-12	ENSG00000170967	DDI1	0.99	TRUE	-	>0.20
rs7623687;rs73078367	38	chr3:48555117-49907655	8.04e-08	ENSG00000145029	NICN1	1	FALSE	rs3870339	>0.20
rs10840293	4	chr11:9685624-10315754	6.03e-09	ENSG00000245522	-	1	FALSE	-	>0.20
rs12260962;rs7098414	5	chr10:82031576-82282387	3.35e-07	ENSG00000170788	DYDC1	1	FALSE	rs2784761	>0.20
rs2832275;rs147188931	5	chr21:30449792-31312351	2.56e-06	ENSG00000171189	GRIK1	1	FALSE	-	>0.20
rs4766578;rs17696736	16	chr12:111471828-112947717	1.84e-13	ENSG00000234608	C12orf47	1	FALSE	-	>0.20
rs534812	2	chr11:75110530-75141674	3.01e-06	ENSG00000149243	KLHL35	1	FALSE	-	>0.20
rs1964272	2	chr19:46190713-46207240	4.55e-07	ENSG00000011478	QPCTL	1	FALSE	rs11668847	>0.20
rs10886864	1	chr10:122938214-122945480	1.94e-06	ENSG00000227143	-	1	TRUE	-	>0.20
rs12135409	5	chr1:151009046-151098018	9.08e-06	ENSG00000143443	C1orf56	1	FALSE	rs4970991	>0.20
rs7623687;rs73078367	38	chr3:48555117-49907655	8.04e-08	ENSG00000173421	CCDC36	1	FALSE	rs1134043	>0.20
rs13734	3	chr20:17474550-17662940	5.46e-06	ENSG00000125864	BFSP1	1	FALSE	rs4814623	>0.20
rs9893690	8	chr17:17584787-18083116	7.58e-08	ENSG00000171962	LRRC48	1	FALSE	rs16960835;rs11655731	>0.20
rs148356565	1	chr19:11406824-11437672	4.63e-06	ENSG00000130167	TSPAN16	1	TRUE	rs7417	>0.20
rs11191416;rs10786717	8	chr10:104503727-105050108	1.66e-09	ENSG00000148798	INA	1	FALSE	-	>0.20
rs11485595	6	chr1:38268616-38471278	3.43e-08	ENSG00000197982	C1orf122	1	FALSE	rs2306427	>0.20
rs12933022	4	chr16:89334035-89663654	4.94e-06	ENSG00000178773	CPNE7	1	TRUE	-	>0.20
rs13118820	1	chr4:156263810-156298122	2.75e-07	ENSG00000164114	MAP9	1	TRUE	-	>0.20
rs148498907	2	chr10:111701029-111895323	9.47e-06	ENSG00000203876	-	1	FALSE	-	>0.20
rs117143124	1	chr6:128960333-128960798	3.16e-06	ENSG00000220110	-	1	TRUE	-	>0.20
rs12135409	5	chr1:151009046-151098018	9.08e-06	ENSG00000163141	BNIPL	1	TRUE	rs15740	>0.20
rs6129767	4	chr20:39657458-39946312	3.22e-06	ENSG00000174306	ZHX3	1	FALSE	rs1000410	>0.20
rs4817639	1	chr21:35736323-35743440	8.17e-10	ENSG00000159197	KCNE2	1	TRUE	-	>0.20
rs35614134	1	chr18:58038564-58040001	4.3e-06	ENSG00000166603	MC4R	1	TRUE	-	>0.20
rs114123510;rs77137125;rs146902012;rs7581542;rs62182809	13	chr2:202937978-204400133	2.15e-22	ENSG00000163596	ICA1L	1	FALSE	-	>0.20
rs7528419;rs12127701;rs4970835	7	chr1:109792641-110052360	4.59e-32	ENSG00000181754	AMIGO1	1	FALSE	-	>0.20
rs11810571	5	chr1:151732119-151804348	1.01e-09	ENSG00000203288	-	1	TRUE	-	>0.20

## Sheet: Supplementary Table 7
Supplementary Table 7 Results of the reconstituted gene set enrichment analysis by DEPICT.
Original gene set ID	Original gene set description	Eigenvector Centrality	Closeness Centrality	Betweenness Centrality	Meta gene set	Eigenvector Centrality of Meta gene set	Nominal P value	False discovery rate	Reconstituted gene set Z score gene 1	Reconstituted gene set Z score gene 2	Reconstituted gene set Z score gene 3	Reconstituted gene set Z score gene 4	Reconstituted gene set Z score gene 5	Reconstituted gene set Z score gene 6	Reconstituted gene set Z score gene 7	Reconstituted gene set Z score gene 8	Reconstituted gene set Z score gene 9	Reconstituted gene set Z score gene 10
MP:0004883	abnormal vascular wound healing	0.00267076	0.450298	0.00225785	regulation of cell motility	1	0.000103	<0.01	PTRF (4.3)	ITGA1 (3.2)	LMOD1 (3.2)	SCUBE2 (3.1)	FHL5 (3.0)	FN1 (2.9)	GGT5 (2.8)	TLR1 (2.7)	APOB (2.6)	CELSR2 (2.6)
GO:0051270	regulation of cellular component movement	0.923728	0.574873	0.0147597	regulation of cell motility	1	0.000141	<0.01	NOS3 (3.5)	ARHGAP42 (3.3)	KIAA1462 (3.3)	GGT5 (3.3)	PVRL2 (3.2)	ENSG00000250474 (2.9)	LAMB2 (2.8)	FLT1 (2.8)	PTRF (2.8)	AXL (2.8)
GO:0005161	platelet-derived growth factor receptor binding	0.0546233	0.481403	0.00105526	regulation of cell motility	1	0.000438	<0.05	COL4A1 (3.8)	GGT5 (3.6)	ITGB5 (3.5)	COL4A2 (3.5)	GUCY1A3 (3.4)	MLH3 (3.3)	TNS1 (3.3)	TCF21 (3.3)	PPAP2B (3.3)	FLT1 (3.2)
GO:2000145	regulation of cell motility	1	0.566959	0.0118053	regulation of cell motility	1	0.000521	<0.05	NOS3 (3.6)	KIAA1462 (3.4)	ARHGAP42 (3.4)	GGT5 (3.3)	PVRL2 (3.0)	FLT1 (2.9)	LAMB2 (2.8)	PPP1R28 (2.8)	FGD5 (2.8)	GUCY1A3 (2.7)
GO:0030334	regulation of cell migration	0.712594	0.565543	0.0122228	regulation of cell motility	1	0.000622	<0.05	NOS3 (3.5)	ARHGAP42 (3.4)	KIAA1462 (3.4)	GGT5 (3.2)	PVRL2 (3.1)	FGD5 (3.0)	FLT1 (3.0)	LAMB2 (2.8)	ENSG00000233728 (2.8)	VAMP5 (2.7)
GO:0040012	regulation of locomotion	0.729862	0.557196	0.0088673	regulation of cell motility	1	0.00069	<0.05	NOS3 (3.5)	ARHGAP42 (3.4)	GGT5 (3.3)	KIAA1462 (3.3)	LAMB2 (3.0)	FLT1 (3.0)	PVRL2 (2.9)	GUCY1A3 (2.8)	ENSG00000233728 (2.7)	PPP1R28 (2.7)
GO:0051272	positive regulation of cellular component movement	0.679043	0.515358	0.00649075	regulation of cell motility	1	0.00255	<0.05	GGT5 (3.3)	ENSG00000250474 (3.3)	ARHGAP42 (2.8)	ENSG00000233728 (2.7)	COL7A1 (2.7)	PVRL2 (2.6)	ENSG00000228707 (2.6)	TRIM47 (2.4)	AXL (2.3)	ITGA1 (2.2)
GO:0051271	negative regulation of cellular component movement	0.321719	0.449405	9.06457e-05	negative regulation of cell motility	0.888605	0.00181	<0.05	NOS3 (3.4)	PVRL2 (3.0)	ENSG00000233395 (2.8)	FGF5 (2.8)	ENSG00000233728 (2.7)	FHL5 (2.7)	FGD5 (2.6)	GUCY1A3 (2.5)	BCAR1 (2.5)	KIAA1462 (2.5)
GO:0040013	negative regulation of locomotion	0.275849	0.446746	7.39229e-05	negative regulation of cell motility	0.888605	0.00186	<0.05	ENSG00000233728 (3.1)	FGF5 (3.0)	NOS3 (2.9)	FLT1 (2.8)	FGD5 (2.8)	ENSG00000233395 (2.8)	PVRL2 (2.6)	PRKAR2A (2.6)	SCUBE2 (2.5)	KIAA1462 (2.4)
GO:0030336	negative regulation of cell migration	0.246971	0.449851	8.83575e-05	negative regulation of cell motility	0.888605	0.00233	<0.05	NOS3 (3.7)	FGF5 (3.3)	ENSG00000233728 (2.9)	FHL5 (2.9)	FGD5 (2.8)	KIAA1462 (2.6)	FLT1 (2.6)	PVRL2 (2.6)	KANK2 (2.6)	TNS1 (2.5)
GO:2000146	negative regulation of cell motility	0.446405	0.44499	6.58275e-05	negative regulation of cell motility	0.888605	0.00291	<0.05	NOS3 (3.6)	FGF5 (3.0)	FGD5 (2.9)	ENSG00000233728 (2.8)	FHL5 (2.7)	PVRL2 (2.6)	KIAA1462 (2.6)	FLT1 (2.5)	ENSG00000233395 (2.5)	SCUBE2 (2.5)
MP:0005592	abnormal vascular smooth muscle morphology	0.0127734	0.517714	0.00503939	blood vessel development	0.505421	8.07e-07	<0.01	NOS3 (6.2)	FGD5 (5.0)	FLT1 (4.4)	KIAA1462 (4.3)	TNS1 (4.0)	EDNRA (3.9)	NAV1 (3.7)	COL4A2 (3.7)	COL4A1 (3.6)	KANK2 (3.5)
MP:0001614	abnormal blood vessel morphology	0.129857	0.566959	0.0167027	blood vessel development	0.505421	1.67e-06	<0.01	FLT1 (6.2)	NOS3 (5.8)	FGD5 (5.3)	COL4A1 (5.2)	COL4A2 (4.3)	ZEB2 (3.7)	EDNRA (3.5)	PTRF (3.5)	KIAA1462 (3.2)	REST (3.2)
MP:0001915	intracranial hemorrhage	0.0170491	0.475341	0.00131154	blood vessel development	0.505421	2.34e-06	<0.01	COL4A2 (6.0)	TGFB1 (4.0)	NOS3 (3.9)	COL4A1 (3.8)	FLT1 (3.6)	LAMB2 (3.4)	GGT5 (3.2)	ADAMTS7 (3.1)	FN1 (2.9)	FGD5 (2.9)
GO:0001569	patterning of blood vessels	0.0900183	0.415596	0.00134167	blood vessel development	0.505421	7.15e-06	<0.01	FGD5 (4.1)	NOS3 (3.9)	ENSG00000250610 (3.4)	GGT5 (3.3)	CCDC36 (3.1)	FLT1 (2.8)	ENSG00000233728 (2.7)	FHL5 (2.6)	ENSG00000222035 (2.6)	ENSG00000259134 (2.6)
GO:0048514	blood vessel morphogenesis	0.844311	0.578544	0.0150434	blood vessel development	0.505421	2.61e-05	<0.01	NOS3 (5.3)	FGD5 (5.3)	FLT1 (5.0)	KIAA1462 (3.9)	COL4A2 (3.6)	COL4A1 (3.5)	ITGA1 (3.4)	TNS1 (3.1)	CDH13 (3.1)	ADAMTS7 (3.0)
GO:0001568	blood vessel development	0.71932	0.589844	0.0192199	blood vessel development	0.505421	3.05e-05	<0.01	FGD5 (5.6)	NOS3 (5.5)	FLT1 (5.1)	KIAA1462 (3.9)	COL4A2 (3.7)	COL4A1 (3.7)	FN1 (3.3)	ITGA1 (3.1)	TNS1 (2.9)	EDNRA (2.8)
GO:0001570	vasculogenesis	0.155948	0.436416	0.000218594	blood vessel development	0.505421	4.7e-05	<0.01	NOS3 (4.2)	FGD5 (4.0)	FLT1 (3.9)	PPP1R28 (3.8)	ENSG00000244967 (3.8)	ENSG00000250392 (3.5)	CDH13 (3.1)	ENSG00000229116 (2.8)	KIAA1462 (2.8)	FHL5 (2.4)
GO:0001944	vasculature development	0.976824	0.585271	0.0175454	blood vessel development	0.505421	5.05e-05	<0.01	FGD5 (5.5)	NOS3 (5.4)	FLT1 (4.8)	KIAA1462 (3.8)	COL4A2 (3.7)	COL4A1 (3.7)	FN1 (3.2)	EDNRA (3.1)	TNS1 (3.1)	ADAMTS7 (3.1)
MP:0005602	decreased angiogenesis	0.0527212	0.532315	0.00404494	blood vessel development	0.505421	7.24e-05	<0.01	FLT1 (6.2)	COL4A1 (5.4)	COL4A2 (4.9)	FGD5 (4.5)	NOS3 (4.5)	GGT5 (4.4)	TAGLN2 (4.2)	EDNRA (4.0)	PTRF (3.6)	SH2B3 (3.5)
GO:0001525	angiogenesis	0.652068	0.553114	0.00907259	blood vessel development	0.505421	7.88e-05	<0.01	NOS3 (5.7)	FGD5 (5.5)	FLT1 (5.1)	KIAA1462 (3.8)	COL4A1 (3.5)	ITGA1 (3.5)	CDH13 (3.5)	COL4A2 (3.4)	TNS1 (2.9)	TRIM47 (2.8)
MP:0006055	abnormal vascular endothelial cell morphology	0.0424282	0.489201	0.00128256	blood vessel development	0.505421	8.14e-05	<0.01	FLT1 (5.7)	FGD5 (5.2)	NOS3 (4.9)	KIAA1462 (4.5)	COL4A1 (4.4)	PTRF (3.8)	ENSG00000246273 (3.2)	COL4A2 (3.1)	PPAP2B (3.0)	SBF2 (2.8)
GO:0019838	growth factor binding	0.12653	0.549091	0.0115136	blood vessel development	0.505421	0.000248	<0.05	COL4A2 (6.8)	COL4A1 (5.9)	PPAP2B (5.2)	FN1 (4.8)	LAMB2 (4.3)	AXL (4.3)	PTRF (4.1)	FLT1 (4.0)	DAG1 (3.9)	ITGB5 (3.4)
MP:0003227	abnormal vascular branching morphogenesis	0.0669384	0.501106	0.00189145	blood vessel development	0.505421	0.000254	<0.05	FGD5 (5.4)	FLT1 (5.3)	NOS3 (3.9)	KIAA1462 (3.5)	PTRF (3.4)	COL4A2 (3.2)	COL4A1 (3.2)	C3orf54 (3.2)	TAGLN2 (3.2)	TNS1 (2.9)
MP:0006354	abnormal fourth branchial arch artery morphology	0.0155924	0.451195	0.00299101	blood vessel development	0.505421	0.000399	<0.05	FLT1 (4.9)	IGF2R (3.6)	GGT5 (3.4)	FN1 (3.3)	FHL5 (3.2)	NOS3 (3.1)	PLCG1 (3.1)	FGD5 (3.0)	COL4A1 (3.0)	PPAP2B (2.6)
MP:0005244	hemopericardium	0.0143012	0.462245	0.000402487	blood vessel development	0.505421	0.000458	<0.05	COL4A2 (5.7)	COL4A1 (5.5)	ENSG00000250610 (4.9)	PVRL2 (4.4)	ITGA1 (3.6)	NOS3 (3.3)	FN1 (3.3)	LINC00189 (3.2)	ADAMTS7 (2.9)	DENND5A (2.7)
GO:0001974	blood vessel remodeling	0.0981315	0.376872	0	blood vessel development	0.505421	0.000566	<0.05	ENSG00000222035 (3.9)	ENSG00000250610 (3.4)	FHL5 (3.1)	ADAMTS7 (2.9)	FGD5 (2.5)	C21orf7 (2.4)	PLEKHH3 (2.3)	EDNRA (2.3)	TRIM47 (2.2)	ENSG00000244967 (2.0)
GO:0001666	response to hypoxia	0.153645	0.434324	0.00216223	blood vessel development	0.505421	0.000617	<0.05	NCKIPSD (2.9)	ENSG00000229116 (2.9)	RORC (2.4)	CCR10 (2.4)	PFKFB4 (2.4)	FLT1 (2.4)	COL4A1 (2.2)	COL4A2 (2.2)	GGT5 (2.2)	ENSG00000248576 (2.1)
MP:0002192	hydrops fetalis	0.0338475	0.463664	0.000358231	blood vessel development	0.505421	0.000619	<0.05	FLT1 (5.7)	KIAA1462 (4.7)	TCF21 (4.6)	SMG6 (3.1)	FGD5 (3.1)	EDNRA (2.9)	C3orf54 (2.9)	NOS3 (2.7)	PPAP2B (2.4)	DAB2IP (2.4)
GO:0035050	embryonic heart tube development	0.20526	0.406643	1.35184e-05	blood vessel development	0.505421	0.000895	<0.05	ENSG00000233395 (3.8)	ENSG00000244967 (3.4)	NOS3 (3.3)	LINC00189 (3.0)	IGF2BP1 (2.7)	FGD5 (2.6)	HHIPL1 (2.6)	ENSG00000225084 (2.6)	KLHDC8B (2.5)	ARHGEF26-AS1 (2.5)
MP:0000230	abnormal systemic arterial blood pressure	0.00123637	0.448515	0.00174262	blood vessel development	0.505421	0.00164	<0.05	GUCY1A3 (7.2)	LMOD1 (5.5)	FLT1 (5.1)	FHL5 (5.1)	C21orf7 (4.9)	ITGA1 (4.3)	PDE3A (3.7)	TCF21 (3.3)	EDNRA (3.2)	COL4A1 (3.1)
GO:0007507	heart development	0.533661	0.491323	0.00470393	blood vessel development	0.505421	0.00182	<0.05	ENSG00000250392 (4.4)	ANKRD1 (3.5)	KLHDC8B (3.4)	SPHKAP (3.3)	PDE3A (3.1)	EDNRA (2.8)	PDLIM5 (2.7)	IGF2BP1 (2.7)	IGF2R (2.6)	ZNF827 (2.5)
MP:0003658	abnormal capillary morphology	0.0129165	0.475341	0.000525698	blood vessel development	0.505421	0.00195	<0.05	COL4A1 (4.7)	COL4A2 (4.1)	FLT1 (3.9)	ADAMTS7 (3.6)	PPAP2B (3.4)	PFKFB4 (2.9)	KIAA1462 (2.8)	FGD5 (2.4)	NEK9 (2.3)	EDNRA (2.3)
GO:0035924	cellular response to vascular endothelial growth factor stimulus	0.429838	0.426152	0.000151186	blood vessel development	0.505421	0.00209	<0.05	FGD5 (5.2)	FLT1 (3.2)	NOS3 (3.1)	NAV1 (3.0)	C3orf54 (3.0)	FHL3 (2.6)	KIAA1462 (2.5)	TMEM22 (2.5)	ADAMTS7 (2.5)	SH2B3 (2.4)
GO:0048010	vascular endothelial growth factor receptor signaling pathway	0.464923	0.436837	0.000198255	blood vessel development	0.505421	0.00212	<0.05	FGD5 (5.3)	FLT1 (3.3)	C3orf54 (3.1)	NOS3 (3.0)	NAV1 (3.0)	ADAMTS7 (2.7)	KIAA1462 (2.7)	RAPH1 (2.5)	CDH13 (2.5)	FHL3 (2.4)
MP:0001179	thick pulmonary interalveolar septum	0.0528597	0.433493	3.27746e-05	blood vessel development	0.505421	0.00224	<0.05	COL4A1 (4.0)	FN1 (3.3)	COL4A2 (3.3)	FGD5 (3.2)	PPAP2B (2.9)	PRKAR2A (2.7)	ENSG00000250474 (2.7)	ATP2B1 (2.6)	PTRF (2.4)	TRIB1 (2.4)
MP:0001613	abnormal vasodilation	0.00469422	0.387179	0.000174783	blood vessel development	0.505421	0.00229	<0.05	GUCY1A3 (5.4)	LPL (4.7)	FLT1 (4.4)	COL4A1 (3.0)	PTRF (3.0)	PDE3A (2.8)	TNS1 (2.7)	FHL5 (2.7)	ARNTL (2.6)	FGD5 (2.6)
MP:0002191	abnormal artery morphology	0.00542103	0.514773	0.002985	blood vessel development	0.505421	0.00238	<0.05	NOS3 (4.4)	PPAP2B (4.3)	COL4A1 (4.0)	FGD5 (3.9)	EDNRA (3.8)	FLT1 (3.7)	ITGA1 (3.3)	COL4A2 (3.3)	SBF2 (3.2)	KIAA1462 (3.1)
MP:0000272	abnormal aorta morphology	0.00209143	0.446746	0.000145809	blood vessel development	0.505421	0.00257	<0.05	COL4A1 (4.7)	FN1 (4.3)	ITGA1 (3.9)	KLHDC8B (3.4)	COL4A2 (3.4)	ANKRD1 (2.9)	TCF21 (2.7)	FGD5 (2.7)	FLT1 (2.7)	AXL (2.7)
ENSG00000006747	SCIN PPI subnetwork	0.0560611	0.41636	0.000382165	LUZP1 PPI subnetwork	0.253797	0.000339	<0.05	PTRF (4.3)	DSTN (4.0)	BCAR1 (3.5)	TAGLN2 (3.5)	AXL (3.3)	COL4A2 (3.2)	PDLIM5 (2.8)	LMOD1 (2.8)	COL4A1 (2.7)	CDKN2B (2.7)
ENSG00000170421	KRT8 PPI subnetwork	0.13731	0.408845	0.000330224	LUZP1 PPI subnetwork	0.253797	0.000967	<0.05	TAGLN2 (4.3)	AXL (3.5)	PTRF (2.9)	COL4A2 (2.9)	ITGA1 (2.9)	LMOD1 (2.7)	DSTN (2.7)	CDKN2B (2.7)	ANKRD1 (2.6)	BCAR1 (2.5)
ENSG00000163466	ARPC2 PPI subnetwork	0.0521082	0.382601	5.97407e-05	LUZP1 PPI subnetwork	0.253797	0.00117	<0.05	TAGLN2 (3.2)	DSTN (3.2)	RHOA (3.2)	KALRN (2.8)	SH2B3 (2.7)	TGFB1 (2.6)	SMG6 (2.5)	HNRNPUL1 (2.4)	NBEAL1 (2.3)	MTF1 (2.3)
ENSG00000110880	CORO1C PPI subnetwork	0.156121	0.415596	0.000345428	LUZP1 PPI subnetwork	0.253797	0.00131	<0.05	PTRF (4.2)	BCAR1 (3.3)	TAGLN2 (3.2)	AXL (3.1)	DSTN (3.1)	COL4A2 (2.9)	FAM114A1 (2.7)	SMAD3 (2.7)	FN1 (2.5)	COL4A1 (2.5)
ENSG00000169641	LUZP1 PPI subnetwork	0.160896	0.426956	0.000646829	LUZP1 PPI subnetwork	0.253797	0.00144	<0.05	DSTN (5.0)	TAGLN2 (4.4)	PTRF (4.0)	BCAR1 (3.7)	COL4A2 (3.3)	COL4A1 (3.0)	PDLIM5 (2.9)	FN1 (2.7)	AXL (2.6)	NBEAL1 (2.5)
ENSG00000173210	ABLIM3 PPI subnetwork	0.049393	0.411818	0.000533888	LUZP1 PPI subnetwork	0.253797	0.00176	<0.05	DSTN (5.3)	TAGLN2 (4.1)	PTRF (3.9)	PDLIM5 (3.6)	COL4A2 (3.3)	BCAR1 (3.3)	LMOD1 (3.3)	COL4A1 (2.9)	ANKRD1 (2.9)	LAMB2 (2.9)
ENSG00000128487	SPECC1 PPI subnetwork	0.193096	0.417897	0.000353655	LUZP1 PPI subnetwork	0.253797	0.00204	<0.05	DSTN (5.0)	TAGLN2 (4.3)	PTRF (4.0)	COL4A2 (3.4)	LAMB2 (3.3)	BCAR1 (3.2)	COL4A1 (3.0)	LMOD1 (2.8)	PDLIM5 (2.8)	RHOA (2.8)
ENSG00000111229	ARPC3 PPI subnetwork	0.107007	0.382601	5.97407e-05	LUZP1 PPI subnetwork	0.253797	0.00224	<0.05	RHOA (3.5)	TAGLN2 (3.4)	NBEAL1 (3.0)	SIPA1 (2.7)	CDKN2A (2.6)	VAMP8 (2.5)	NCKIPSD (2.3)	C3orf54 (2.3)	MTAP (2.3)	AIDA (2.3)
ENSG00000162614	NEXN PPI subnetwork	0.190059	0.426554	0.000486939	LUZP1 PPI subnetwork	0.253797	0.00234	<0.05	DSTN (4.7)	TAGLN2 (4.3)	BCAR1 (3.9)	PTRF (3.8)	COL4A2 (3.3)	COL4A1 (2.9)	PDLIM5 (2.8)	NBEAL1 (2.6)	FN1 (2.5)	AXL (2.4)
MP:0003091	abnormal cell migration	0.0297423	0.508989	0.00462107	ITGB1 PPI subnetwork	0.25348	1.14e-07	<0.01	COL4A1 (4.7)	COL4A2 (4.4)	SMAD3 (4.0)	TAGLN2 (3.8)	ARHGAP42 (3.6)	DAG1 (3.5)	FLT1 (3.4)	BCAR1 (3.2)	RAPH1 (3.1)	BCL3 (3.1)
REACTOME_INTEGRIN_CELL_SURFACE_INTERACTIONS	REACTOME_INTEGRIN_CELL_SURFACE_INTERACTIONS	0.152243	0.556511	0.0175406	ITGB1 PPI subnetwork	0.25348	2.02e-06	<0.01	COL4A1 (7.4)	COL4A2 (6.6)	FN1 (4.5)	EDNRA (3.9)	ITGA1 (3.8)	TGFB1 (3.8)	FLT1 (3.7)	APOE (3.4)	GUCY1A3 (3.4)	ENSG00000250610 (3.3)
ENSG00000115232	ITGA4 PPI subnetwork	0.133718	0.423364	0.000320426	ITGB1 PPI subnetwork	0.25348	3.88e-05	<0.01	APOE (3.4)	TBXAS1 (3.4)	ZEB2 (3.2)	ABHD2 (2.9)	ENSG00000225084 (2.7)	GUCY1A3 (2.7)	AXL (2.6)	COL4A1 (2.4)	SH2B3 (2.4)	C3orf62 (2.3)
GO:0032403	protein complex binding	0.0530401	0.526744	0.0034881	ITGB1 PPI subnetwork	0.25348	4.11e-05	<0.01	COL4A2 (3.8)	COL4A1 (3.8)	ITGA1 (3.7)	TGFB1 (3.6)	PTRF (3.5)	EDNRA (3.4)	DAG1 (3.4)	LAMB2 (3.0)	FLT1 (2.9)	FN1 (2.9)
ENSG00000034971	MYOC PPI subnetwork	0.132161	0.434324	0.000578566	ITGB1 PPI subnetwork	0.25348	4.13e-05	<0.01	COL4A1 (5.1)	COL4A2 (4.8)	FN1 (4.6)	APOE (4.1)	TNS1 (3.6)	AXL (3.4)	KANK2 (3.3)	PTRF (3.1)	APOC1 (3.1)	LAMB2 (2.9)
ENSG00000150093	ITGB1 PPI subnetwork	0.307743	0.562035	0.0221667	ITGB1 PPI subnetwork	0.25348	7.06e-05	<0.01	COL4A1 (7.9)	COL4A2 (7.5)	FN1 (4.8)	AXL (4.6)	PTRF (4.5)	LAMB2 (4.4)	ITGA1 (4.3)	TNS1 (4.1)	KANK2 (3.6)	LMOD1 (3.5)
GO:0005178	integrin binding	0.0699555	0.526744	0.00491252	ITGB1 PPI subnetwork	0.25348	0.000127	<0.01	COL4A1 (5.8)	COL4A2 (5.6)	PTRF (4.2)	EDNRA (3.8)	FN1 (3.6)	LAMB2 (3.6)	AXL (3.5)	GUCY1A3 (3.4)	MMP13 (3.2)	LPL (3.1)																0
ENSG00000056345	ENSG00000056345 PPI subnetwork	0.293362	0.524913	0.00874249	ITGB1 PPI subnetwork	0.25348	0.000178	<0.01	FN1 (4.9)	COL4A1 (4.7)	MMP13 (4.5)	PTRF (4.0)	COL4A2 (4.0)	FLT1 (3.9)	PPAP2B (3.5)	TNS1 (3.5)	TGFB1 (3.4)	TAGLN2 (3.1)
MP:0004148	increased compact bone thickness	0.000384407	0.427358	1.80782e-05	ITGB1 PPI subnetwork	0.25348	0.000218	<0.01	FN1 (3.9)	FAM114A1 (3.2)	GGT5 (3.1)	LAMB2 (3.1)	PARP12 (2.9)	HSD17B1 (2.8)	FLT1 (2.6)	PPAP2B (2.6)	PTRF (2.6)	KLHDC8B (2.4)
ENSG00000118523	CTGF PPI subnetwork	0.0956125	0.410326	7.68117e-05	ITGB1 PPI subnetwork	0.25348	0.000248	<0.05	ANKRD1 (3.0)	PDLIM5 (2.8)	FBXO43 (2.8)	FN1 (2.8)	COL4A1 (2.5)	IGF2R (2.4)	TAGLN2 (2.4)	ENSG00000233728 (2.3)	AXL (2.3)	ITGB5 (2.3)
MP:0003954	abnormal Reichert's membrane morphology	0.00374142	0.383898	4.64936e-06	ITGB1 PPI subnetwork	0.25348	0.000367	<0.05	COL4A2 (5.9)	COL4A1 (5.5)	CDH13 (4.1)	TMED10 (3.9)	DAG1 (3.3)	ERP29 (3.1)	PVRL2 (3.1)	FAM114A1 (3.0)	LAMB2 (3.0)	GGCX (2.9)
GO:0007160	cell-matrix adhesion	0.385544	0.479873	0.000611374	ITGB1 PPI subnetwork	0.25348	0.000396	<0.05	PTRF (2.9)	LAMB2 (2.9)	ITGA1 (2.8)	ALS2CR8 (2.8)	AMT (2.8)	ENSG00000229116 (2.7)	COL4A2 (2.5)	C21orf7 (2.4)	ENSG00000226648 (2.4)	FHL5 (2.4)
ENSG00000136999	NOV PPI subnetwork	0.150918	0.475341	0.000759687	ITGB1 PPI subnetwork	0.25348	0.000489	<0.05	COL4A1 (4.3)	AXL (3.8)	FN1 (3.7)	COL7A1 (3.7)	FGD5 (3.4)	COL4A2 (3.4)	ITGB5 (3.1)	ACVR2A (3.0)	PTRF (3.0)	PPP1R28 (2.8)
ENSG00000161638	ITGA5 PPI subnetwork	0.474794	0.498899	0.00174406	ITGB1 PPI subnetwork	0.25348	0.000524	<0.05	FN1 (4.8)	COL4A1 (4.5)	APOE (4.4)	COL4A2 (4.3)	PTRF (3.7)	GUCY1A3 (3.4)	EDNRA (3.3)	TRIM47 (3.3)	TAGLN2 (3.1)	DAG1 (2.9)
KEGG_FOCAL_ADHESION	KEGG_FOCAL_ADHESION	0	0.595269	0.0394817	ITGB1 PPI subnetwork	0.25348	0.000586	<0.05	COL4A1 (6.8)	COL4A2 (6.0)	PTRF (4.7)	MMP13 (4.0)	FN1 (4.0)	EDNRA (3.9)	COL7A1 (3.5)	ITGA1 (3.4)	AXL (3.4)	TGFB1 (3.3)
ENSG00000082781	ITGB5 PPI subnetwork	0.434462	0.507848	0.00452416	ITGB1 PPI subnetwork	0.25348	0.000632	<0.05	AXL (5.6)	TNS1 (4.2)	PTRF (4.2)	FN1 (4.0)	COL4A1 (3.8)	FNDC3B (3.6)	PDLIM5 (3.4)	KANK2 (3.3)	COL4A2 (3.1)	SBF2 (3.1)
ENSG00000144668	ITGA9 PPI subnetwork	0.105379	0.426152	0.000244871	ITGB1 PPI subnetwork	0.25348	0.000662	<0.05	APOE (4.0)	COL4A1 (4.0)	LPL (3.4)	COL4A2 (3.2)	FN1 (3.1)	TRIM47 (3.0)	LIPA (2.9)	CDH13 (2.8)	GUCY1A3 (2.7)	TSPAN14 (2.5)
KEGG_SMALL_CELL_LUNG_CANCER	KEGG_SMALL_CELL_LUNG_CANCER	0.000384407	0.460834	0.00227164	ITGB1 PPI subnetwork	0.25348	0.000663	<0.05	COL7A1 (4.6)	COL4A1 (4.5)	COL4A2 (3.8)	CDKN2A (3.7)	ITGA1 (3.0)	FNDC3B (2.9)	DAG1 (2.9)	EDNRA (2.8)	ADAMTS7 (2.6)	TNS1 (2.6)
ENSG00000139626	ITGB7 PPI subnetwork	0.0675629	0.437681	0.000149309	ITGB1 PPI subnetwork	0.25348	0.000988	<0.05	AXL (4.4)	SRR (3.3)	ATP6V0A1 (2.9)	COL4A1 (2.8)	PTRF (2.8)	ADD3 (2.7)	IGF2BP1 (2.7)	FN1 (2.7)	SGSM2 (2.6)	SMAD3 (2.5)
ENSG00000123384	LRP1 PPI subnetwork	0.226106	0.456653	0.00114392	ITGB1 PPI subnetwork	0.25348	0.00102	<0.05	COL4A1 (4.0)	FNDC3B (4.0)	COL4A2 (3.2)	AXL (3.2)	FN1 (3.1)	PVRL2 (3.0)	GGCX (2.9)	LAMB2 (2.8)	PTRF (2.7)	ITGB5 (2.4)
ENSG00000198959	TGM2 PPI subnetwork	0.08355	0.389845	0.00435774	ITGB1 PPI subnetwork	0.25348	0.00103	<0.05	C21orf7 (3.8)	TAGLN2 (3.6)	COL4A1 (3.4)	COL4A2 (3.3)	TCTA (3.3)	FURIN (3.1)	PTRF (2.8)	TRIM47 (2.6)	MLH3 (2.6)	AXL (2.5)
GO:0031589	cell-substrate adhesion	0.863499	0.504454	0.00191229	ITGB1 PPI subnetwork	0.25348	0.00107	<0.05	PTRF (3.9)	ITGA1 (3.8)	COL4A2 (3.4)	COL4A1 (3.2)	LAMB2 (3.1)	FHL5 (2.9)	ALS2CR8 (2.8)	ITGB5 (2.5)	DAG1 (2.5)	KIAA1462 (2.5)
ENSG00000005884	ITGA3 PPI subnetwork	0.0374579	0.426554	7.51515e-05	ITGB1 PPI subnetwork	0.25348	0.00131	<0.05	AXL (3.9)	TRIM47 (3.3)	SWAP70 (3.3)	ITGB5 (3.2)	PVRL2 (3.0)	PTRF (3.0)	TMED10 (3.0)	APOE (3.0)	DSTN (2.9)	TMEM41B (2.9)
ENSG00000138448	ITGAV PPI subnetwork	0.275742	0.497256	0.00196082	ITGB1 PPI subnetwork	0.25348	0.00166	<0.05	MMP13 (5.2)	COL4A1 (4.3)	FN1 (4.1)	COL4A2 (4.0)	AXL (3.8)	LPL (3.3)	PTRF (3.0)	DAG1 (2.7)	TAGLN2 (2.6)	PVRL2 (2.6)
ENSG00000123159	GIPC1 PPI subnetwork	0.0238985	0.381634	0	ITGB1 PPI subnetwork	0.25348	0.00171	<0.05	CELSR2 (3.8)	DAG1 (3.4)	PVRL2 (3.3)	TNS1 (2.8)	IGF2BP1 (2.8)	AXL (2.5)	ENSG00000250392 (2.4)	ENSG00000250610 (2.4)	PDLIM5 (2.3)	HSD17B1 (2.1)
ENSG00000118785	SPP1 PPI subnetwork	0.0852859	0.426554	1.9935e-05	ITGB1 PPI subnetwork	0.25348	0.0022	<0.05	FN1 (3.6)	AXL (3.6)	MMP13 (3.6)	COL7A1 (3.4)	ITGA1 (3.2)	TNS1 (3.1)	APOE (3.1)	TGFB1 (3.0)	COL4A1 (2.9)	PDLIM5 (2.9)
GO:0050840	extracellular matrix binding	0.0557716	0.495624	0.00203674	ITGB1 PPI subnetwork	0.25348	0.00264	<0.05	COL4A1 (6.9)	COL4A2 (6.1)	PTRF (5.3)	FN1 (4.4)	MMP13 (4.2)	LAMB2 (4.2)	AXL (4.0)	DAG1 (3.9)	C21orf7 (3.6)	GGT5 (3.6)
ENSG00000049323	LTBP1 PPI subnetwork	0.143524	0.466529	0.00153014	ITGB1 PPI subnetwork	0.25348	0.00287	<0.05	AXL (5.7)	COL4A1 (3.8)	FGD5 (3.5)	EDNRA (3.4)	FN1 (3.1)	COL4A2 (3.1)	PPAP2B (3.0)	CDKN2A (2.9)	FNDC3B (2.8)	IGF2R (2.7)
GO:0000165	MAPK cascade	0.424277	0.469917	0.0027696	positive regulation of protein kinase activity	0.216376	0.000368	<0.05	IL6R (3.0)	HDAC9 (2.5)	BACH1 (2.4)	FAM134C (2.4)	HTR7 (2.4)	DENND5A (2.2)	PHACTR1 (2.2)	SMAD3 (2.1)	PTPN11 (2.1)	FBXL17 (2.0)
GO:0043406	positive regulation of MAP kinase activity	0.0617693	0.371921	2.01413e-05	positive regulation of protein kinase activity	0.216376	0.000549	<0.05	ARHGAP42 (3.2)	BACH1 (3.1)	ENSG00000250610 (2.7)	BFSP1 (2.5)	MTMR3 (2.3)	ENSG00000226674 (2.3)	ABO (2.3)	KCNE2 (2.2)	PHACTR1 (2.2)	MYO15A (2.1)
GO:0043405	regulation of MAP kinase activity	0.0828802	0.392548	9.40954e-05	positive regulation of protein kinase activity	0.216376	0.00058	<0.05	BACH1 (3.6)	TRIB1 (2.9)	BFSP1 (2.6)	ENSG00000250610 (2.4)	HDAC9 (2.4)	SLC26A6 (2.3)	ENSG00000226674 (2.3)	ENSG00000246273 (2.3)	MTMR3 (2.2)	RASGEF1B (2.2)
GO:0045860	positive regulation of protein kinase activity	0.247939	0.447187	0.000756459	positive regulation of protein kinase activity	0.216376	0.00131	<0.05	NAV1 (2.6)	IL6R (2.2)	ENSG00000226674 (2.2)	BACH1 (2.2)	PTPN11 (2.1)	ARHGAP42 (2.0)	FNDC3B (1.9)	BFSP1 (1.9)	LINC00189 (1.9)	GPR22 (1.8)
GO:0051347	positive regulation of transferase activity	0.125567	0.446746	0.000680229	positive regulation of protein kinase activity	0.216376	0.00153	<0.05	NAV1 (2.5)	PTPN11 (2.2)	BACH1 (2.2)	IL6R (2.2)	ARHGAP42 (2.1)	FNDC3B (2.0)	GPR22 (1.9)	MTMR3 (1.9)	PHACTR1 (1.8)	PDE3A (1.8)
GO:0033674	positive regulation of kinase activity	0.166517	0.446746	0.000680229	positive regulation of protein kinase activity	0.216376	0.00241	<0.05	NAV1 (2.5)	PTPN11 (2.2)	BACH1 (2.2)	IL6R (2.1)	FNDC3B (2.1)	MTMR3 (2.0)	ARHGAP42 (2.0)	BFSP1 (1.9)	ENSG00000226674 (1.9)	LINC00189 (1.8)
GO:0071902	positive regulation of protein serine/threonine kinase activity	0.0430938	0.385204	4.8179e-05	positive regulation of protein kinase activity	0.216376	0.00282	<0.05	BACH1 (3.3)	ENSG00000226674 (2.5)	BFSP1 (2.4)	MTMR3 (2.3)	ARHGAP42 (2.1)	PTPN11 (2.0)	PHACTR1 (1.9)	ABO (1.9)	TRIM47 (1.8)	MAP1S (1.7)
GO:0005518	collagen binding	0.0340845	0.482428	0.00173198	COL4A1 PPI subnetwork	0.191832	4.31e-06	<0.01	COL4A1 (6.4)	COL4A2 (5.5)	FN1 (5.0)	MMP13 (4.1)	PTRF (3.5)	AXL (3.3)	C21orf7 (3.2)	ITGB5 (3.2)	GGT5 (3.0)	PPAP2B (2.8)
ENSG00000117984	CTSD PPI subnetwork	0.000481759	0.252227	0	COL4A1 PPI subnetwork	0.191832	7.17e-05	<0.01	APOE (4.8)	COL4A2 (3.2)	COL4A1 (3.0)	MYO7A (3.0)	NAGLU (2.9)	ATPAF2 (2.6)	APOC1 (2.6)	PLCG1 (2.5)	ENSG00000203288 (2.4)	DAB2IP (2.4)
ENSG00000116962	NID1 PPI subnetwork	0.28415	0.483974	0.00220905	COL4A1 PPI subnetwork	0.191832	8.93e-05	<0.01	COL4A2 (8.7)	COL4A1 (8.6)	FN1 (4.6)	GGT5 (4.0)	LAMB2 (3.7)	ITGA1 (3.5)	DAG1 (3.4)	EDNRA (3.4)	TNS1 (3.2)	ENSG00000250610 (3.0)
ENSG00000164692	COL1A2 PPI subnetwork	0.235693	0.479873	0.00178091	COL4A1 PPI subnetwork	0.191832	0.000102	<0.01	COL4A1 (5.0)	MLH3 (4.5)	C21orf7 (4.4)	COL4A2 (3.7)	TAGLN2 (3.4)	FN1 (3.4)	PTRF (3.2)	AXL (3.0)	TBXAS1 (2.8)	TGFB1 (2.7)
ENSG00000137801	THBS1 PPI subnetwork	0.159855	0.50558	0.0112679	COL4A1 PPI subnetwork	0.191832	0.000138	<0.01	COL4A2 (6.5)	COL4A1 (6.0)	FN1 (5.6)	MMP13 (3.9)	ITIH4 (3.8)	PLG (3.7)	MAT1A (3.4)	LPL (3.3)	FNDC3B (3.2)	APOE (3.1)
ENSG00000142798	HSPG2 PPI subnetwork	0.140707	0.499449	0.00198062	COL4A1 PPI subnetwork	0.191832	0.000163	<0.01	COL4A1 (6.3)	COL4A2 (5.8)	FN1 (4.5)	AXL (3.9)	ITGB5 (3.8)	PTRF (3.6)	ITGA1 (3.6)	LAMB2 (2.9)	KANK2 (2.8)	GGT5 (2.7)
ENSG00000108821	COL1A1 PPI subnetwork	0.243027	0.483458	0.000896444	COL4A1 PPI subnetwork	0.191832	0.000472	<0.05	COL4A1 (6.9)	COL4A2 (6.2)	AXL (4.5)	PTRF (4.4)	FN1 (3.9)	ITGA1 (3.9)	GGT5 (3.4)	ADAMTS7 (3.1)	TAGLN2 (3.1)	PPAP2B (3.0)
ENSG00000187498	COL4A1 PPI subnetwork	0.351533	0.478858	0.00158091	COL4A1 PPI subnetwork	0.191832	0.000519	<0.05	COL4A1 (8.9)	COL4A2 (8.0)	FN1 (5.4)	CDH13 (4.5)	ITGA1 (4.2)	EDNRA (3.8)	SLC26A6 (3.3)	AXL (3.1)	APOE (3.1)	PTRF (3.0)
ENSG00000134871	COL4A2 PPI subnetwork	0.0787619	0.472367	0.00077619	COL4A1 PPI subnetwork	0.191832	0.000743	<0.05	COL4A1 (8.4)	COL4A2 (8.0)	FN1 (5.1)	CDH13 (3.7)	EDNRA (3.5)	AXL (3.4)	LPL (3.3)	TNS1 (3.2)	APOE (3.0)	LAMB2 (3.0)
ENSG00000120708	TGFBI PPI subnetwork	0.223061	0.452096	0.00057188	COL4A1 PPI subnetwork	0.191832	0.000829	<0.05	COL4A1 (9.6)	COL4A2 (9.2)	FN1 (4.4)	ITGA1 (4.4)	EDNRA (4.2)	GGT5 (3.9)	APOE (3.8)	ENSG00000250610 (3.7)	ENSG00000256731 (3.2)	TRIM47 (3.0)
ENSG00000087245	MMP2 PPI subnetwork	0.232059	0.476842	0.00785124	COL4A1 PPI subnetwork	0.191832	0.000972	<0.05	COL4A1 (5.6)	FN1 (5.5)	MMP13 (5.1)	COL4A2 (4.8)	AXL (3.6)	PTRF (3.3)	APOE (3.1)	ADAMTS7 (2.9)	TRIM47 (2.8)	ITGB5 (2.6)
ENSG00000100985	MMP9 PPI subnetwork	0.173728	0.485531	0.00397107	COL4A1 PPI subnetwork	0.191832	0.00146	<0.05	COL4A1 (6.5)	FN1 (5.9)	COL4A2 (5.3)	MMP13 (5.0)	ITGA1 (3.9)	AXL (3.9)	TCF21 (3.8)	COL7A1 (3.8)	TNS1 (3.2)	TRIM47 (3.0)
ENSG00000169031	COL4A3 PPI subnetwork	0.238411	0.439806	0.0002309	COL4A1 PPI subnetwork	0.191832	0.0017	<0.05	COL4A1 (6.0)	COL4A2 (5.4)	LAMB2 (4.3)	FNDC3B (3.8)	ATP2B1 (3.8)	AXL (3.7)	DAG1 (3.3)	FN1 (3.2)	LINC00189 (2.8)	APOE (2.7)
ENSG00000077942	FBLN1 PPI subnetwork	0.158961	0.455734	0.00022065	COL4A1 PPI subnetwork	0.191832	0.00216	<0.05	FN1 (4.1)	COL4A2 (3.2)	COL4A1 (3.2)	C21orf7 (3.1)	MLH3 (2.7)	PTRF (2.6)	FURIN (2.6)	PDE3A (2.4)	TAGLN2 (2.3)	TNS1 (2.3)
ENSG00000163453	IGFBP7 PPI subnetwork	0.174773	0.447187	0.000212095	COL4A1 PPI subnetwork	0.191832	0.00246	<0.05	COL4A2 (6.5)	EDNRA (4.7)	FN1 (4.2)	GGT5 (3.5)	OASL (3.1)	SCUBE2 (2.9)	COL4A1 (2.9)	FAM114A1 (2.7)	IGF2R (2.6)	FLT1 (2.6)
ENSG00000113140	SPARC PPI subnetwork	0.144136	0.483974	0.00171571	COL4A1 PPI subnetwork	0.191832	0.00246	<0.05	COL4A1 (8.8)	COL4A2 (7.5)	FN1 (6.9)	EDNRA (4.1)	MMP13 (3.9)	AXL (3.6)	FLT1 (3.4)	PTRF (3.2)	TNS1 (3.0)	APOE (2.9)
ENSG00000142156	COL6A1 PPI subnetwork	0.0751665	0.433908	1.11742e-05	COL4A1 PPI subnetwork	0.191832	0.00264	<0.05	COL4A1 (8.8)	COL4A2 (8.0)	ITGA1 (4.5)	LPL (4.0)	EDNRA (3.9)	GGT5 (3.9)	FN1 (3.7)	PPAP2B (3.0)	IGF2R (2.8)	MMP13 (2.5)
GO:0007265	Ras protein signal transduction	0.229381	0.456653	0.001211	Ras protein signal transduction	0.180196	0.00014	<0.01	TSPAN14 (3.3)	C3orf54 (3.3)	SIPA1 (2.9)	MAP3K11 (2.8)	ARHGAP42 (2.7)	C3orf62 (2.7)	RAPH1 (2.6)	SBF2 (2.5)	NICN1 (2.5)	MAP1S (2.4)
GO:0007266	Rho protein signal transduction	0.136519	0.419056	3.82561e-05	Ras protein signal transduction	0.180196	0.00145	<0.05	ARHGAP42 (3.9)	NOS3 (3.2)	C3orf54 (2.8)	ENSG00000250610 (2.8)	AS3MT (2.7)	MAP3K11 (2.7)	TSPAN14 (2.5)	KIAA1462 (2.4)	PVRL2 (2.3)	C3orf62 (2.3)
GO:0051345	positive regulation of hydrolase activity	0.123419	0.431429	0.000640014	Ras protein signal transduction	0.180196	0.00234	<0.05	PREX1 (2.7)	ARHGAP42 (2.5)	UNC13D (2.4)	GUCY1A3 (2.2)	PAK1 (2.2)	ENSG00000259134 (2.2)	ITGA1 (2.1)	ARHGEF26 (2.1)	ENSG00000231204 (2.1)	GGT5 (2.0)
ENSG00000197122	SRC PPI subnetwork	0.16747	0.529206	0.0190946	SRC PPI subnetwork	0.157138	1.96e-05	<0.01	NAV1 (3.1)	TSPAN14 (3.1)	PTRF (2.9)	UNC13D (2.8)	MAP1S (2.8)	SH2B3 (2.7)	DAG1 (2.7)	FLT1 (2.7)	PAK1 (2.6)	MAP3K11 (2.6)
ENSG00000160691	SHC1 PPI subnetwork	0.179113	0.521289	0.0106819	SRC PPI subnetwork	0.157138	3.76e-05	<0.01	SIPA1 (4.3)	UNC13D (3.5)	FES (3.4)	TGFB1 (3.3)	GGT5 (3.2)	PREX1 (2.8)	SLC26A6 (2.6)	TSPAN14 (2.5)	FLT1 (2.5)	TAB2 (2.5)
ENSG00000103653	CSK PPI subnetwork	0.218527	0.491323	0.0043837	SRC PPI subnetwork	0.157138	5.38e-05	<0.01	TGFB1 (4.4)	UNC13D (4.0)	TBXAS1 (3.9)	AXL (3.7)	PREX1 (3.1)	SIPA1 (3.0)	SH2B3 (2.9)	ITGA1 (2.9)	PDLIM5 (2.8)	ITGB5 (2.7)
ENSG00000105974	CAV1 PPI subnetwork	0.168089	0.483974	0.00659516	SRC PPI subnetwork	0.157138	0.000218	<0.01	PTRF (4.0)	AXL (3.6)	TAGLN2 (3.6)	FLT1 (3.0)	KIAA1462 (2.8)	LAMB2 (2.8)	DAG1 (2.6)	PVRL2 (2.6)	DSTN (2.6)	FGD5 (2.6)
ENSG00000163629	PTPN13 PPI subnetwork	0.00756241	0.326369	0	SRC PPI subnetwork	0.157138	0.000324	<0.05	NCK1 (3.8)	DAG1 (3.3)	TMEM22 (3.1)	ADAMTS7 (3.1)	PTRF (2.8)	ARNTL (2.5)	DAB2IP (2.4)	VAMP5 (2.4)	TSPAN14 (2.4)	RNF19A (2.3)
ENSG00000176105	YES1 PPI subnetwork	0.273799	0.488147	0.00141085	SRC PPI subnetwork	0.157138	0.000534	<0.05	NOS3 (3.7)	PVRL2 (3.1)	DAG1 (3.1)	CTRB2 (2.9)	SH2B3 (2.8)	FLT1 (2.8)	LAMB2 (2.7)	FGD5 (2.6)	COL4A1 (2.5)	ITGB5 (2.5)
GO:0030027	lamellipodium	0.055448	0.490791	0.00268783	SRC PPI subnetwork	0.157138	0.000594	<0.05	SBF2 (3.2)	DSTN (2.8)	PDLIM5 (2.7)	SIPA1 (2.7)	MRAS (2.6)	KALRN (2.5)	ENSG00000250610 (2.5)	PVRL2 (2.5)	BCAR1 (2.5)	PREX1 (2.4)
ENSG00000197283	SYNGAP1 PPI subnetwork	0	0	0	SRC PPI subnetwork	0.157138	0.000746	<0.05	KALRN (4.8)	CAMKV (4.0)	PAK1 (3.2)	FLT1 (3.2)	KIAA1462 (3.1)	BSN (2.9)	NOS3 (2.8)	PLCG1 (2.8)	HHIPL1 (2.8)	COL4A1 (2.8)
GO:0004713	protein tyrosine kinase activity	0.039984	0.497256	0.0110351	SRC PPI subnetwork	0.157138	0.00135	<0.05	SMAD3 (3.2)	FES (2.9)	PRKAR2A (2.9)	MTMR3 (2.6)	SIPA1 (2.6)	PFKFB4 (2.5)	USP4 (2.3)	FBXL17 (2.3)	SMG6 (2.3)	MAP3K11 (2.2)
GO:0031252	cell leading edge	0.0397396	0.498899	0.00811149	SRC PPI subnetwork	0.157138	0.00137	<0.05	DSTN (3.1)	SBF2 (2.9)	PTRF (2.9)	RAPH1 (2.9)	DAG1 (2.9)	PVRL2 (2.8)	ATP2B1 (2.7)	TAGLN2 (2.7)	PDLIM5 (2.7)	ARHGEF26 (2.7)
ENSG00000137486	ARRB1 PPI subnetwork	0.0190073	0.36269	0.000173912	SRC PPI subnetwork	0.157138	0.00172	<0.05	PREX1 (3.5)	ZEB2 (3.1)	UNC13D (2.7)	SGSM2 (2.7)	TGFB1 (2.4)	SMG6 (2.3)	TOP1 (2.3)	PTPN11 (2.2)	SIPA1 (2.2)	CARM1 (2.1)
ENSG00000198802	ENSG00000198802 PPI subnetwork	0.0962754	0.438104	1.79852e-05	SRC PPI subnetwork	0.157138	0.00214	<0.05	SIPA1 (3.6)	COL7A1 (3.5)	SPECC1L (2.9)	ITGA1 (2.6)	TGFB1 (2.5)	TSPAN14 (2.5)	ADAMTS7 (2.5)	PREX1 (2.5)	ATP2B1 (2.4)	ENSG00000226648 (2.2)
ENSG00000169398	PTK2 PPI subnetwork	0.20584	0.512443	0.00715244	SRC PPI subnetwork	0.157138	0.00285	<0.05	KALRN (4.3)	TSPAN14 (3.8)	ABHD2 (3.3)	SH2B3 (2.9)	BCAR1 (2.8)	SIPA1 (2.6)	USP4 (2.5)	PREX1 (2.5)	UNC13D (2.5)	RNF19A (2.4)
ENSG00000037280	FLT4 PPI subnetwork	0.0952373	0.455276	0.000326889	FLT1 PPI subnetwork	0.151161	0.00058	<0.05	FLT1 (5.3)	KIAA1462 (4.7)	FGD5 (3.3)	SH2B3 (3.3)	NOS3 (3.2)	ITGA1 (3.2)	COL4A1 (3.2)	FHL5 (3.2)	COL4A2 (2.7)	RAPH1 (2.6)
ENSG00000128052	KDR PPI subnetwork	0.201295	0.51071	0.00332557	FLT1 PPI subnetwork	0.151161	0.000798	<0.05	FLT1 (5.9)	FGD5 (4.4)	NOS3 (3.8)	FNDC3B (3.6)	PPAP2B (3.5)	KIAA1462 (3.4)	COL4A1 (3.2)	RAPH1 (2.8)	SH2B3 (2.6)	FHL5 (2.6)
ENSG00000102755	FLT1 PPI subnetwork	0.178028	0.479873	0.000614025	FLT1 PPI subnetwork	0.151161	0.000872	<0.05	FLT1 (4.1)	FNDC3B (3.8)	ENSG00000239213 (3.8)	FHL5 (3.2)	PPAP2B (3.0)	FGD5 (2.9)	TSPAN14 (2.9)	KIAA1462 (2.8)	SWAP70 (2.8)	ITGA1 (2.5)
REACTOME_SIGNALING_BY_VEGF	REACTOME_SIGNALING_BY_VEGF	0.115994	0.483458	0.000954816	FLT1 PPI subnetwork	0.151161	0.000986	<0.05	FLT1 (7.0)	FGD5 (4.9)	KIAA1462 (3.9)	NOS3 (3.7)	ITGA1 (3.6)	COL4A1 (3.4)	CDH13 (3.3)	PPAP2B (3.1)	FHL5 (2.9)	RAPH1 (2.8)
REACTOME_VEGF_LIGAND:RECEPTOR_INTERACTIONS	REACTOME_VEGF_LIGAND:RECEPTOR_INTERACTIONS	0.110225	0.483458	0.000954816	FLT1 PPI subnetwork	0.151161	0.000986	<0.05	FLT1 (7.0)	FGD5 (4.9)	KIAA1462 (3.9)	NOS3 (3.7)	ITGA1 (3.6)	COL4A1 (3.4)	CDH13 (3.3)	PPAP2B (3.1)	FHL5 (2.9)	RAPH1 (2.8)
ENSG00000105976	MET PPI subnetwork	0.0953507	0.449405	0.000648687	FLT1 PPI subnetwork	0.151161	0.00188	<0.05	TOP1 (3.1)	COL7A1 (3.1)	EDNRA (3.0)	ENSG00000239213 (2.9)	TSPAN14 (2.9)	BCAR1 (2.7)	FHL5 (2.6)	FNDC3B (2.4)	GGT5 (2.1)	PCNXL3 (2.1)
ENSG00000101336	HCK PPI subnetwork	0.0736337	0.47584	0.0035101	FLT1 PPI subnetwork	0.151161	0.00264	<0.05	TBXAS1 (4.4)	TLR1 (4.2)	TGFB1 (4.0)	FES (3.6)	SH2B3 (3.5)	PREX1 (3.3)	SWAP70 (3.2)	SIPA1 (3.1)	NAV1 (2.9)	FNDC3B (2.9)
ENSG00000061273	HDAC7 PPI subnetwork	0.0314229	0.398067	0.000601677	MARK2 PPI subnetwork	0.136877	0.000174	<0.01	ATP6V0A1 (3.6)	CARM1 (3.4)	IGF2R (3.0)	ZHX3 (3.0)	C10orf26 (2.9)	ABHD2 (2.9)	SMG6 (2.8)	IP6K2 (2.7)	SMAD3 (2.5)	SRR (2.3)
ENSG00000078061	ARAF PPI subnetwork	0.0393285	0.37469	0.000163974	MARK2 PPI subnetwork	0.136877	0.00138	<0.05	PLEKHH3 (3.5)	PPP2R2A (3.2)	CARM1 (3.1)	SMAD3 (2.8)	COL7A1 (2.5)	ATP2B1 (2.4)	TOP1 (2.4)	LAMB2 (2.2)	PPP1R28 (2.2)	PAK1 (2.2)
ENSG00000113712	CSNK1A1 PPI subnetwork	0.0103843	0.381634	0.000168446	MARK2 PPI subnetwork	0.136877	0.00143	<0.05	PPP2R2A (2.8)	IPO9 (2.8)	SMAD3 (2.8)	ARIH2 (2.7)	SFMBT1 (2.5)	HBP1 (2.4)	ARNTL (2.3)	TMEM91 (2.2)	MSL2 (2.1)	RNF19A (2.1)
ENSG00000072518	MARK2 PPI subnetwork	0.0307402	0.372227	0.000134795	MARK2 PPI subnetwork	0.136877	0.00199	<0.05	PPP2R2A (3.1)	IL6R (2.8)	CCDC97 (2.8)	CAMKV (2.7)	MAP1S (2.4)	MAP3K11 (2.3)	VAMP8 (2.2)	CDKN2A (2.2)	CYP46A1 (2.2)	KALRN (2.2)
REACTOME_P130CAS_LINKAGE_TO_MAPK_SIGNALING_FOR_INTEGRINS	REACTOME_P130CAS_LINKAGE_TO_MAPK_SIGNALING_FOR_INTEGRINS	0.0643943	0.448515	0.000787136	REACTOME_GRB2SOS_PROVIDES_LINKAGE_TO_MAPK_SIGNALING_FOR_INTERGRINS	0.0995339	2.73e-05	<0.01	APOB (4.9)	ITIH4 (4.8)	APOC1 (4.1)	PLG (3.6)	MAT1A (3.4)	MAP3K11 (3.0)	TGFB1 (2.7)	C21orf7 (2.5)	PCSK9 (2.5)	FURIN (2.4)
REACTOME_INTEGRIN_ALPHAIIB_BETA3_SIGNALING	REACTOME_INTEGRIN_ALPHAIIB_BETA3_SIGNALING	0.0931632	0.459898	0.00140423	REACTOME_GRB2SOS_PROVIDES_LINKAGE_TO_MAPK_SIGNALING_FOR_INTERGRINS	0.0995339	4.12e-05	<0.01	APOB (4.0)	APOC1 (3.4)	ITIH4 (3.3)	MAP3K11 (3.2)	MAT1A (3.1)	FLT1 (3.1)	PLG (3.0)	TGFB1 (2.9)	NOS3 (2.6)	APOE (2.5)
REACTOME_PLATELET_AGGREGATION_PLUG_FORMATION	REACTOME_PLATELET_AGGREGATION_PLUG_FORMATION	0.0375342	0.453453	0.000600197	REACTOME_GRB2SOS_PROVIDES_LINKAGE_TO_MAPK_SIGNALING_FOR_INTERGRINS	0.0995339	9.09e-05	<0.01	APOB (3.8)	ITIH4 (3.4)	APOC1 (3.3)	MAT1A (3.2)	KALRN (3.1)	MLH3 (3.0)	PLG (3.0)	UNC13D (3.0)	MAP3K11 (2.8)	ENSG00000259134 (2.8)
ENSG00000005961	ITGA2B PPI subnetwork	0.246574	0.459432	0.0018621	REACTOME_GRB2SOS_PROVIDES_LINKAGE_TO_MAPK_SIGNALING_FOR_INTERGRINS	0.0995339	0.000122	<0.01	APOB (5.2)	ITIH4 (4.6)	PLG (4.3)	FN1 (3.9)	MAT1A (3.8)	APOC1 (3.3)	FURIN (2.9)	TGFB1 (2.8)	VAMP8 (2.6)	TAGLN2 (2.6)
REACTOME_GRB2SOS_PROVIDES_LINKAGE_TO_MAPK_SIGNALING_FOR_INTERGRINS	REACTOME_GRB2SOS_PROVIDES_LINKAGE_TO_MAPK_SIGNALING_FOR_INTERGRINS	0.0446773	0.437681	0.000329932	REACTOME_GRB2SOS_PROVIDES_LINKAGE_TO_MAPK_SIGNALING_FOR_INTERGRINS	0.0995339	0.00018	<0.01	APOB (5.2)	ITIH4 (5.0)	APOC1 (4.3)	PLG (3.8)	MAT1A (3.5)	C21orf7 (3.2)	FURIN (3.1)	WBP2 (2.9)	TGFB1 (2.9)	MAP3K11 (2.9)
ENSG00000115415	STAT1 PPI subnetwork	0.0880601	0.446746	0.00574782	STAT5B PPI subnetwork	0.0961038	2.42e-06	<0.01	BCL3 (4.2)	TRAFD1 (4.1)	PARP12 (4.0)	UBA7 (3.5)	OASL (3.5)	FGD5 (3.3)	FES (3.1)	TLR1 (2.6)	MAP3K11 (2.6)	PREX1 (2.6)
ENSG00000170581	STAT2 PPI subnetwork	0.00697045	0.356412	5.15766e-05	STAT5B PPI subnetwork	0.0961038	0.00103	<0.05	USP4 (4.4)	BCL3 (4.0)	TRAFD1 (3.2)	RELA (2.9)	MTF1 (2.9)	PREX1 (2.5)	IGF2R (2.5)	USP19 (2.5)	CARM1 (2.4)	RHOA (2.4)
ENSG00000173757	STAT5B PPI subnetwork	0.0558101	0.434324	0.00195532	STAT5B PPI subnetwork	0.0961038	0.00203	<0.05	MTMR3 (3.6)	BCL3 (3.0)	TAB2 (2.9)	FURIN (2.9)	SPECC1L (2.6)	MSL2 (2.6)	PREX1 (2.6)	C10orf26 (2.4)	PLCG1 (2.3)	BMPR2 (2.3)
GO:0044419	interspecies interaction between organisms	0.0350466	0.358103	0.00045917	SNW1 PPI subnetwork	0.0732844	1.9e-05	<0.01	UBA7 (3.8)	PARP12 (3.7)	FTSJD2 (3.4)	OASL (2.9)	QRICH1 (2.7)	USP4 (2.7)	TRAFD1 (2.7)	IP6K2 (2.5)	IL6R (2.4)	RNF123 (2.4)
ENSG00000100603	SNW1 PPI subnetwork	0.0376498	0.399471	0.00244053	SNW1 PPI subnetwork	0.0732844	0.001	<0.05	MAP1S (4.3)	HNRNPUL1 (4.0)	MTMR3 (3.7)	SF3A3 (3.7)	SMARCA4 (3.6)	USP19 (3.5)	MNT (3.1)	MAP3K4 (3.0)	SMG6 (2.9)	FAM134C (2.8)
ENSG00000171148	TADA3 PPI subnetwork	0.0176398	0.349268	4.70581e-06	SNW1 PPI subnetwork	0.0732844	0.00144	<0.05	STAG1 (2.7)	COG5 (2.6)	MAP3K4 (2.6)	WDR6 (2.5)	METTL16 (2.5)	CYP20A1 (2.4)	PCNXL3 (2.4)	BCAS3 (2.3)	USP10 (2.2)	SFMBT1 (2.2)
GO:0042826	histone deacetylase binding	0.00326389	0.400885	0.00016031	SNW1 PPI subnetwork	0.0732844	0.00156	<0.05	HNRNPUL1 (3.4)	ZEB2 (3.1)	C17orf39 (3.0)	SMG6 (3.0)	MNT (2.7)	RASGEF1B (2.6)	USP48 (2.6)	SMAD3 (2.5)	BACH1 (2.5)	DRG2 (2.5)
ENSG00000179950	PUF60 PPI subnetwork	0.00693001	0.329694	2.88317e-05	SNW1 PPI subnetwork	0.0732844	0.00177	<0.05	ATPAF2 (3.0)	DRG2 (2.9)	CARM1 (2.9)	ZC3HC1 (2.8)	TSR1 (2.7)	MRPL38 (2.7)	CCDC97 (2.6)	HNRNPUL1 (2.4)	WBP2 (2.4)	TUBG1 (2.4)
ENSG00000136997	MYC PPI subnetwork	0.0309764	0.398768	0.00113049	SNW1 PPI subnetwork	0.0732844	0.00202	<0.05	ATXN2 (3.5)	ZC3HC1 (3.5)	USP4 (3.1)	PCNXL3 (3.0)	INPP5B (2.9)	SMARCA4 (2.8)	CDKN2A (2.7)	STAG1 (2.6)	PARP12 (2.6)	MSL2 (2.5)
ENSG00000196504	PRPF40A PPI subnetwork	0.0356512	0.399119	0.00271863	SNW1 PPI subnetwork	0.0732844	0.00224	<0.05	USP19 (3.9)	ATXN2 (3.9)	MAP1S (3.7)	SMARCA4 (3.7)	HNRNPUL1 (3.3)	BRAP (3.1)	SF3A3 (3.1)	METTL16 (2.9)	PCNXL3 (2.9)	PDS5B (2.9)
ENSG00000104856	RELB PPI subnetwork	0.0124495	0.318565	1.09741e-05	SNW1 PPI subnetwork	0.0732844	0.00241	<0.05	HNRNPUL1 (3.5)	CARM1 (3.1)	BCAS3 (2.9)	BCL3 (2.8)	PCNXL3 (2.6)	QRICH1 (2.5)	SNRPD2 (2.5)	CCDC97 (2.4)	RELA (2.4)	SMARCA4 (2.3)
ENSG00000102974	CTCF PPI subnetwork	0.00763016	0.330657	8.0329e-07	SNW1 PPI subnetwork	0.0732844	0.00242	<0.05	HNRNPUL1 (4.3)	PDS5B (3.4)	USP10 (2.8)	IPO9 (2.7)	ENSG00000231204 (2.5)	POLR2B (2.2)	ENSG00000239213 (2.2)	TAGLN2 (2.1)	MSL2 (2.1)	PRKAR2A (2.0)
ENSG00000215301	DDX3X PPI subnetwork	0.0303249	0.38951	0.00431322	SNW1 PPI subnetwork	0.0732844	0.00299	<0.05	MAT2A (3.7)	WDR6 (3.6)	TSR1 (3.6)	SMARCA4 (3.5)	SF3A3 (3.1)	NOP58 (3.0)	NAA25 (2.9)	TOP1 (2.9)	FTSJD2 (2.8)	IMPDH2 (2.8)
ENSG00000160255	ITGB2 PPI subnetwork	0.115668	0.439806	0.00112945	REACTOME_HEMOSTASIS	0.0714228	2.75e-06	<0.01	TBXAS1 (4.1)	SIPA1 (4.0)	TGFB1 (3.6)	FES (3.5)	SH2B3 (3.1)	APOB (2.8)	PLG (2.6)	UNC13D (2.6)	MAP3K11 (2.5)	ITGA1 (2.4)
REACTOME_HEMOSTASIS	REACTOME_HEMOSTASIS	0.14662	0.536095	0.0213533	REACTOME_HEMOSTASIS	0.0714228	4.95e-06	<0.01	GUCY1A3 (4.8)	TBXAS1 (4.4)	TGFB1 (4.2)	TAGLN2 (3.6)	C3orf54 (3.4)	PDE3A (3.2)	FLT1 (3.2)	UNC13D (3.0)	FES (2.7)	PLG (2.5)
GO:0007596	blood coagulation	0.391445	0.479365	0.00180425	REACTOME_HEMOSTASIS	0.0714228	2.49e-05	<0.01	C3orf54 (3.5)	C21orf7 (3.2)	TBXAS1 (3.2)	GUCY1A3 (3.1)	PDE3A (2.9)	TAGLN2 (2.9)	UNC13D (2.8)	ENSG00000246896 (2.7)	MLH3 (2.7)	TGFB1 (2.5)
GO:0050817	coagulation	0.44954	0.479873	0.00198106	REACTOME_HEMOSTASIS	0.0714228	2.5e-05	<0.01	C3orf54 (3.5)	TBXAS1 (3.2)	C21orf7 (3.2)	GUCY1A3 (3.1)	TAGLN2 (3.0)	ENSG00000246896 (2.9)	PDE3A (2.9)	MLH3 (2.8)	UNC13D (2.8)	TGFB1 (2.5)
GO:0007599	hemostasis	0.376691	0.479365	0.00180425	REACTOME_HEMOSTASIS	0.0714228	2.79e-05	<0.01	C3orf54 (3.6)	TBXAS1 (3.2)	C21orf7 (3.2)	GUCY1A3 (3.1)	TAGLN2 (3.0)	PDE3A (2.9)	ENSG00000246896 (2.8)	MLH3 (2.8)	UNC13D (2.8)	TGFB1 (2.6)
REACTOME_PLATELET_ACTIVATION_SIGNALING_AND_AGGREGATION	REACTOME_PLATELET_ACTIVATION_SIGNALING_AND_AGGREGATION	0.130043	0.51071	0.00945712	REACTOME_HEMOSTASIS	0.0714228	0.000228	<0.01	C3orf54 (4.1)	TGFB1 (4.0)	TBXAS1 (4.0)	GUCY1A3 (3.8)	TAGLN2 (3.5)	MLH3 (3.1)	APOE (3.0)	C21orf7 (2.9)	SH2B3 (2.8)	KALRN (2.7)
ENSG00000120063	GNA13 PPI subnetwork	0.030492	0.376872	3.66699e-05	REACTOME_HEMOSTASIS	0.0714228	0.000634	<0.05	USP4 (3.0)	TCTA (3.0)	ZEB2 (2.9)	KLHDC8B (2.8)	PREX1 (2.8)	NDUFAF3 (2.7)	FLT1 (2.7)	CCDC97 (2.7)	PRKAR2A (2.6)	COL4A1 (2.5)
KEGG_VASCULAR_SMOOTH_MUSCLE_CONTRACTION	KEGG_VASCULAR_SMOOTH_MUSCLE_CONTRACTION	0.000384407	0.454363	0.0019228	REACTOME_HEMOSTASIS	0.0714228	0.000887	<0.05	LMOD1 (9.5)	GUCY1A3 (7.3)	ITGA1 (5.6)	FHL5 (5.5)	TCF21 (5.1)	PDE3A (4.7)	TNS1 (4.1)	KANK2 (3.8)	FLT1 (3.1)	ENSG00000250610 (3.0)
REACTOME_CELL_SURFACE_INTERACTIONS_AT_THE_VASCULAR_WALL	REACTOME_CELL_SURFACE_INTERACTIONS_AT_THE_VASCULAR_WALL	0.0783373	0.482428	0.00273673	REACTOME_HEMOSTASIS	0.0714228	0.00181	<0.05	TBXAS1 (4.9)	APOE (3.5)	TGFB1 (3.3)	FLT1 (3.2)	FGD5 (2.6)	MMP13 (2.6)	IL6R (2.5)	FES (2.5)	GUCY1A3 (2.5)	LPL (2.5)
ENSG00000065135	GNAI3 PPI subnetwork	0.0100351	0.357537	1.60658e-06	REACTOME_HEMOSTASIS	0.0714228	0.00191	<0.05	ZHX3 (2.4)	SH2B3 (2.4)	DENND5A (2.1)	CYP20A1 (2.0)	FLT1 (2.0)	ARNTL (1.9)	TSPAN14 (1.9)	TMED10 (1.9)	GUCY1A3 (1.9)	PREX1 (1.9)
GO:0045121	membrane raft	0.0461646	0.494002	0.00469434	REACTOME_HEMOSTASIS	0.0714228	0.00258	<0.05	FLT1 (3.5)	ITGB5 (3.3)	PTRF (3.3)	TGFB1 (3.2)	TRIM47 (3.1)	COL4A1 (2.8)	AXL (2.7)	LPL (2.7)	ZEB2 (2.6)	COL4A2 (2.6)
GO:0004620	phospholipase activity	0.00376664	0.393913	0.00297494	REACTOME_HEMOSTASIS	0.0714228	0.00286	<0.05	APOE (3.7)	TBXAS1 (3.4)	APOC1 (3.1)	GUCY1A3 (2.8)	KCNK7 (2.7)	KALRN (2.5)	MYO7A (2.5)	PPAP2B (2.5)	ITGB5 (2.2)	AMT (2.2)
ENSG00000112658	SRF PPI subnetwork	0.0958301	0.473354	0.00431839	CREBBP PPI subnetwork	0.062888	3.43e-08	<0.01	REST (4.2)	SH2B3 (3.7)	TAGLN2 (3.4)	MAP3K11 (2.8)	DAG1 (2.6)	LMOD1 (2.5)	SMAD3 (2.4)	ENSG00000226648 (2.4)	PLEKHH3 (2.4)	C21orf7 (2.4)
ENSG00000136352	NKX2-1 PPI subnetwork	0.0372629	0.407741	0.000218737	CREBBP PPI subnetwork	0.062888	1.53e-05	<0.01	ATXN7L3B (3.3)	ENSG00000239213 (3.2)	BACH1 (3.1)	MSL2 (2.9)	SMAD3 (2.8)	MAP3K11 (2.7)	SMG6 (2.6)	MTMR3 (2.6)	REST (2.5)	YAF2 (2.5)
ENSG00000100393	EP300 PPI subnetwork	0.139819	0.457576	0.00637045	CREBBP PPI subnetwork	0.062888	1.86e-05	<0.01	TRIB1 (4.5)	HNRNPUL1 (3.3)	STAG1 (3.0)	RELA (2.8)	NEK9 (2.7)	CCDC97 (2.7)	MNT (2.6)	FURIN (2.5)	PDS5B (2.4)	MTMR3 (2.4)
GO:0008134	transcription factor binding	0.101433	0.480382	0.00847785	CREBBP PPI subnetwork	0.062888	4.99e-05	<0.01	HNRNPUL1 (3.2)	TRIB1 (3.2)	RELA (3.0)	MTMR3 (2.9)	ZEB2 (2.8)	ATXN2 (2.8)	TAB2 (2.8)	MSL2 (2.7)	REST (2.7)	ING1 (2.7)
ENSG00000005339	CREBBP PPI subnetwork	0.115193	0.493464	0.0157732	CREBBP PPI subnetwork	0.062888	6.83e-05	<0.01	TRIB1 (4.4)	CCDC97 (3.8)	HNRNPUL1 (3.6)	RELA (3.3)	ATXN2 (3.2)	UBA7 (2.9)	TAB2 (2.9)	FURIN (2.8)	BCL3 (2.8)	IGF2BP1 (2.7)
ENSG00000166949	SMAD3 PPI subnetwork	0.222302	0.497802	0.0174713	CREBBP PPI subnetwork	0.062888	0.000106	<0.01	MTMR3 (3.6)	TRIB1 (3.4)	CCDC97 (3.3)	FURIN (3.1)	HNRNPUL1 (3.0)	RELA (2.9)	MSL2 (2.8)	YAF2 (2.6)	PLCG1 (2.5)	CARM1 (2.5)
ENSG00000131788	PIAS3 PPI subnetwork	0.0283757	0.376246	0.000250274	CREBBP PPI subnetwork	0.062888	0.000166	<0.01	PARP12 (3.2)	OASL (3.0)	FURIN (2.7)	BCL3 (2.7)	REST (2.5)	ENSG00000228784 (2.4)	BMPR2 (2.3)	TAB2 (2.3)	MAP3K4 (2.2)	UBA7 (2.2)
GO:0031490	chromatin DNA binding	0.00184228	0.358103	0.000904399	CREBBP PPI subnetwork	0.062888	0.000447	<0.05	SH2B3 (3.8)	CDH13 (3.6)	USP10 (3.3)	ADAMTS7 (3.1)	GGT5 (2.6)	TGFB1 (2.6)	TDRKH (2.4)	MSL2 (2.3)	FHL5 (2.3)	PPP1R28 (2.3)
ENSG00000175387	SMAD2 PPI subnetwork	0.145845	0.467975	0.0108914	CREBBP PPI subnetwork	0.062888	0.000594	<0.05	HNRNPUL1 (3.6)	MTMR3 (3.6)	SMAD3 (3.3)	CCDC97 (3.2)	KANK2 (3.1)	ATXN2 (3.0)	BMPR2 (3.0)	NEK9 (2.9)	FURIN (2.7)	MSL2 (2.6)
ENSG00000033800	PIAS1 PPI subnetwork	0.0217339	0.386519	0.00028316	CREBBP PPI subnetwork	0.062888	0.000684	<0.05	TRAFD1 (3.2)	ARHGAP42 (2.9)	FURIN (2.7)	MRAS (2.6)	REST (2.5)	ATXN7L3B (2.5)	MSL2 (2.5)	BCL3 (2.4)	PLEKHH3 (2.4)	RELA (2.2)
MP:0004808	abnormal hematopoietic stem cell morphology	0.0192051	0.408845	2.15235e-05	CREBBP PPI subnetwork	0.062888	0.000687	<0.05	KANK2 (3.1)	TGFB1 (2.8)	TRIB1 (2.7)	ATXN2 (2.6)	HNF1A (2.5)	ZCRB1 (2.5)	REST (2.3)	SMAD3 (2.2)	ENSG00000250742 (2.2)	ENSG00000246273 (2.2)
MP:0001926	female infertility	0	0.343703	0.000220135	CREBBP PPI subnetwork	0.062888	0.00097	<0.05	ARHGAP42 (3.4)	CYP17A1 (3.2)	LDLR (3.1)	SREBF1 (2.9)	MYO15A (2.4)	HSD17B1 (2.4)	PRKAR2A (2.3)	PCSK9 (2.2)	HDGFL1 (2.2)	EDNRA (2.1)
ENSG00000109320	NFKB1 PPI subnetwork	0.0329722	0.413321	0.00389168	CREBBP PPI subnetwork	0.062888	0.00104	<0.05	BCL3 (4.6)	RELA (4.3)	TAGLN2 (3.8)	TRIB1 (2.8)	SWAP70 (2.6)	DENND5A (2.6)	DALRD3 (2.2)	PHACTR1 (2.2)	C10orf32 (2.1)	ZC3H12D (2.0)
ENSG00000118260	CREB1 PPI subnetwork	0.0212993	0.371616	6.44415e-05	CREBBP PPI subnetwork	0.062888	0.00117	<0.05	FURIN (2.9)	CARM1 (2.8)	MAP1S (2.6)	LDLR (2.5)	SMG6 (2.2)	PCNXL3 (2.1)	PPP2R3A (2.1)	CCDC97 (2.1)	STAG1 (2.1)	ABO (2.1)
ENSG00000151090	THRB PPI subnetwork	0.0311086	0.372533	0.000330637	CREBBP PPI subnetwork	0.062888	0.00153	<0.05	MTMR3 (4.0)	ATXN2 (3.7)	MAP3K4 (3.5)	TAB2 (3.2)	SUMO4 (3.0)	STAG1 (2.9)	MRPL38 (2.9)	SMG6 (2.9)	SBF2 (2.7)	C12orf51 (2.5)
ENSG00000084676	NCOA1 PPI subnetwork	0.0581645	0.404826	0.00717602	CREBBP PPI subnetwork	0.062888	0.00186	<0.05	TRIB1 (4.8)	MTMR3 (3.5)	PLEKHH3 (2.9)	BCL3 (2.9)	ATXN2 (2.8)	C12orf51 (2.5)	ATXN7L3B (2.4)	PRKAR2A (2.3)	ABCG8 (2.3)	HNRNPUL1 (2.2)
ENSG00000113580	NR3C1 PPI subnetwork	0.0096865	0.399823	0.00165009	CREBBP PPI subnetwork	0.062888	0.00246	<0.05	HNRNPUL1 (4.5)	ATXN2 (3.0)	ATXN7L3B (3.0)	CCDC97 (2.8)	SMARCA4 (2.7)	CARM1 (2.6)	TRAFD1 (2.6)	PDS5B (2.5)	TRIB1 (2.5)	APOB (2.4)
GO:0017015	regulation of transforming growth factor beta receptor signaling pathway	0.0760348	0.395633	0.000131552	transforming growth factor beta receptor signaling pathway	0.0347843	9.64e-05	<0.01	ZNF827 (3.7)	KLHDC8B (3.1)	CDKN2A (3.0)	ENSG00000233728 (3.0)	KANK2 (2.9)	C10orf26 (2.6)	KIAA1462 (2.5)	TCF21 (2.4)	YAF2 (2.3)	SPECC1L (2.2)
GO:0007179	transforming growth factor beta receptor signaling pathway	0.147554	0.437681	0.00186894	transforming growth factor beta receptor signaling pathway	0.0347843	0.000132	<0.01	ENSG00000233728 (4.2)	ZNF827 (3.9)	BMPR2 (3.6)	KANK2 (3.4)	TRIM65 (3.0)	KLHDC8B (2.7)	C10orf26 (2.6)	TRIM47 (2.5)	ITGB5 (2.3)	YAF2 (2.3)
GO:0007178	transmembrane receptor protein serine/threonine kinase signaling pathway	0.214367	0.477848	0.00277098	transforming growth factor beta receptor signaling pathway	0.0347843	0.0023	<0.05	BMPR2 (3.1)	KANK2 (3.0)	ITGB5 (3.0)	ACVR2A (2.7)	EDNRA (2.5)	FN1 (2.4)	C10orf26 (2.4)	KLHDC8B (2.3)	TCF21 (2.3)	KCNE2 (2.3)
GO:0030512	negative regulation of transforming growth factor beta receptor signaling pathway	0.0703303	0.363563	6.02438e-06	transforming growth factor beta receptor signaling pathway	0.0347843	0.00284	<0.05	ENSG00000233728 (3.4)	ENSG00000250474 (3.2)	ZNF827 (3.0)	KANK2 (2.8)	C19orf52 (2.5)	MSL2 (2.2)	C1orf122 (2.2)	ITGB5 (2.2)	C3orf71 (2.1)	ENSG00000246896 (2.0)
ENSG00000142208	AKT1 PPI subnetwork	0.0771977	0.453908	0.00483213	AKT2 PPI subnetwork	0.0290345	0.000659	<0.05	HBP1 (3.4)	BCL3 (2.9)	PTPN11 (2.8)	PPP2R3A (2.7)	TRIB1 (2.6)	DENND5A (2.6)	REST (2.5)	MTMR3 (2.5)	PPP2R2A (2.3)	DAG1 (2.3)
ENSG00000105221	AKT2 PPI subnetwork	0.0237152	0.383573	9.46068e-05	AKT2 PPI subnetwork	0.0290345	0.0007	<0.05	BCAS3 (3.2)	PPP2R3A (2.9)	PCNXL3 (2.8)	SWAP70 (2.7)	DENND5A (2.7)	FLT1 (2.7)	SBF2 (2.4)	ITGB5 (2.4)	DALRD3 (2.4)	FNDC3B (2.3)
ENSG00000117020	AKT3 PPI subnetwork	0.0239738	0.358103	8.99794e-06	AKT2 PPI subnetwork	0.0290345	0.00253	<0.05	BCAS3 (4.4)	ENSG00000239213 (3.1)	ITGB5 (2.9)	PPP2R3A (2.8)	DALRD3 (2.8)	NT5C2 (2.6)	ENSG00000226674 (2.4)	C10orf26 (2.2)	IL6R (2.2)	DGKH (2.2)
ENSG00000136068	FLNB PPI subnetwork	0.145201	0.444553	0.00150323	SERPINH1 PPI subnetwork	0.0228194	0.000301	<0.05	PTRF (3.8)	SRR (3.2)	TAGLN2 (3.1)	KIAA1462 (3.1)	SPECC1L (3.1)	DSTN (2.8)	LMOD1 (2.7)	C17orf39 (2.6)	ZHX3 (2.6)	PLCG1 (2.6)
ENSG00000134215	VAV3 PPI subnetwork	0.0467543	0.456653	0.00369592	SERPINH1 PPI subnetwork	0.0228194	0.000349	<0.05	ENSG00000239213 (3.6)	GGT5 (3.5)	FLT1 (3.2)	KIAA1462 (2.9)	BCAR1 (2.9)	ARHGEF26 (2.9)	MAP3K11 (2.8)	ENSG00000259134 (2.6)	TLR1 (2.6)	SH2B3 (2.5)
ENSG00000035403	VCL PPI subnetwork	0.0742227	0.423364	0.00387916	MYO1C PPI subnetwork	0.0228194	0.000356	<0.05	ANKRD1 (4.4)	PDLIM5 (4.3)	DSTN (3.9)	RHOA (3.4)	TAGLN2 (3.0)	COL4A2 (2.9)	PARP12 (2.9)	PTRF (2.8)	RRBP1 (2.7)	ADAM1 (2.7)
ENSG00000113758	DBN1 PPI subnetwork	0.0441868	0.411071	0.000782405	MYO1C PPI subnetwork	0.0228194	0.000527	<0.05	LMOD1 (4.5)	DSTN (4.5)	PTRF (3.9)	TAGLN2 (3.8)	RHOA (3.5)	PDLIM5 (3.0)	KANK2 (2.4)	VAMP8 (2.2)	C3orf62 (2.2)	HNRNPUL1 (2.1)
ENSG00000159251	ACTC1 PPI subnetwork	0.147168	0.446305	0.00148757	MYO1C PPI subnetwork	0.0228194	0.000642	<0.05	LMOD1 (5.8)	DSTN (4.6)	TAGLN2 (4.6)	PDLIM5 (3.9)	KANK2 (3.2)	PTRF (3.1)	ITGA1 (3.0)	AXL (2.9)	TNS1 (2.8)	RHOA (2.7)
ENSG00000089159	PXN PPI subnetwork	0.253648	0.488673	0.0039049	MYO1C PPI subnetwork	0.0228194	0.000891	<0.05	COL4A2 (4.2)	PTRF (3.9)	DSTN (3.7)	FN1 (3.6)	COL4A1 (3.4)	TSPAN14 (3.2)	IGF2R (2.7)	LAMB2 (2.7)	AXL (2.7)	PFKFB4 (2.5)
ENSG00000134202	GSTM3 PPI subnetwork	0.0108772	0.341887	2.57053e-06	SERPINH1 PPI subnetwork	0.0228194	0.001	<0.05	CDKN2B (3.3)	ENSG00000259134 (3.1)	SMG6 (3.1)	ZHX3 (2.8)	ENSG00000250610 (2.7)	KIAA1462 (2.6)	BCAR1 (2.6)	ITGA1 (2.6)	MAP3K11 (2.5)	MLH3 (2.5)
ENSG00000136026	CKAP4 PPI subnetwork	0	0.280669	0	MYO1C PPI subnetwork	0.0228194	0.001	<0.05	CTRB2 (8.6)	DSTN (3.4)	SRR (2.8)	SUMO1 (2.7)	ZC3HC1 (2.6)	MAT2A (2.4)	RNF19A (2.2)	PARP12 (1.9)	UQCRC1 (1.9)	IPO9 (1.9)
ENSG00000198467	TPM2 PPI subnetwork	0.141142	0.411071	0.000355936	SERPINH1 PPI subnetwork	0.0228194	0.00106	<0.05	BCAR1 (4.3)	PTRF (4.1)	DSTN (3.9)	LMOD1 (3.4)	ANKRD1 (3.3)	KANK2 (3.3)	CDKN2B (3.2)	TNS1 (2.9)	AXL (2.6)	C21orf7 (2.6)
ENSG00000100345	MYH9 PPI subnetwork	0.0601646	0.444553	0.0023548	MYO1C PPI subnetwork	0.0228194	0.00175	<0.05	LMOD1 (6.5)	DSTN (4.8)	PDLIM5 (3.7)	KANK2 (3.3)	PTRF (3.2)	TAGLN2 (2.8)	LAMB2 (2.7)	TNS1 (2.7)	ANKRD1 (2.6)	WDR6 (2.4)
ENSG00000137831	UACA PPI subnetwork	0.0424927	0.398417	0.000131968	SERPINH1 PPI subnetwork	0.0228194	0.00177	<0.05	BCAR1 (4.2)	AXL (3.5)	PTRF (3.5)	COL4A2 (2.9)	LMOD1 (2.8)	CDKN2B (2.6)	ANKRD1 (2.5)	PPP2R3A (2.5)	MAP3K11 (2.5)	COL4A1 (2.5)
ENSG00000149257	SERPINH1 PPI subnetwork	0.0564093	0.403025	0.000182938	SERPINH1 PPI subnetwork	0.0228194	0.00186	<0.05	BCAR1 (4.2)	PTRF (4.0)	DSTN (3.3)	KANK2 (3.2)	LMOD1 (2.7)	BRAP (2.7)	ENSG00000246273 (2.7)	SMG6 (2.7)	AXL (2.6)	NEK9 (2.6)
ENSG00000178209	PLEC PPI subnetwork	0.155633	0.434741	0.000658525	SERPINH1 PPI subnetwork	0.0228194	0.00187	<0.05	PTRF (4.1)	TAGLN2 (3.4)	KANK2 (2.8)	AXL (2.8)	COL4A2 (2.5)	LAMB2 (2.5)	DAB2IP (2.4)	DSTN (2.4)	BCAR1 (2.4)	TNS1 (2.4)
ENSG00000108819	ENSG00000108819 PPI subnetwork	0.0104258	0.347126	2.42263e-05	SERPINH1 PPI subnetwork	0.0228194	0.00197	<0.05	CDKN2B (6.9)	MTAP (3.0)	TOM1L2 (2.9)	ITGA1 (2.8)	ANKRD1 (2.8)	C21orf7 (2.8)	ENSG00000245522 (2.6)	KIAA1462 (2.6)	SPECC1L (2.6)	KANK2 (2.5)
ENSG00000166033	HTRA1 PPI subnetwork	0.0929477	0.430199	0.00266822	SERPINH1 PPI subnetwork	0.0228194	0.00221	<0.05	ANKRD1 (4.7)	BCAR1 (4.3)	CDKN2B (3.9)	FN1 (3.2)	C21orf7 (3.1)	KANK2 (3.1)	PTRF (2.8)	LAMB2 (2.8)	DSTN (2.7)	COL4A1 (2.6)
ENSG00000197879	MYO1C PPI subnetwork	0.0460073	0.419444	0.00173691	MYO1C PPI subnetwork	0.0228194	0.00253	<0.05	LMOD1 (4.5)	DSTN (3.8)	PTRF (3.6)	TAGLN2 (3.5)	RHOA (2.8)	SMARCA4 (2.7)	IPO9 (2.6)	WDR6 (2.3)	PDLIM5 (2.3)	METTL16 (2.0)
ENSG00000204390	HSPA1L PPI subnetwork	0.0143622	0.356412	0.00133772	MYO1C PPI subnetwork	0.0228194	0.00286	<0.05	BCL3 (4.6)	RELA (4.0)	BACH1 (3.3)	RNF19A (3.2)	SWAP70 (3.1)	TAGLN2 (3.0)	RASGEF1B (2.7)	MRPL38 (2.2)	TOMM40 (2.2)	DRG2 (2.2)
REACTOME_HDL:MEDIATED_LIPID_TRANSPORT	REACTOME_HDL:MEDIATED_LIPID_TRANSPORT	0.033163	0.380672	0.000952349	REACTOME_LIPOPROTEIN_METABOLISM	0.0200343	2.09e-05	<0.01	APOC1 (8.8)	APOB (6.9)	APOE (6.6)	PLG (4.3)	SREBF1 (3.4)	KLHDC8B (3.4)	ITIH4 (3.4)	MAT1A (3.4)	AMT (3.3)	FN1 (3.2)
MP:0005179	decreased circulating cholesterol level	0.00444561	0.404464	0.00994286	REACTOME_LIPOPROTEIN_METABOLISM	0.0200343	0.00015	<0.01	APOB (7.3)	ABCG8 (6.8)	PLG (4.9)	MAT1A (4.8)	APOC1 (4.6)	UPB1 (4.0)	ITIH4 (4.0)	CYP4F2 (3.7)	SREBF1 (3.1)	CTRB2 (3.1)
REACTOME_DOWNSTREAM_SIGNAL_TRANSDUCTION	REACTOME_DOWNSTREAM_SIGNAL_TRANSDUCTION	0.0245077	0.477848	0.00424118	REACTOME_SIGNALING_BY_EGFR	0.0200343	0.000163	<0.01	ZHX3 (3.9)	FURIN (2.9)	ATXN7L3B (2.8)	BCAS3 (2.8)	TAB2 (2.7)	SBF2 (2.5)	TOM1L2 (2.5)	DAG1 (2.3)	ARNTL (2.3)	PLEKHH3 (2.3)
REACTOME_LIPOPROTEIN_METABOLISM	REACTOME_LIPOPROTEIN_METABOLISM	0.0545689	0.428571	0.00237619	REACTOME_LIPOPROTEIN_METABOLISM	0.0200343	0.000181	<0.01	APOB (9.0)	APOC1 (7.8)	PLG (5.8)	MAT1A (5.2)	ITIH4 (4.9)	APOE (4.4)	ABCG8 (4.3)	UPB1 (3.9)	SREBF1 (3.8)	FN1 (3.2)
REACTOME_LIPID_DIGESTION_MOBILIZATION_AND_TRANSPORT	REACTOME_LIPID_DIGESTION_MOBILIZATION_AND_TRANSPORT	0.0523674	0.387842	0.00129794	REACTOME_LIPOPROTEIN_METABOLISM	0.0200343	0.000245	<0.05	CTRB2 (11.6)	APOB (7.3)	APOC1 (6.0)	ABCG8 (5.7)	MAT1A (4.2)	PLG (4.1)	ITIH4 (3.9)	LPL (3.4)	LIPA (3.4)	APOE (3.2)
ENSG00000129354	AP1M2 PPI subnetwork	0.00549041	0.328737	0.00368574	REACTOME_SIGNALING_BY_EGFR	0.0200343	0.000333	<0.05	SH2B3 (3.0)	RHOA (2.9)	MAP3K11 (2.9)	TAGLN2 (2.8)	ABHD2 (2.7)	KIAA1462 (2.6)	MAP1S (2.6)	ATP6V0A1 (2.5)	TCTA (2.5)	MTAP (2.4)
GO:0016638	oxidoreductase activity, acting on the CH-NH2 group of donors	0.000424932	0.349268	0	REACTOME_LIPOPROTEIN_METABOLISM	0.0200343	0.000388	<0.05	UPB1 (4.4)	PLG (4.4)	CYP4F2 (3.7)	FN1 (3.6)	CYP17A1 (3.2)	C22orf45 (3.1)	SLC22A2 (2.9)	ACOX1 (2.7)	AS3MT (2.5)	LPL (2.4)
MP:0000180	abnormal circulating cholesterol level	0.00085196	0.381634	0.00133785	REACTOME_LIPOPROTEIN_METABOLISM	0.0200343	0.000487	<0.05	ABCG8 (7.0)	APOC1 (5.6)	APOB (4.7)	SREBF1 (4.5)	MAT1A (4.5)	LIPA (4.0)	MYO7A (3.8)	APOE (3.4)	ITIH4 (3.2)	CYP17A1 (3.2)
REACTOME_SIGNALING_BY_PDGF	REACTOME_SIGNALING_BY_PDGF	0.084941	0.505017	0.00623373	REACTOME_SIGNALING_BY_EGFR	0.0200343	0.000598	<0.05	COL4A1 (5.9)	COL4A2 (5.2)	FN1 (3.7)	GGT5 (3.3)	DAG1 (3.1)	LAMB2 (2.8)	LPL (2.8)	PTRF (2.7)	TRIM47 (2.6)	TNS1 (2.5)
MP:0000186	decreased circulating HDL cholesterol level	0.0117586	0.395288	0.00285943	REACTOME_LIPOPROTEIN_METABOLISM	0.0200343	0.000708	<0.05	APOB (8.0)	APOC1 (5.1)	MAT1A (4.3)	ABCG8 (4.0)	PLG (3.8)	ITIH4 (3.7)	CTRB2 (3.6)	SREBF1 (3.1)	PCSK9 (3.0)	CYP4F2 (2.9)
MP:0000183	decreased circulating LDL cholesterol level	0.0068016	0.385204	0.00185188	REACTOME_LIPOPROTEIN_METABOLISM	0.0200343	0.000808	<0.05	APOB (7.1)	APOC1 (5.9)	PCSK9 (4.1)	ABCG8 (4.0)	ITIH4 (3.8)	PLG (3.8)	MAT1A (3.6)	LDLR (3.6)	FN1 (3.1)	SREBF1 (3.1)
MP:0000609	abnormal liver physiology	0.0144213	0.392548	0.00363821	REACTOME_LIPOPROTEIN_METABOLISM	0.0200343	0.000836	<0.05	MAT1A (6.3)	PLG (5.1)	APOB (5.0)	UPB1 (5.0)	ITIH4 (4.5)	ABCG8 (4.3)	APOC1 (4.2)	CYP4F2 (3.6)	SREBF1 (3.6)	C22orf45 (3.5)
GO:0010876	lipid localization	0.0324107	0.363855	0.00221364	REACTOME_LIPOPROTEIN_METABOLISM	0.0200343	0.00166	<0.05	ABCG8 (3.7)	CTRB2 (3.6)	LIPA (3.4)	C22orf13 (2.7)	ABHD2 (2.6)	APOC1 (2.6)	SREBF1 (2.5)	NAGLU (2.4)	ITIH4 (2.4)	ACOX1 (2.3)
REACTOME_SIGNALLING_BY_NGF	REACTOME_SIGNALLING_BY_NGF	0.0400691	0.476341	0.00998236	REACTOME_SIGNALING_BY_EGFR	0.0200343	0.00205	<0.05	SH2B3 (3.1)	ATP6V0A1 (3.1)	TAB2 (2.7)	SMAD3 (2.6)	MAP3K11 (2.4)	ARIH2 (2.3)	SBF2 (2.3)	TAGLN2 (2.2)	C3orf54 (2.2)	PREX1 (2.2)
MP:0003982	increased cholesterol level	0.000424932	0.342404	0.00012907	REACTOME_LIPOPROTEIN_METABOLISM	0.0200343	0.00266	<0.05	SREBF1 (5.2)	APOE (4.2)	ITIH4 (3.5)	ACOX1 (3.2)	CYP17A1 (3.2)	MAT1A (3.0)	APOC1 (3.0)	ABCG8 (3.0)	PCSK9 (2.8)	LIPA (2.8)
REACTOME_SIGNALING_BY_EGFR	REACTOME_SIGNALING_BY_EGFR	0.0226224	0.462717	0.00405506	REACTOME_SIGNALING_BY_EGFR	0.0200343	0.00284	<0.05	SBF2 (3.4)	BCAS3 (3.3)	ZHX3 (3.1)	SH2B3 (3.0)	CCDC97 (2.5)	ADD3 (2.4)	ATP2B1 (2.3)	WBP2 (2.3)	SMARCA4 (2.2)	ARNTL (2.2)
REACTOME_SIGNALING_BY_EGFR_IN_CANCER	REACTOME_SIGNALING_BY_EGFR_IN_CANCER	0.00944511	0.46319	0.00442152	REACTOME_SIGNALING_BY_EGFR	0.0200343	0.00294	<0.05	BCAS3 (3.3)	SBF2 (3.1)	ZHX3 (3.0)	SH2B3 (2.9)	SMARCA4 (2.5)	CCDC97 (2.4)	ATP2B1 (2.4)	CARM1 (2.4)	ADD3 (2.3)	C3orf54 (2.3)
ENSG00000122641	INHBA PPI subnetwork	0.0457346	0.435996	0.00629807	ENG PPI subnetwork	0.0142846	9.98e-05	<0.01	BMPR2 (5.3)	CYP17A1 (3.3)	PVRL2 (3.2)	PPAP2B (3.1)	HSD17B1 (2.9)	ANKRD1 (2.8)	LMOD1 (2.7)	GGT5 (2.7)	COL4A1 (2.5)	COL4A2 (2.5)
GO:0048185	activin binding	0.0529295	0.436837	0.000733626	ENG PPI subnetwork	0.0142846	0.000226	<0.01	BMPR2 (6.2)	PPAP2B (3.6)	PVRL2 (3.4)	NOS3 (2.9)	DAB2IP (2.9)	ACVR2A (2.8)	FURIN (2.8)	FGD5 (2.6)	BCAR1 (2.5)	KIAA1462 (2.5)
ENSG00000092969	TGFB2 PPI subnetwork	0.26324	0.481403	0.00279605	ENG PPI subnetwork	0.0142846	0.000426	<0.05	FN1 (5.3)	ITGB5 (5.3)	AXL (4.3)	GGT5 (4.3)	MMP13 (3.6)	LAMB2 (3.3)	BMPR2 (3.2)	ANKRD1 (3.1)	NAGLU (2.7)	ENSG00000250610 (2.7)
ENSG00000105329	TGFB1 PPI subnetwork	0.293614	0.498899	0.00573553	ENG PPI subnetwork	0.0142846	0.000472	<0.05	FN1 (6.2)	ITGB5 (4.3)	AXL (4.3)	BMPR2 (3.8)	MMP13 (3.7)	PPAP2B (3.6)	COL4A1 (3.5)	LAMB2 (3.5)	GGT5 (3.4)	COL4A2 (3.2)
ENSG00000106991	ENG PPI subnetwork	0.0809912	0.466529	0.00140031	ENG PPI subnetwork	0.0142846	0.000905	<0.05	BMPR2 (6.0)	FGD5 (4.0)	ITGB5 (3.5)	NOS3 (3.2)	PPAP2B (3.1)	FLT1 (2.9)	KIAA1462 (2.9)	SMAD3 (2.8)	FURIN (2.8)	TSPAN14 (2.8)
ENSG00000123612	ACVR1C PPI subnetwork	0.0323632	0.414077	0.00113392	ENG PPI subnetwork	0.0142846	0.000943	<0.05	SH2B3 (4.2)	TSPAN14 (3.6)	KIAA1462 (3.2)	KANK2 (2.9)	ANKRD1 (2.9)	SMAD3 (2.8)	ARHGAP42 (2.5)	BRAP (2.3)	FN1 (2.3)	MTMR3 (2.3)
ENSG00000139567	ACVRL1 PPI subnetwork	0.0815339	0.411818	0.000137314	ENG PPI subnetwork	0.0142846	0.00124	<0.05	BMPR2 (3.9)	NOS3 (3.8)	FLT1 (3.0)	GGT5 (2.9)	TSPAN14 (2.9)	KIAA1462 (2.8)	FGD5 (2.7)	PRKAR2A (2.7)	SH2B3 (2.4)	BACH1 (2.4)
GO:0050431	transforming growth factor beta binding	0.0552531	0.478858	0.00169641	ENG PPI subnetwork	0.0142846	0.00126	<0.05	BMPR2 (4.6)	AXL (4.0)	TCF21 (3.8)	FLT1 (3.6)	ACVR2A (3.5)	NOS3 (3.3)	GGT5 (3.1)	ZEB2 (3.0)	GXYLT1 (2.9)	FGD5 (2.9)
ENSG00000135503	ACVR1B PPI subnetwork	0.0211621	0.417512	0.000242846	ENG PPI subnetwork	0.0142846	0.00208	<0.05	MTMR3 (3.0)	BMPR2 (3.0)	FURIN (3.0)	ZNF827 (2.8)	MAP3K4 (2.7)	REST (2.7)	SH2B3 (2.6)	TAB2 (2.4)	ADAMTS7 (2.4)	BROX (2.4)
MP:0001577	anemia	0.0269903	0.463664	0.00709694	anemia	0.0114995	3.28e-08	<0.01	TGFB1 (4.7)	FURIN (3.2)	RNF123 (3.1)	CHAC2 (3.1)	C3orf54 (2.9)	UNC13D (2.9)	TNS1 (2.9)	FES (2.8)	RELA (2.7)	BCL3 (2.6)
MP:0002875	decreased erythrocyte cell number	0.00183857	0.410326	0.00080717	anemia	0.0114995	1.57e-06	<0.01	RNF123 (4.8)	TGFB1 (3.7)	APEH (3.4)	TNS1 (3.4)	FURIN (3.0)	C12orf51 (2.9)	BACH1 (2.6)	SLC45A4 (2.4)	VAMP5 (2.0)	SWAP70 (2.0)
MP:0002874	decreased hemoglobin content	0.00247908	0.376559	0.00020662	anemia	0.0114995	4.41e-06	<0.01	RNF123 (4.8)	TNS1 (3.5)	CHAC2 (3.3)	TSPAN14 (2.7)	APEH (2.4)	TRIM47 (2.3)	ENSG00000229116 (2.3)	CCR10 (2.2)	FLT1 (2.2)	C12orf51 (2.1)
MP:0003566	abnormal cell adhesion	0.0251959	0.490791	0.00255399	cell-substrate junction	0.0114995	5.89e-06	<0.01	FN1 (3.8)	LMOD1 (3.6)	EDNRA (3.6)	DSTN (3.3)	ITGA1 (3.3)	COL4A1 (3.1)	TNS1 (3.1)	TGFB1 (3.1)	SPECC1L (3.0)	RAPH1 (2.9)
MP:0000208	decreased hematocrit	0.00973541	0.423761	0.00212187	anemia	0.0114995	1.14e-05	<0.01	TNS1 (5.2)	RNF123 (4.2)	PPAP2B (3.0)	FURIN (2.7)	TGFB1 (2.7)	FLT1 (2.6)	KLHDC8B (2.4)	C12orf51 (2.3)	BCL3 (2.3)	ENSG00000231204 (2.3)
MP:0003717	pallor	0.0150715	0.492391	0.0114787	anemia	0.0114995	8.1e-05	<0.01	KANK2 (3.7)	C3orf54 (3.4)	MTMR3 (3.4)	UNC13D (3.1)	FLT1 (2.9)	TSPAN14 (2.8)	TGFB1 (2.7)	ZEB2 (2.6)	TNS1 (2.6)	TCF21 (2.5)
MP:0000603	pale liver	0	0.370098	0.000821618	anemia	0.0114995	9.66e-05	<0.01	TGFB1 (2.8)	IL6R (2.8)	SREBF1 (2.7)	UNC13D (2.6)	TRIM65 (2.5)	ACOX1 (2.3)	LPL (2.2)	AS3MT (2.2)	FURIN (2.2)	CHAC2 (2.2)
GO:0005925	focal adhesion	0.120582	0.517123	0.00797264	cell-substrate junction	0.0114995	0.00011	<0.01	PTRF (6.0)	LMOD1 (5.2)	PDLIM5 (4.9)	TNS1 (4.4)	AXL (4.2)	DSTN (4.1)	TAGLN2 (3.8)	FN1 (3.3)	BCAR1 (3.2)	ANKRD1 (3.0)
GO:0005924	cell-substrate adherens junction	0.115001	0.524306	0.00950587	cell-substrate junction	0.0114995	0.000126	<0.01	PTRF (5.8)	LMOD1 (5.4)	PDLIM5 (5.3)	TNS1 (4.2)	DSTN (4.2)	AXL (4.0)	ANKRD1 (3.7)	TAGLN2 (3.6)	BCAR1 (3.4)	FN1 (3.2)
GO:0030055	cell-substrate junction	0.11798	0.520092	0.00786434	cell-substrate junction	0.0114995	0.000229	<0.01	PTRF (6.0)	LMOD1 (5.6)	PDLIM5 (5.3)	DSTN (4.1)	AXL (4.1)	TNS1 (3.8)	ANKRD1 (3.4)	TAGLN2 (3.4)	BCAR1 (3.2)	FN1 (3.0)
GO:0001085	RNA polymerase II transcription factor binding	0.0328319	0.407374	0.000707591	anemia	0.0114995	0.000272	<0.05	TGFB1 (3.5)	RASGEF1B (2.6)	C3orf54 (2.5)	RNF123 (2.4)	ZEB2 (2.3)	CNNM2 (2.3)	ENSG00000203288 (2.2)	BACH1 (2.2)	MTMR3 (2.0)	UBA7 (2.0)
MP:0002640	reticulocytosis	0.00599592	0.367994	8.53662e-05	anemia	0.0114995	0.000585	<0.05	RNF123 (6.5)	TNS1 (4.2)	C12orf51 (3.8)	APEH (2.9)	CHAC2 (2.9)	KCNE2 (2.6)	KANK2 (2.5)	ENSG00000231204 (2.3)	BCAS3 (2.2)	PCCB (2.1)
MP:0002416	abnormal proerythroblast morphology	0.00103155	0.37284	6.97983e-05	anemia	0.0114995	0.000593	<0.05	TGFB1 (4.4)	MMP13 (3.2)	BCL3 (3.1)	FURIN (3.1)	ENSG00000229116 (2.9)	RELA (2.9)	SH2B3 (2.5)	MAP3K11 (2.4)	SIPA1 (2.3)	C3orf54 (2.2)
ENSG00000072110	ACTN1 PPI subnetwork	0.171632	0.457576	0.0032594	cell-substrate junction	0.0114995	0.000687	<0.05	PDLIM5 (5.3)	ANKRD1 (3.8)	DSTN (3.7)	LMOD1 (3.7)	KALRN (3.4)	PPP2R3A (3.1)	WBP2 (2.8)	PTPN11 (2.8)	BCAR1 (2.7)	PVRL2 (2.6)
GO:0016323	basolateral plasma membrane	0.068038	0.503893	0.00618782	cell-substrate junction	0.0114995	0.000743	<0.05	PDLIM5 (4.1)	PTRF (3.6)	TNS1 (3.4)	CYP4F2 (3.3)	LMOD1 (3.3)	AXL (2.9)	DSTN (2.8)	DAG1 (2.7)	TMEM116 (2.6)	SLC22A2 (2.6)
GO:0005912	adherens junction	0.142112	0.539928	0.0167589	cell-substrate junction	0.0114995	0.00097	<0.05	PDLIM5 (5.4)	PTRF (5.0)	BCAR1 (4.5)	DSTN (4.2)	ANKRD1 (4.1)	LMOD1 (4.0)	PVRL2 (3.9)	TNS1 (3.6)	COL4A2 (3.6)	AXL (3.5)
MP:0003179	decreased platelet cell number	0.0248754	0.464139	0.00563343	anemia	0.0114995	0.00112	<0.05	C3orf54 (5.6)	TGFB1 (5.1)	FES (4.7)	MLH3 (3.9)	TBXAS1 (3.8)	UBA7 (3.7)	UNC13D (3.3)	GUCY1A3 (3.0)	NOS3 (2.6)	FURIN (2.4)
MP:0000601	small liver	0.00542847	0.450298	0.00151754	anemia	0.0114995	0.00124	<0.05	N4BP2L2 (3.3)	IL6R (3.3)	ENSG00000250610 (3.1)	IGF2BP1 (2.9)	C12orf51 (2.9)	MTMR3 (2.8)	TRIB1 (2.7)	NAV1 (2.5)	TAB2 (2.5)	SPECC1L (2.5)
ENSG00000067900	ROCK1 PPI subnetwork	0.0490726	0.400885	4.08915e-05	cell-substrate junction	0.0114995	0.00135	<0.05	DENND5A (3.7)	LMOD1 (3.6)	KANK2 (3.5)	RHOA (3.3)	DSTN (3.0)	TAGLN2 (2.9)	FAM134C (2.8)	ARHGAP42 (2.7)	FN1 (2.6)	ENSG00000250610 (2.5)
MP:0010067	increased red blood cell distribution width	0.00432761	0.341629	0	anemia	0.0114995	0.00143	<0.05	KCNE2 (5.9)	TNS1 (5.3)	RNF123 (4.0)	FURIN (3.4)	BRAP (3.0)	ENSG00000178642 (2.7)	IL6R (2.6)	CYP17A1 (2.1)	ENSG00000231204 (2.1)	FLT1 (2.0)
MP:0002599	increased mean platelet volume	0	0.389175	0.00031735	anemia	0.0114995	0.00145	<0.05	ABCG8 (6.8)	LPAL2 (3.8)	RNF123 (3.4)	TGFB1 (2.7)	N4BP2L1 (2.7)	APOB (2.6)	SLC22A3 (2.5)	ABHD2 (2.3)	KALRN (2.2)	RAPH1 (2.2)
ENSG00000107242	PIP5K1B PPI subnetwork	0.0517877	0.389175	3.08209e-06	cell-substrate junction	0.0114995	0.00175	<0.05	PDLIM5 (4.4)	LMOD1 (3.8)	DSTN (3.4)	KANK2 (2.8)	ALDH2 (2.7)	KALRN (2.6)	ATP2B1 (2.4)	ATXN2 (2.3)	PTPN11 (2.3)	ANKRD1 (2.3)
MP:0003396	abnormal embryonic hematopoiesis	0.045912	0.454819	0.00104927	anemia	0.0114995	0.0019	<0.05	FLT1 (4.2)	C3orf54 (3.8)	NOS3 (3.7)	FGD5 (3.7)	SH2B3 (3.4)	TAGLN2 (3.2)	MAP3K11 (3.2)	VAMP5 (3.0)	TSPAN14 (2.6)	FURIN (2.6)
MP:0004952	increased spleen weight	0.000854127	0.380034	0.000605703	anemia	0.0114995	0.00193	<0.05	TGFB1 (3.3)	MYO7A (3.1)	TLR6 (3.0)	CCR10 (2.8)	TRIB1 (2.7)	FES (2.6)	RNF123 (2.5)	CHAC2 (2.5)	TLR1 (2.5)	APEH (2.4)
GO:0030036	actin cytoskeleton organization	0.371105	0.470405	0.00313747	cell-substrate junction	0.0114995	0.00284	<0.05	DSTN (4.0)	PDLIM5 (3.3)	LMOD1 (3.3)	TAGLN2 (3.1)	MRAS (3.0)	BCAR1 (2.9)	NBEAL1 (2.8)	KALRN (2.8)	PPP2R3A (2.8)	ENSG00000250610 (2.7)
MP:0003231	abnormal placenta vasculature	0.081511	0.48973	0.00148315	abnormal placenta labyrinth morphology	0.00574977	3.56e-06	<0.01	FLT1 (4.0)	KIAA1462 (3.5)	EDNRA (3.4)	FNDC3B (3.2)	SPECC1L (3.1)	DAG1 (3.0)	COL4A1 (2.9)	TSPAN14 (2.8)	MTMR3 (2.7)	TNS1 (2.6)
MP:0000259	abnormal vascular development	0.0719353	0.520092	0.00583356	abnormal dorsal aorta morphology	0.00574977	3.89e-06	<0.01	NOS3 (6.5)	FLT1 (6.2)	FGD5 (5.7)	KIAA1462 (4.8)	GXYLT1 (3.8)	RAPH1 (3.0)	COL4A1 (3.0)	BMPR2 (2.8)	MAP3K11 (2.7)	FES (2.7)
GO:0046332	SMAD binding	0.106207	0.485531	0.00866767	SMAD binding	0.00574977	4.37e-06	<0.01	KANK2 (4.7)	BMPR2 (4.2)	FN1 (4.1)	IGF2BP1 (3.6)	ATXN7L3B (3.0)	FURIN (3.0)	COL4A1 (3.0)	TRIB1 (2.9)	BCAR1 (2.9)	ZEB2 (2.8)
MP:0001716	abnormal placenta labyrinth morphology	0.00229062	0.47286	0.000319804	abnormal placenta labyrinth morphology	0.00574977	4.79e-06	<0.01	PRKAR2A (4.1)	ARIH2 (4.1)	FNDC3B (3.9)	DAG1 (3.9)	BACH1 (3.8)	IGF2BP1 (3.7)	FN1 (3.0)	REST (2.9)	TSPAN14 (2.9)	STAG1 (2.9)
MP:0006355	abnormal sixth branchial arch artery morphology	0.00885559	0.434324	9.42418e-05	abnormal dorsal aorta morphology	0.00574977	9.26e-06	<0.01	FLT1 (5.9)	RORC (3.7)	COL4A1 (3.1)	FHL5 (3.1)	ITGA1 (3.1)	PPP1R28 (3.0)	IGF2R (3.0)	NOS3 (3.0)	KIAA1462 (3.0)	COL4A2 (2.9)
KEGG_NOTCH_SIGNALING_PATHWAY	KEGG_NOTCH_SIGNALING_PATHWAY	0.000384407	0.400885	0.00120777	NOTCH3 PPI subnetwork	0.00574977	1.44e-05	<0.01	CELSR2 (3.3)	FLT1 (3.1)	DAG1 (3.0)	IGF2R (2.8)	ADAMTS7 (2.7)	TLR6 (2.6)	TRIM65 (2.5)	PLEKHH3 (2.5)	INA (2.4)	MANEAL (2.4)
MP:0004787	abnormal dorsal aorta morphology	0.083893	0.519495	0.00739393	abnormal dorsal aorta morphology	0.00574977	1.58e-05	<0.01	NOS3 (6.1)	FLT1 (6.1)	FGD5 (5.1)	KIAA1462 (3.7)	ITGA1 (3.3)	SH2B3 (3.2)	COL4A1 (3.1)	TNS1 (2.7)	REST (2.6)	C3orf54 (2.6)
ENSG00000120693	SMAD9 PPI subnetwork	0.0404495	0.396673	0.000146744	SMAD binding	0.00574977	3.13e-05	<0.01	BMPR2 (3.6)	FURIN (3.2)	FAM134C (3.1)	USP19 (3.1)	DAG1 (2.8)	DAB2IP (2.8)	HSD17B1 (2.8)	MIA3 (2.5)	PDLIM5 (2.5)	UFL1 (2.3)
MP:0008803	abnormal placental labyrinth vasculature morphology	0.11887	0.483458	0.00102597	abnormal placenta labyrinth morphology	0.00574977	4.38e-05	<0.01	ARIH2 (4.4)	PRKAR2A (3.9)	DAG1 (3.8)	COL4A2 (3.6)	COL4A1 (3.1)	FNDC3B (2.9)	MTMR3 (2.9)	FLT1 (2.6)	GXYLT1 (2.5)	LAMB2 (2.4)
ENSG00000148400	NOTCH1 PPI subnetwork	0.108572	0.452096	0.00492967	NOTCH3 PPI subnetwork	0.00574977	5.92e-05	<0.01	BACH1 (3.5)	STAG1 (3.3)	MTMR3 (3.0)	FLT1 (2.8)	BMPR2 (2.7)	TLR6 (2.4)	MSL2 (2.2)	TAB2 (2.2)	INA (2.1)	TOP1 (2.1)
ENSG00000135144	DTX1 PPI subnetwork	0.00871074	0.325665	4.23363e-06	NOTCH3 PPI subnetwork	0.00574977	6.8e-05	<0.01	STAG1 (2.8)	REST (2.6)	MSL2 (2.5)	DAB2IP (2.3)	TRIM65 (2.3)	ADAMTS7 (2.3)	PLEKHH3 (2.2)	KLHDC8B (2.1)	ARHGAP42 (2.0)	C10orf26 (2.0)
MP:0004076	abnormal vitelline vascular remodeling	0.0489662	0.502775	0.00172375	abnormal dorsal aorta morphology	0.00574977	0.000114	<0.01	FLT1 (4.7)	KIAA1462 (4.2)	FGD5 (4.1)	BMPR2 (3.9)	NOS3 (3.9)	ANKRD1 (3.8)	RAPH1 (3.0)	GXYLT1 (3.0)	TNS1 (2.9)	REST (2.7)
GO:0031983	vesicle lumen	0.0679119	0.509561	0.0118613	platelet alpha granule lumen	0.00574977	0.000146	<0.01	ITIH4 (5.7)	PLG (5.3)	MAT1A (4.6)	APOB (4.5)	APOE (3.9)	APOC1 (3.5)	ANKRD1 (3.5)	GUCY1A3 (3.4)	FN1 (3.4)	MLH3 (3.3)
GO:0060205	cytoplasmic membrane-bounded vesicle lumen	0.0614925	0.509561	0.0103777	platelet alpha granule lumen	0.00574977	0.00017	<0.01	ITIH4 (5.5)	PLG (5.3)	MAT1A (4.4)	APOB (4.4)	APOE (4.0)	ANKRD1 (3.7)	GUCY1A3 (3.6)	MLH3 (3.6)	APOC1 (3.5)	COL4A1 (3.3)
GO:0034774	secretory granule lumen	0.0493632	0.513605	0.011139	platelet alpha granule lumen	0.00574977	0.000205	<0.01	ITIH4 (5.6)	PLG (5.4)	MAT1A (4.5)	APOE (4.2)	APOB (4.1)	MLH3 (3.7)	APOC1 (3.7)	ANKRD1 (3.6)	GUCY1A3 (3.5)	FN1 (3.4)
ENSG00000023734	STRAP PPI subnetwork	0.00838278	0.361532	4.14398e-05	SMAD binding	0.00574977	0.000217	<0.01	YAF2 (3.9)	MAPKAPK5 (3.4)	ZC3HC1 (3.2)	BACH1 (2.8)	CHAC2 (2.7)	MSL2 (2.7)	BCAR1 (2.6)	C6orf64 (2.3)	RPP30 (2.3)	SMAD3 (2.2)
GO:0031093	platelet alpha granule lumen	0.061816	0.515945	0.0117085	platelet alpha granule lumen	0.00574977	0.000223	<0.01	ITIH4 (5.7)	PLG (5.4)	MAT1A (4.6)	APOE (4.2)	APOB (4.1)	MLH3 (3.7)	APOC1 (3.7)	FN1 (3.6)	ANKRD1 (3.6)	COL4A1 (3.4)
MP:0001712	abnormal placenta development	0.0321154	0.427762	8.76651e-05	abnormal placenta labyrinth morphology	0.00574977	0.000241	<0.01	PPAP2B (3.6)	SMAD3 (3.5)	EDNRA (3.2)	COL4A2 (3.1)	FN1 (3.0)	COL4A1 (2.9)	KIAA1462 (2.8)	FNDC3B (2.7)	USP4 (2.2)	FURIN (2.2)
GO:0031091	platelet alpha granule	0.0515298	0.504454	0.0077335	platelet alpha granule lumen	0.00574977	0.000317	<0.05	MLH3 (5.3)	ITIH4 (4.9)	PLG (4.7)	MAT1A (3.8)	GUCY1A3 (3.7)	APOE (3.7)	C21orf7 (3.7)	APOB (3.5)	APOC1 (3.4)	FN1 (3.3)
REACTOME_PLATELET_DEGRANULATION	REACTOME_PLATELET_DEGRANULATION	0.098173	0.507279	0.00823731	platelet alpha granule lumen	0.00574977	0.00034	<0.05	ITIH4 (4.8)	PLG (4.4)	MLH3 (4.2)	APOB (4.0)	APOE (3.9)	FN1 (3.9)	MAT1A (3.6)	TAGLN2 (3.6)	C21orf7 (3.5)	APOC1 (3.2)
ENSG00000162419	GMEB1 PPI subnetwork	0.0067838	0.351163	1.46127e-05	SMAD binding	0.00574977	0.000397	<0.05	BACH1 (4.0)	HBP1 (3.8)	RNF19A (3.5)	MNT (3.0)	IP6K2 (3.0)	KIAA1462 (2.9)	REST (2.9)	MSL2 (2.9)	FBXL17 (2.8)	ATXN7L3B (2.8)
MP:0001651	necrosis	0.00516308	0.458502	0.001407	abnormal dorsal aorta morphology	0.00574977	0.000408	<0.05	FLT1 (5.1)	FGD5 (4.8)	NOS3 (4.2)	APOB (3.6)	GUCY1A3 (3.5)	SH2B3 (3.1)	PDLIM5 (2.7)	TGFB1 (2.7)	PDE3A (2.7)	ENSG00000250610 (2.5)
ENSG00000163513	TGFBR2 PPI subnetwork	0.113279	0.46701	0.00229841	SMAD binding	0.00574977	0.000429	<0.05	TRIM47 (3.6)	SH2B3 (3.5)	SMAD3 (3.5)	BMPR2 (3.2)	KANK2 (3.2)	BCAR1 (3.0)	TCF21 (3.0)	GGT5 (2.9)	NOS3 (2.8)	COL4A1 (2.8)
MP:0001634	internal hemorrhage	0.0113966	0.460834	0.00102573	platelet alpha granule lumen	0.00574977	0.000451	<0.05	MNT (3.2)	NOS3 (3.0)	MAP3K11 (2.7)	C3orf54 (2.7)	FGD5 (2.6)	FLT1 (2.6)	FN1 (2.4)	GGCX (2.4)	PCNXL3 (2.4)	MLH3 (2.3)
REACTOME_RESPONSE_TO_ELEVATED_PLATELET_CYTOSOLIC_CA2	REACTOME_RESPONSE_TO_ELEVATED_PLATELET_CYTOSOLIC_CA2	0.118075	0.505017	0.00784175	platelet alpha granule lumen	0.00574977	0.000584	<0.05	ITIH4 (4.8)	PLG (4.3)	MLH3 (4.1)	APOE (3.9)	APOB (3.9)	FN1 (3.9)	TAGLN2 (3.7)	MAT1A (3.4)	C21orf7 (3.4)	APOC1 (3.3)
ENSG00000101665	SMAD7 PPI subnetwork	0.0956456	0.447187	0.00228459	SMAD binding	0.00574977	0.00065	<0.05	BMPR2 (4.2)	MTMR3 (3.9)	FURIN (3.5)	SFMBT1 (3.4)	SMAD3 (3.3)	PLCG1 (2.9)	REST (2.8)	YAF2 (2.7)	MAP3K4 (2.6)	MSL2 (2.5)
ENSG00000112049	ENSG00000112049 PPI subnetwork	0.0274359	0.399823	0.000994309	NOTCH3 PPI subnetwork	0.00574977	0.000719	<0.05	INA (3.1)	HBP1 (2.9)	TSPAN14 (2.8)	NEK9 (2.6)	NOS3 (2.5)	MAP1S (2.5)	MANEAL (2.5)	PARP12 (2.5)	KIAA1462 (2.4)	ADAMTS7 (2.4)
MP:0000364	abnormal vascular regression	0.000424932	0.441951	0.000273178	abnormal dorsal aorta morphology	0.00574977	0.000722	<0.05	ITGA1 (6.6)	FLT1 (6.1)	FGD5 (4.4)	LMOD1 (4.2)	NOS3 (4.2)	TCF21 (3.6)	FHL5 (3.2)	TAGLN2 (2.9)	GUCY1A3 (2.8)	MLH3 (2.7)
MP:0001711	abnormal placenta morphology	0.0255294	0.455734	7.08086e-05	abnormal placenta labyrinth morphology	0.00574977	0.000729	<0.05	FNDC3B (3.8)	MTMR3 (3.6)	SBF2 (3.6)	DAG1 (3.4)	ARIH2 (3.3)	SMAD3 (3.1)	APOB (2.7)	SPECC1L (2.5)	PTPN11 (2.5)	TRIB1 (2.4)
ENSG00000081189	MEF2C PPI subnetwork	0.0291227	0.380992	0.00010035	abnormal dorsal aorta morphology	0.00574977	0.000791	<0.05	MTMR3 (4.1)	NOS3 (3.9)	PLEKHH3 (3.6)	ENSG00000226648 (3.1)	FGD5 (3.0)	KIAA1462 (2.7)	DAB2IP (2.5)	TSPAN14 (2.4)	HBP1 (2.3)	HNRNPUL1 (2.3)
MP:0003974	abnormal endocardium morphology	0.00328808	0.477848	0.000774935	abnormal dorsal aorta morphology	0.00574977	0.000848	<0.05	NOS3 (6.7)	FGD5 (6.3)	FLT1 (5.3)	BMPR2 (3.7)	MC4R (3.4)	MAP3K11 (3.0)	EDNRA (2.9)	MAP1S (2.9)	KIAA1462 (2.7)	SPHKAP (2.6)
MP:0000260	abnormal angiogenesis	0.0521182	0.526744	0.00542663	abnormal dorsal aorta morphology	0.00574977	0.000893	<0.05	FGD5 (6.7)	FLT1 (6.4)	NOS3 (5.4)	COL4A1 (5.0)	COL4A2 (4.4)	KIAA1462 (4.3)	FN1 (3.5)	LAMB2 (2.9)	VAMP5 (2.8)	PPAP2B (2.8)
MP:0005048	thrombosis	0.0022951	0.487621	0.0136217	platelet alpha granule lumen	0.00574977	0.00099	<0.05	APOB (3.8)	PLG (3.7)	MAT1A (3.6)	ITGB5 (3.1)	AXL (3.0)	SLC22A3 (3.0)	ITIH4 (3.0)	UNC13D (2.9)	TAGLN2 (2.8)	PDE3A (2.6)
ENSG00000115461	IGFBP5 PPI subnetwork	0.0693725	0.439379	0.000530283	platelet alpha granule lumen	0.00574977	0.00107	<0.05	FN1 (3.9)	COL4A1 (3.2)	MAT1A (3.1)	ANKRD1 (3.0)	APOB (2.9)	LPA (2.9)	COL4A2 (2.7)	APOE (2.6)	PTRF (2.3)	PLG (2.2)
MP:0001721	absent visceral yolk sac blood islands	0.0226338	0.447187	0.000318697	abnormal dorsal aorta morphology	0.00574977	0.00113	<0.05	FGD5 (5.3)	NOS3 (4.8)	FLT1 (4.7)	C3orf54 (3.4)	IGF2BP1 (3.0)	VAMP5 (2.9)	KIAA1462 (2.9)	PLCG1 (2.6)	TGFB1 (2.6)	ENSG00000226648 (2.5)
MP:0003542	abnormal vascular endothelial cell development	0.0110117	0.426554	0.000262423	abnormal dorsal aorta morphology	0.00574977	0.00154	<0.05	NOS3 (7.3)	FGD5 (5.6)	FLT1 (4.8)	SH2B3 (4.3)	KIAA1462 (3.9)	CCR10 (3.5)	MAP3K11 (3.5)	SWAP70 (2.9)	SMG6 (2.7)	VAMP5 (2.7)
MP:0002672	abnormal branchial arch artery morphology	0.0177095	0.462245	0.000589683	abnormal dorsal aorta morphology	0.00574977	0.00172	<0.05	FLT1 (5.6)	NOS3 (4.2)	PPP1R28 (3.3)	FGD5 (3.2)	CDH13 (3.1)	KIAA1462 (3.0)	KLHDC8B (2.7)	IGF2R (2.6)	PPAP2B (2.5)	ENSG00000250742 (2.4)
GO:0070412	R-SMAD binding	0.00439649	0.39153	0.000318102	SMAD binding	0.00574977	0.00182	<0.05	TRIB1 (4.2)	KLHDC8B (3.2)	KANK2 (3.0)	MAPKAPK5 (2.7)	YAF2 (2.7)	ENSG00000226648 (2.5)	IGF2BP1 (2.3)	TSPAN14 (2.3)	MTMR3 (2.3)	TRIM65 (2.3)
GO:0019900	kinase binding	0.0126495	0.478858	0.00372594	kinase binding	0.00574977	0.00193	<0.05	ING1 (3.4)	ABI2 (3.2)	WBP2 (2.9)	FAM134C (2.8)	CDKN2A (2.5)	SMAD3 (2.5)	PLCG1 (2.5)	PLEKHH3 (2.3)	RELA (2.3)	IGF2R (2.3)
GO:0019901	protein kinase binding	0.00944105	0.467975	0.00286888	kinase binding	0.00574977	0.00212	<0.05	ING1 (3.1)	ABI2 (3.1)	CDKN2A (3.0)	WBP2 (3.0)	RELA (2.8)	FAM134C (2.6)	GPR22 (2.4)	PLCG1 (2.4)	PLEKHH3 (2.3)	SMAD3 (2.3)
ENSG00000074181	NOTCH3 PPI subnetwork	0.0420202	0.399471	0.00077215	NOTCH3 PPI subnetwork	0.00574977	0.00238	<0.05	INA (2.9)	DAG1 (2.9)	HBP1 (2.7)	DAB2IP (2.6)	MANEAL (2.6)	FLT1 (2.4)	MAP1S (2.4)	NEK9 (2.4)	PARP12 (2.4)	FGD5 (2.4)
ENSG00000176165	FOXG1 PPI subnetwork	0.0184884	0.360382	5.11188e-05	SMAD binding	0.00574977	0.0028	<0.05	ENSG00000178642 (3.5)	REST (3.4)	FURIN (2.8)	HBP1 (2.7)	ATXN2 (2.6)	ACVR2A (2.5)	PLCG1 (2.4)	FAM117B (2.4)	TMEM91 (2.3)	MC4R (2.3)
ENSG00000179218	CALR PPI subnetwork	0.0469885	0.380353	0.0056793	platelet alpha granule lumen	0.00574977	0.00297	<0.05	TMED10 (4.8)	FLT1 (3.9)	RRBP1 (3.1)	CCDC167 (2.7)	ERP29 (2.7)	P4HTM (2.4)	GGCX (2.3)	PCSK9 (2.2)	FN1 (2.1)	DSTN (2.1)
MP:0003229	abnormal vitelline vasculature morphology	0.0373468	0.561338	0.0184041	complete embryonic lethality during organogenesis	0	1.97e-09	<0.01	FLT1 (6.6)	NOS3 (4.4)	KIAA1462 (4.2)	FGD5 (4.2)	COL4A1 (3.9)	COL4A2 (3.4)	PTRF (3.2)	ITGA1 (3.1)	MAP3K11 (3.1)	BMPR2 (3.1)
MP:0011098	complete embryonic lethality during organogenesis	0.00217581	0.559951	0.0341605	complete embryonic lethality during organogenesis	0	5.28e-08	<0.01	FLT1 (5.0)	REST (4.0)	IGF2BP1 (3.9)	NOS3 (3.8)	COL4A1 (3.6)	FGD5 (3.6)	FN1 (3.5)	COL4A2 (3.2)	EDNRA (3.1)	TNS1 (3.0)
MP:0001722	pale yolk sac	0.0236721	0.506145	0.0039254	complete embryonic lethality during organogenesis	0	1.5e-07	<0.01	FLT1 (4.1)	MAP3K11 (3.8)	C3orf54 (3.8)	KANK2 (3.4)	TNS1 (3.3)	ATXN2 (3.3)	NOS3 (3.1)	IGF2BP1 (3.0)	REST (2.8)	ITGA1 (2.5)
REACTOME_A_THIRD_PROTEOLYTIC_CLEAVAGE_RELEASES_NICD	REACTOME_A_THIRD_PROTEOLYTIC_CLEAVAGE_RELEASES_NICD	0.00562946	0.348194	0.000524214	REACTOME_SIGNALING_BY_NOTCH	0	2.82e-07	<0.01	DAG1 (4.0)	IGF2R (3.5)	ENSG00000229116 (3.4)	TLR6 (2.9)	FLT1 (2.8)	DAB2IP (2.5)	BCAP29 (2.4)	MAP3K11 (2.3)	ATP6V0A1 (2.3)	TAGLN2 (2.3)
MP:0003984	embryonic growth retardation	0.0281448	0.511287	0.0100482	complete embryonic lethality during organogenesis	0	3.29e-07	<0.01	IGF2BP1 (4.8)	FLT1 (4.6)	REST (3.8)	NOS3 (3.7)	COL4A1 (3.5)	COL4A2 (3.4)	FGD5 (3.2)	DAG1 (2.9)	KIAA1462 (2.8)	STAG1 (2.7)
MP:0001622	abnormal vasculogenesis	0.089542	0.46701	0.000683021	complete embryonic lethality during organogenesis	0	3.64e-07	<0.01	FLT1 (4.5)	KIAA1462 (4.5)	NOS3 (3.7)	FGD5 (3.3)	ZEB2 (3.1)	TNS1 (3.0)	PPAP2B (2.9)	EDNRA (2.8)	VAMP5 (2.6)	ARHGEF26 (2.6)
ENSG00000171681	ATF7IP PPI subnetwork	0.0437914	0.429791	4.30866e-05	complete embryonic lethality during organogenesis	0	4.36e-07	<0.01	COL4A1 (4.6)	LMOD1 (3.3)	PVRL2 (3.2)	NBEAL1 (3.0)	SFMBT1 (3.0)	ENSG00000250610 (2.9)	NOS3 (2.9)	USP4 (2.7)	ITGA1 (2.7)	DAG1 (2.7)
MP:0001698	decreased embryo size	0.0147396	0.5	0.011326	complete embryonic lethality during organogenesis	0	8.32e-07	<0.01	IGF2BP1 (5.2)	STAG1 (3.5)	REST (3.3)	GXYLT1 (3.2)	DAG1 (3.1)	PVRL2 (2.9)	SBF2 (2.9)	FLT1 (2.8)	ATXN2 (2.8)	BACH1 (2.8)
ENSG00000019991	HGF PPI subnetwork	0.103609	0.432252	0.000874646	PDGFD PPI subnetwork	0	8.41e-07	<0.01	LPA (3.8)	MAT1A (3.1)	UPB1 (3.1)	NOS3 (2.9)	EDNRA (2.7)	ARHGAP42 (2.5)	GXYLT1 (2.4)	ABCG8 (2.4)	PPAP2B (2.4)	ITGB5 (2.3)
REACTOME_REGULATION_OF_LIPID_METABOLISM_BY_PEROXISOME_PROLIFERATOR:ACTIVATED_RECEPTOR_ALPHA_PPARALPHA	REACTOME_REGULATION_OF_LIPID_METABOLISM_BY_PEROXISOME_PROLIFERATOR:ACTIVATED_RECEPTOR_ALPHA_PPARALPHA	0.0061312	0.364734	0.00232522	REACTOME_REGULATION_OF_LIPID_METABOLISM_BY_PEROXISOME_PROLIFERATOR:ACTIVATED_RECEPTOR_ALPHA_PPARALPHA	0	1.1e-06	<0.01	LDLR (5.2)	ACOX1 (4.5)	APOB (3.7)	SREBF1 (3.1)	MTMR3 (3.1)	ARNTL (3.0)	PCSK9 (2.8)	APOC1 (2.7)	MAT1A (2.7)	SPECC1L (2.6)
ENSG00000136603	SKIL PPI subnetwork	0.0433143	0.421004	0.000127691	complete embryonic lethality during organogenesis	0	1.62e-06	<0.01	COL4A1 (5.1)	KANK2 (3.3)	COL4A2 (3.1)	EDNRA (3.1)	ITGA1 (2.9)	PDS5B (2.8)	MTMR3 (2.7)	ALS2CR8 (2.6)	ADD3 (2.6)	IGF2BP1 (2.6)
MP:0001718	abnormal visceral yolk sac morphology	0.00815259	0.484492	0.00373363	complete embryonic lethality during organogenesis	0	1.8e-06	<0.01	APOB (4.1)	HNF1A (3.2)	FLT1 (3.2)	TCF21 (3.0)	AMT (3.0)	BMPR2 (3.0)	FN1 (3.0)	IGF2BP1 (3.0)	GXYLT1 (2.9)	KLHDC8B (2.8)
KEGG_DORSO_VENTRAL_AXIS_FORMATION	KEGG_DORSO_VENTRAL_AXIS_FORMATION	0	0.354738	0.000445815	REACTOME_SIGNALING_BY_NOTCH	0	1.81e-06	<0.01	CCDC36 (3.0)	ENSG00000203876 (2.7)	FLT1 (2.7)	PPP1R28 (2.5)	ENSG00000233728 (2.5)	FURIN (2.5)	FGF5 (2.5)	FGD5 (2.4)	SMAD3 (2.4)	LINC00189 (2.4)
REACTOME_PPARA_ACTIVATES_GENE_EXPRESSION	REACTOME_PPARA_ACTIVATES_GENE_EXPRESSION	0.00538097	0.334564	0.00085335	REACTOME_REGULATION_OF_LIPID_METABOLISM_BY_PEROXISOME_PROLIFERATOR:ACTIVATED_RECEPTOR_ALPHA_PPARALPHA	0	2.14e-06	<0.01	LDLR (5.2)	ACOX1 (4.6)	APOB (4.0)	ARNTL (3.0)	MTMR3 (3.0)	UPB1 (2.9)	MAT1A (2.8)	PCSK9 (2.8)	APOC1 (2.7)	SREBF1 (2.6)
ENSG00000183072	NKX2-5 PPI subnetwork	0.00978237	0.366505	0	complete embryonic lethality during organogenesis	0	3.61e-06	<0.01	TCF21 (5.6)	AMT (4.4)	BCAS3 (4.1)	SMG6 (3.0)	CARM1 (2.6)	PTPN11 (2.6)	GPR22 (2.6)	MTF1 (2.6)	RASGEF1B (2.5)	NBEAL1 (2.5)
MP:0001914	hemorrhage	0.00482258	0.607239	0.0382693	complete embryonic lethality during organogenesis	0	4e-06	<0.01	COL4A1 (5.1)	FLT1 (4.3)	FN1 (4.3)	PTRF (4.2)	COL4A2 (4.1)	FGD5 (3.5)	DAG1 (3.4)	KANK2 (3.4)	NOS3 (3.3)	KIAA1462 (3.2)
ENSG00000136574	GATA4 PPI subnetwork	0.0459037	0.403025	0.000361182	complete embryonic lethality during organogenesis	0	5.64e-06	<0.01	GPR22 (4.7)	KLHDC8B (3.1)	TCF21 (3.1)	ENSG00000244967 (3.0)	SPHKAP (2.8)	NOS3 (2.6)	MSL2 (2.6)	KIAA1462 (2.6)	PLEKHH3 (2.5)	NDUFAF3 (2.4)
ENSG00000119630	PGF PPI subnetwork	0.0756167	0.437259	0.000424276	PDGFD PPI subnetwork	0	5.82e-06	<0.01	FLT1 (3.9)	NOS3 (3.4)	ARHGAP42 (3.1)	PPAP2B (2.8)	PFKFB4 (2.6)	EDNRA (2.6)	FHL5 (2.5)	ENSG00000250610 (2.4)	KIAA1462 (2.3)	FHL3 (2.3)
MP:0002086	abnormal extraembryonic tissue morphology	0.0590816	0.491323	0.00317851	complete embryonic lethality during organogenesis	0	6.11e-06	<0.01	COL4A1 (4.6)	COL4A2 (4.4)	IGF2BP1 (4.2)	REST (4.1)	DAG1 (3.9)	ITGA1 (3.4)	FNDC3B (3.3)	STAG1 (2.9)	BCAR1 (2.8)	FLT1 (2.6)
MP:0006042	increased apoptosis	0.0119397	0.421004	0.000940387	complete embryonic lethality during organogenesis	0	7.79e-06	<0.01	GXYLT1 (3.0)	STAG1 (2.6)	SPECC1L (2.5)	TAB2 (2.4)	MTMR3 (2.4)	SMARCA4 (2.4)	TOP1 (2.3)	SLC45A4 (2.3)	TUBG1 (2.3)	ADD3 (2.3)
ENSG00000150630	VEGFC PPI subnetwork	0.111794	0.424953	0.000171198	PDGFD PPI subnetwork	0	9.55e-06	<0.01	NOS3 (3.3)	KIAA1462 (2.8)	ARHGAP42 (2.7)	SIPA1 (2.7)	FES (2.5)	FLT1 (2.5)	ENSG00000226674 (2.5)	ENSG00000246273 (2.4)	FHL5 (2.4)	PPAP2B (2.3)
MP:0000292	distended pericardium	0.114787	0.445866	0.000223347	complete embryonic lethality during organogenesis	0	1.14e-05	<0.01	REST (3.5)	FLT1 (3.5)	FGD5 (3.4)	DAG1 (3.4)	MAP3K11 (3.0)	IGF2BP1 (2.9)	PLCG1 (2.5)	LINC00189 (2.5)	KIAA1462 (2.4)	TSPAN14 (2.4)
ENSG00000017427	IGF1 PPI subnetwork	0.182702	0.46557	0.00171677	PDGFD PPI subnetwork	0	1.51e-05	<0.01	PPAP2B (4.4)	LPA (3.8)	GGT5 (3.7)	EDNRA (3.3)	APOE (3.2)	ARHGAP42 (2.7)	NOS3 (2.4)	MAT1A (2.3)	NAV1 (2.3)	FHL5 (2.2)
MP:0003721	increased tumor growth/size	0.00046972	0.37469	4.23978e-05	chemokine receptor binding	0	1.55e-05	<0.01	CDKN2B (5.5)	BCL3 (3.5)	CDKN2B-AS (2.8)	EDNRA (2.7)	ITGA1 (2.7)	UNC13D (2.5)	RELA (2.5)	BACH1 (2.4)	RASGEF1B (2.4)	VAMP5 (2.2)
ENSG00000165197	FIGF PPI subnetwork	0.105414	0.448959	0.00031872	PDGFD PPI subnetwork	0	1.61e-05	<0.01	NOS3 (3.5)	FHL5 (2.6)	GUCY1A3 (2.6)	SIPA1 (2.5)	KIAA1462 (2.5)	ENSG00000246273 (2.4)	C3orf71 (2.2)	PPAP2B (2.2)	ARHGAP42 (2.2)	FLT1 (2.1)
MP:0011099	complete lethality throughout fetal growth and development	0.124422	0.527972	0.00761715	complete embryonic lethality during organogenesis	0	1.66e-05	<0.01	FLT1 (4.6)	TCF21 (4.2)	NOS3 (3.8)	FGD5 (3.2)	TGFB1 (3.0)	MTMR3 (2.9)	COL4A1 (2.9)	KIAA1462 (2.8)	IGF2BP1 (2.6)	COL4A2 (2.6)
GO:0019902	phosphatase binding	0.00398852	0.423761	0.000239667	phosphatase binding	0	2.17e-05	<0.01	PVRL2 (2.9)	KALRN (2.8)	GUCY1A3 (2.7)	LINC00310 (2.7)	KIAA1462 (2.7)	FURIN (2.6)	SPECC1L (2.6)	TOM1L2 (2.5)	ENSG00000250392 (2.4)	MAP3K11 (2.3)
MP:0005312	pericardial effusion	0.00163795	0.453908	0.000850171	complete embryonic lethality during organogenesis	0	2.26e-05	<0.01	ANKRD1 (4.8)	SBF2 (3.6)	ATXN2 (3.3)	PDLIM5 (3.3)	ENSG00000250392 (3.3)	PDE3A (3.2)	C12orf51 (3.1)	NOS3 (3.1)	GPR22 (3.1)	IGF2R (3.0)
REACTOME_SIGNALING_BY_NOTCH	REACTOME_SIGNALING_BY_NOTCH	0.0521918	0.434324	0.00436304	REACTOME_SIGNALING_BY_NOTCH	0	2.73e-05	<0.01	DAG1 (4.3)	FLT1 (4.2)	PPP1R28 (3.2)	DAB2IP (3.1)	TMED10 (3.1)	CELSR2 (2.8)	PRKAR2A (2.7)	IGF2R (2.7)	NOS3 (2.6)	MAP3K11 (2.4)
MP:0000295	trabecula carnea hypoplasia	0.0162409	0.480382	0.00342785	complete embryonic lethality during organogenesis	0	2.81e-05	<0.01	REST (4.3)	ANKRD1 (4.0)	PDLIM5 (3.4)	HNRNPUL1 (3.2)	CCDC97 (3.2)	ENSG00000228707 (2.9)	MAP3K11 (2.9)	PDE3A (2.7)	DAG1 (2.6)	CARM1 (2.5)
ENSG00000173511	VEGFB PPI subnetwork	0.154868	0.44499	0.000431552	PDGFD PPI subnetwork	0	3.14e-05	<0.01	NOS3 (3.3)	ENSG00000246273 (3.1)	FLT1 (3.1)	EDNRA (2.8)	PPAP2B (2.7)	ARHGAP42 (2.7)	FHL3 (2.5)	FHL5 (2.5)	PFKFB4 (2.4)	ENSG00000250610 (2.4)
GO:0019903	protein phosphatase binding	0.00161219	0.362981	0	phosphatase binding	0	3.17e-05	<0.01	GUCY1A3 (3.2)	KALRN (2.9)	FURIN (2.8)	LINC00310 (2.7)	ENSG00000250392 (2.4)	PCNXL3 (2.4)	ENSG00000259491 (2.4)	KIAA1462 (2.2)	C3orf62 (2.2)	PVRL2 (2.1)
MP:0000274	enlarged heart	0.00192382	0.496711	0.00417207	decreased cardiac muscle contractility	0	3.35e-05	<0.01	ANKRD1 (5.2)	ENSG00000250392 (4.6)	SPHKAP (4.5)	PDLIM5 (3.7)	PDE3A (3.6)	DAG1 (3.6)	FLT1 (3.1)	PPP2R3A (3.1)	GPR22 (2.8)	BMPR2 (2.7)
REACTOME_NICD_TRAFFICS_TO_NUCLEUS	REACTOME_NICD_TRAFFICS_TO_NUCLEUS	0.0389263	0.424555	0.00240714	REACTOME_SIGNALING_BY_NOTCH	0	3.54e-05	<0.01	FLT1 (3.5)	DAG1 (3.3)	KIAA1462 (3.2)	SH2B3 (2.8)	STAG1 (2.8)	TLR6 (2.8)	DAB2IP (2.7)	PLCG1 (2.6)	LAMB2 (2.6)	ENSG00000229116 (2.6)
REACTOME_NOTCH:HLH_TRANSCRIPTION_PATHWAY	REACTOME_NOTCH:HLH_TRANSCRIPTION_PATHWAY	0.0368042	0.424555	0.00240714	REACTOME_SIGNALING_BY_NOTCH	0	3.54e-05	<0.01	FLT1 (3.5)	DAG1 (3.3)	KIAA1462 (3.2)	SH2B3 (2.8)	STAG1 (2.8)	TLR6 (2.8)	DAB2IP (2.7)	PLCG1 (2.6)	LAMB2 (2.6)	ENSG00000229116 (2.6)
MP:0001719	absent vitelline blood vessels	0.142333	0.528588	0.00594876	complete embryonic lethality during organogenesis	0	3.69e-05	<0.01	FLT1 (6.7)	FGD5 (5.0)	TCF21 (4.0)	EDNRA (4.0)	KIAA1462 (3.8)	C3orf54 (3.8)	TNS1 (3.6)	PDE3A (3.6)	SH2B3 (3.5)	IGF2BP1 (3.4)
MP:0002652	thin myocardium	0.00667226	0.478858	0.00140499	complete embryonic lethality during organogenesis	0	3.99e-05	<0.01	GPR22 (3.7)	KANK2 (3.2)	PDLIM5 (3.2)	TRIM47 (3.1)	REST (2.7)	MTMR3 (2.6)	SMAD3 (2.6)	TNS1 (2.5)	SPECC1L (2.5)	MAPKAPK5 (2.4)
KEGG_COMPLEMENT_AND_COAGULATION_CASCADES	KEGG_COMPLEMENT_AND_COAGULATION_CASCADES	0.000384407	0.444553	0.00511983	KEGG_COMPLEMENT_AND_COAGULATION_CASCADES	0	5.44e-05	<0.01	PLG (8.5)	ITIH4 (8.2)	MAT1A (7.9)	APOC1 (6.1)	LPA (5.4)	APOB (4.8)	APOE (4.4)	UPB1 (4.1)	ENSG00000259134 (3.9)	PCSK9 (3.9)
MP:0000266	abnormal heart morphology	0.00657348	0.496166	0.00301497	complete embryonic lethality during organogenesis	0	5.62e-05	<0.01	ANKRD1 (4.4)	PDLIM5 (4.0)	PDE3A (3.5)	GPR22 (3.4)	ENSG00000250392 (3.3)	FLT1 (3.1)	REST (3.0)	PTRF (2.9)	COL7A1 (2.8)	COG5 (2.7)
MP:0000291	enlarged pericardium	0.000894581	0.492391	0.000948665	complete embryonic lethality during organogenesis	0	6.55e-05	<0.01	FLT1 (5.7)	NOS3 (4.2)	TSPAN14 (3.3)	FGD5 (3.2)	ACVR2A (3.0)	FHL5 (3.0)	MTMR3 (2.6)	IGF2BP1 (2.6)	MAP3K11 (2.4)	PVRL2 (2.3)
ENSG00000129083	COPB1 PPI subnetwork	0.00127689	0.232666	0	REACTOME_ACTIVATION_OF_CHAPERONE_GENES_BY_XBP1S	0	6.81e-05	<0.01	YIPF2 (5.4)	FAM114A1 (5.3)	RRBP1 (3.5)	CCDC167 (3.0)	MTAP (2.7)	GGCX (2.7)	COG5 (2.6)	CDKN2B (2.6)	ENSG00000244967 (2.4)	UFL1 (2.4)
ENSG00000125686	MED1 PPI subnetwork	0.0355105	0.398417	0.00452851	REACTOME_REGULATION_OF_LIPID_METABOLISM_BY_PEROXISOME_PROLIFERATOR:ACTIVATED_RECEPTOR_ALPHA_PPARALPHA	0	7.81e-05	<0.01	CCDC97 (4.3)	MNT (3.8)	MTMR3 (3.7)	ATXN2 (2.9)	PCNXL3 (2.9)	SMG6 (2.8)	HNRNPUL1 (2.6)	ATXN7L3B (2.6)	YAF2 (2.6)	ZC3HC1 (2.5)
MP:0005416	abnormal circulating protein level	0.0071377	0.385204	0.000513755	KEGG_COMPLEMENT_AND_COAGULATION_CASCADES	0	8.81e-05	<0.01	APOC1 (4.4)	PLG (4.3)	MAT1A (4.0)	ARNTL (3.6)	ITIH4 (3.5)	APOB (3.4)	OAZ3 (2.6)	LAMB2 (2.5)	BCL3 (2.4)	KIAA1462 (2.3)
ENSG00000115718	PROC PPI subnetwork	0.132983	0.426554	0.000653588	KEGG_COMPLEMENT_AND_COAGULATION_CASCADES	0	9.12e-05	<0.01	MAT1A (4.8)	ITIH4 (4.3)	NOS3 (4.0)	PLG (3.8)	MLH3 (3.4)	APOB (3.3)	MYO7A (2.7)	SLC22A3 (2.7)	AS3MT (2.7)	PVRL2 (2.6)
MP:0002833	increased heart weight	0.017543	0.414835	0.00156495	decreased cardiac muscle contractility	0	9.13e-05	<0.01	ENSG00000250392 (5.3)	ANKRD1 (5.1)	PDLIM5 (4.9)	SPHKAP (4.3)	PPP2R3A (3.7)	LMOD1 (3.6)	PDE3A (3.5)	EDNRA (3.3)	KLHDC8B (2.6)	NOS3 (2.6)
ENSG00000185010	F8 PPI subnetwork	0.116282	0.390181	0.00808886	KEGG_COMPLEMENT_AND_COAGULATION_CASCADES	0	0.000103	<0.01	MAT1A (4.9)	ITIH4 (4.8)	PLG (4.7)	APOB (4.0)	TMED10 (3.5)	AMT (3.2)	APOC1 (3.1)	RRBP1 (3.0)	FN1 (2.9)	ERP29 (2.8)
ENSG00000138798	EGF PPI subnetwork	0.114072	0.466049	0.00103153	PDGFD PPI subnetwork	0	0.000117	<0.01	ITGB5 (2.8)	PLEKHH3 (2.8)	ATP6V0A1 (2.7)	SWAP70 (2.6)	MAP3K11 (2.4)	C3orf54 (2.3)	PPAP2B (2.2)	ARHGAP42 (2.1)	C12orf51 (2.1)	ADAMTS7 (2.1)
MP:0011092	complete embryonic lethality	0.0534223	0.460834	0.00185187	complete embryonic lethality during organogenesis	0	0.000121	<0.01	IGF2BP1 (3.7)	REST (3.4)	IGF2R (3.4)	COL4A2 (3.3)	ENSG00000226648 (3.2)	KIAA1462 (3.1)	SMARCA4 (2.6)	DAG1 (2.6)	TAB2 (2.6)	ATXN2 (2.6)
KEGG_CHEMOKINE_SIGNALING_PATHWAY	KEGG_CHEMOKINE_SIGNALING_PATHWAY	0.00085196	0.465092	0.00987332	chemokine receptor binding	0	0.000122	<0.01	PREX1 (4.1)	TLR1 (3.7)	DENND5A (3.3)	BCL3 (3.1)	OASL (2.6)	MYO7A (2.5)	SIPA1 (2.5)	INPP5B (2.5)	TBXAS1 (2.4)	TAB2 (2.4)
ENSG00000080815	PSEN1 PPI subnetwork	0.0396267	0.380992	0.00164987	REACTOME_SIGNALING_BY_NOTCH	0	0.000125	<0.01	DAB2IP (3.1)	ADAMTS7 (2.9)	ABHD2 (2.9)	WBP2 (2.7)	FLT1 (2.6)	CELSR2 (2.6)	PCNXL3 (2.6)	MAP3K11 (2.4)	DAG1 (2.4)	ATP6V0A1 (2.3)
ENSG00000175899	A2M PPI subnetwork	0.0780042	0.422181	0.00270031	KEGG_COMPLEMENT_AND_COAGULATION_CASCADES	0	0.000135	<0.01	APOB (4.1)	MAT1A (3.9)	APOC1 (3.8)	ITIH4 (3.4)	PLG (3.3)	FN1 (3.1)	AMT (2.7)	FURIN (2.7)	FAM114A1 (2.6)	HSD17B1 (2.4)
MP:0001730	embryonic growth arrest	0.0538201	0.443683	0.00351685	complete embryonic lethality during organogenesis	0	0.000145	<0.01	MAP3K4 (3.9)	ATXN2 (3.9)	IGF2BP1 (3.0)	SPECC1L (2.8)	STAG1 (2.7)	IGF2R (2.7)	SBF2 (2.6)	REST (2.6)	FN1 (2.6)	C12orf51 (2.4)
MP:0011108	partial embryonic lethality during organogenesis	0.0390897	0.513024	0.00428266	complete embryonic lethality during organogenesis	0	0.000184	<0.01	PVRL2 (4.3)	IGF2BP1 (4.0)	BCAR1 (3.0)	COL4A2 (2.9)	FLT1 (2.8)	COL4A1 (2.8)	RRBP1 (2.7)	TCF21 (2.7)	TRIB1 (2.6)	HNF1A (2.6)
ENSG00000145431	PDGFC PPI subnetwork	0.0861258	0.399471	9.58792e-06	PDGFD PPI subnetwork	0	0.000195	<0.01	NOS3 (3.2)	ARHGAP42 (2.7)	ENSG00000246273 (2.5)	FHL5 (2.3)	SIPA1 (2.2)	EDNRA (2.2)	C3orf71 (2.2)	FES (2.2)	ENSG00000250610 (2.2)	GGT5 (2.1)
ENSG00000170962	PDGFD PPI subnetwork	0.00239324	0.399471	9.58792e-06	PDGFD PPI subnetwork	0	0.000195	<0.01	NOS3 (3.2)	ARHGAP42 (2.7)	ENSG00000246273 (2.5)	FHL5 (2.3)	SIPA1 (2.2)	EDNRA (2.2)	C3orf71 (2.2)	FES (2.2)	ENSG00000250610 (2.2)	GGT5 (2.1)
ENSG00000166333	ILK PPI subnetwork	0.0353317	0.39153	0.000895558	complete embryonic lethality during organogenesis	0	0.000196	<0.01	APEH (3.6)	STAG1 (3.5)	PCNXL3 (3.2)	POLR2B (3.1)	PCCB (3.0)	SREBF1 (2.9)	FNDC3B (2.7)	MAP3K4 (2.5)	RNF123 (2.5)	LDLR (2.4)
MP:0011109	partial lethality throughout fetal growth and development	0.0461179	0.541219	0.00860178	complete embryonic lethality during organogenesis	0	0.000198	<0.01	FLT1 (3.5)	PVRL2 (3.4)	ATXN2 (3.4)	ITGB5 (3.4)	FURIN (3.4)	KANK2 (3.2)	DAG1 (3.2)	SMAD3 (2.9)	N4BP2L2-IT1 (2.9)	PPAP2B (2.8)
ENSG00000104368	PLAT PPI subnetwork	0.201867	0.434324	0.0010607	KEGG_COMPLEMENT_AND_COAGULATION_CASCADES	0	0.000205	<0.01	ITIH4 (4.3)	FN1 (4.1)	COL4A1 (3.8)	APOB (3.8)	APOE (3.6)	MAT1A (3.5)	COL4A2 (3.5)	AXL (3.4)	PVRL2 (3.4)	PLG (3.2)
MP:0000267	abnormal heart development	0.0173848	0.511864	0.00552431	complete embryonic lethality during organogenesis	0	0.000208	<0.01	FLT1 (4.3)	IGF2BP1 (4.2)	FGD5 (3.5)	IGF2R (3.4)	ANKRD1 (3.2)	NOS3 (3.1)	PDLIM5 (3.0)	KIAA1462 (2.9)	TCF21 (2.9)	ATXN2 (2.8)
ENSG00000169896	ITGAM PPI subnetwork	0.125349	0.418283	0.000667191	KEGG_COMPLEMENT_AND_COAGULATION_CASCADES	0	0.000209	<0.01	APOE (3.5)	FES (3.1)	APOC1 (2.9)	ENSG00000250742 (2.5)	ITIH4 (2.3)	TBXAS1 (2.3)	FAM177B (2.3)	UNC13D (2.2)	APOB (2.2)	IL6R (2.2)
ENSG00000005844	ITGAL PPI subnetwork	0.0311045	0.384877	4.90246e-05	increased leukocyte cell number	0	0.000214	<0.01	SIPA1 (3.7)	APOE (3.4)	TGFB1 (3.4)	TBXAS1 (3.0)	VAMP8 (3.0)	SH2B3 (3.0)	CAMKV (2.7)	TMEM22 (2.7)	PREX1 (2.6)	UNC13D (2.6)
MP:0011091	complete prenatal lethality	0.0993954	0.46701	0.000550437	complete embryonic lethality during organogenesis	0	0.000223	<0.01	FN1 (3.5)	SBF2 (3.3)	FLT1 (3.1)	COL4A2 (2.9)	ARHGAP42 (2.9)	IGF2BP1 (2.9)	GXYLT1 (2.6)	PCNXL3 (2.5)	RAPH1 (2.4)	PCSK9 (2.4)
MP:0005264	glomerulosclerosis	0.00129536	0.426152	9.51667e-05	expanded mesangial matrix	0	0.000225	<0.01	GGT5 (4.7)	TCF21 (4.5)	ADAMTS7 (3.8)	PVRL2 (3.5)	COL4A1 (3.2)	ENSG00000250610 (3.2)	ENSG00000259134 (3.1)	ITGB5 (3.1)	COL4A2 (3.0)	FLT1 (2.7)
MP:0005325	abnormal renal glomerulus morphology	0.000424932	0.477345	0.00545606	expanded mesangial matrix	0	0.000232	<0.01	GGT5 (4.9)	PVRL2 (4.3)	FLT1 (4.2)	TCF21 (3.7)	ENSG00000259134 (3.6)	LAMB2 (3.5)	COL4A1 (3.4)	COL4A2 (3.4)	FHL5 (3.3)	ENSG00000250610 (3.0)
MP:0004251	failure of heart looping	0.0132558	0.442383	0.000168715	complete embryonic lethality during organogenesis	0	0.000233	<0.01	IGF2R (4.1)	ANKRD1 (3.4)	SMG6 (2.8)	ITGB5 (2.8)	ATXN2 (2.8)	PCNXL3 (2.7)	FGD5 (2.6)	EDNRA (2.5)	ADD3 (2.5)	TNS1 (2.5)
ENSG00000164733	CTSB PPI subnetwork	0.00110133	0.337054	0.00436983	KEGG_COMPLEMENT_AND_COAGULATION_CASCADES	0	0.00027	<0.05	APOC1 (4.3)	APOE (3.3)	FNDC3B (3.0)	MYO7A (2.8)	MMP13 (2.3)	ADAMTS7 (2.3)	FAM46A (2.1)	AMT (2.1)	ITGB5 (2.0)	VAMP8 (2.0)
MP:0005584	abnormal enzyme/coenzyme activity	0.000512485	0.329694	9.39696e-05	abnormal glucose homeostasis	0	0.000272	<0.05	ACOX1 (3.3)	SREBF1 (2.8)	APOC1 (2.6)	LPL (2.6)	PPAP2B (2.5)	C10orf58 (2.3)	AXL (2.2)	ITGA1 (2.2)	SLC25A20 (2.1)	ALDH2 (2.0)
GO:0051170	nuclear import	0.0384286	0.380992	0	protein import into nucleus	0	0.000306	<0.05	C22orf45 (3.5)	ENSG00000245522 (2.8)	SMAD3 (2.6)	BACH1 (2.5)	SPECC1L (2.4)	RASGEF1B (2.3)	NBEAL1 (2.3)	DENND5A (2.2)	MSL2 (2.0)	STAG1 (2.0)
MP:0011353	expanded mesangial matrix	0.00091823	0.391869	0.000113484	expanded mesangial matrix	0	0.00031	<0.05	ENSG00000259134 (5.9)	GGT5 (4.8)	TCF21 (4.6)	FHL5 (3.7)	ITGB5 (3.6)	AS3MT (3.1)	ENSG00000250610 (3.1)	SLC22A3 (3.0)	NBEAL1 (2.8)	LINC00189 (2.6)
ENSG00000115641	FHL2 PPI subnetwork	0.0456081	0.428571	0.00104859	decreased cardiac muscle contractility	0	0.000317	<0.05	PPP2R3A (3.6)	ANKRD1 (3.2)	BMPR2 (3.1)	PDLIM5 (2.9)	MAT2A (2.8)	REST (2.4)	ABO (2.3)	ZNF827 (2.3)	EDNRA (2.2)	ARNTL (2.1)
MP:0005031	abnormal trophoblast layer morphology	0.020349	0.421395	1.48783e-05	complete embryonic lethality during organogenesis	0	0.000334	<0.05	NEK9 (3.5)	FNDC3B (3.5)	PPAP2B (3.5)	SMAD3 (3.2)	DAG1 (3.1)	LAMB2 (2.7)	KIAA1462 (2.6)	REST (2.6)	PTPN11 (2.5)	ITGB5 (2.5)
GO:0005796	Golgi lumen	0.0299762	0.442383	0.00616622	KEGG_COMPLEMENT_AND_COAGULATION_CASCADES	0	0.000368	<0.05	MAT1A (4.8)	PLG (4.1)	LPA (4.0)	ABO (3.9)	CTRB2 (3.8)	PPP1R28 (3.1)	ITIH4 (3.0)	ENSG00000250610 (3.0)	ITGA1 (2.8)	APOB (2.7)
ENSG00000148082	SHC3 PPI subnetwork	0.117765	0.436837	0.000176998	PDGFD PPI subnetwork	0	0.000377	<0.05	NOS3 (3.2)	SIPA1 (3.2)	PFKFB4 (2.6)	FGF5 (2.5)	ABCG8 (2.5)	ARHGEF26-AS1 (2.4)	FLT1 (2.3)	PPAP2B (2.3)	GGT5 (2.2)	KALRN (2.2)
GO:0001701	in utero embryonic development	0.266996	0.485531	0.00454865	complete embryonic lethality during organogenesis	0	0.000398	<0.05	SPECC1L (2.9)	KIAA1462 (2.7)	BCAR1 (2.6)	DAB2IP (2.6)	GXYLT1 (2.6)	IGF2BP1 (2.6)	SMG6 (2.5)	PCNXL3 (2.4)	PVRL2 (2.3)	CCDC97 (2.2)
REACTOME_FORMATION_OF_FIBRIN_CLOT_CLOTTING_CASCADE	REACTOME_FORMATION_OF_FIBRIN_CLOT_CLOTTING_CASCADE	0.0922752	0.456653	0.00162754	KEGG_COMPLEMENT_AND_COAGULATION_CASCADES	0	0.000402	<0.05	PLG (7.9)	ITIH4 (6.9)	MAT1A (6.8)	APOB (4.7)	UPB1 (3.9)	APOC1 (3.9)	LPA (3.8)	ENSG00000259134 (3.1)	MLH3 (3.0)	FN1 (2.8)
MP:0001726	abnormal allantois morphology	0.00149455	0.440233	8.95671e-05	complete embryonic lethality during organogenesis	0	0.000423	<0.05	FLT1 (4.8)	NOS3 (3.9)	MAP3K11 (3.5)	KIAA1462 (3.4)	VAMP5 (3.0)	FGD5 (2.8)	BCAR1 (2.8)	ADD3 (2.7)	TCF21 (2.7)	DAB2IP (2.4)
MP:0005319	abnormal enzyme/ coenzyme level	0.00274281	0.370704	0.000282104	abnormal glucose homeostasis	0	0.000434	<0.05	CYP17A1 (3.3)	LDLR (3.2)	LPA (3.2)	UPB1 (3.1)	MAT1A (3.0)	ABCG8 (2.9)	PLG (2.8)	FN1 (2.4)	SREBF1 (2.4)	ITIH4 (2.3)
ENSG00000014216	CAPN1 PPI subnetwork	0.0438892	0.410698	0.000401469	decreased cardiac muscle contractility	0	0.000438	<0.05	ANKRD1 (5.3)	ENSG00000250392 (3.8)	COL4A1 (3.6)	PDLIM5 (3.5)	COL4A2 (3.4)	CDH13 (3.2)	GUCY1A3 (3.1)	DSTN (3.1)	ENSG00000250742 (2.9)	ENSG00000259134 (2.6)
MP:0001785	edema	0.0644199	0.5189	0.00397532	complete embryonic lethality during organogenesis	0	0.000445	<0.05	FLT1 (6.6)	NOS3 (5.0)	FGD5 (4.4)	PTRF (3.4)	PVRL2 (3.3)	TCF21 (3.1)	SBF2 (2.9)	BMPR2 (2.8)	PDLIM5 (2.8)	KIAA1462 (2.7)
GO:0051247	positive regulation of protein metabolic process	0.0118436	0.376246	0.000251174	positive regulation of cellular protein metabolic process	0	0.000456	<0.05	SMAD3 (3.1)	HBP1 (2.3)	HDAC9 (2.1)	RNF19A (2.0)	TRAFD1 (2.0)	FURIN (2.0)	USP4 (1.9)	DHX36 (1.9)	RAPH1 (1.8)	ENSG00000250474 (1.8)
GO:0008013	beta-catenin binding	0.0536658	0.46943	0.00164207	complete embryonic lethality during organogenesis	0	0.000468	<0.05	TSPAN14 (3.3)	PLCG1 (3.0)	BCAR1 (2.8)	PVRL2 (2.8)	REST (2.7)	FLT1 (2.6)	C10orf26 (2.6)	MTMR3 (2.4)	ARHGAP42 (2.3)	IGF2BP1 (2.3)
ENSG00000198911	SREBF2 PPI subnetwork	0.0169088	0.374071	0.000782322	REACTOME_REGULATION_OF_LIPID_METABOLISM_BY_PEROXISOME_PROLIFERATOR:ACTIVATED_RECEPTOR_ALPHA_PPARALPHA	0	0.000471	<0.05	LDLR (7.7)	PCSK9 (4.1)	PFKFB4 (3.7)	HNRNPUL1 (3.3)	SREBF1 (3.0)	TMEM41B (2.9)	QRICH1 (2.8)	FBXL17 (2.7)	CCDC97 (2.6)	ACVR2A (2.5)
ENSG00000100311	PDGFB PPI subnetwork	0.168145	0.471384	0.000714546	PDGFD PPI subnetwork	0	0.000482	<0.05	PPAP2B (3.1)	COL4A1 (3.1)	ITGB5 (3.0)	PTRF (2.9)	NOS3 (2.7)	GGT5 (2.7)	CDKN2B-AS (2.6)	COL4A2 (2.5)	ENSG00000246273 (2.5)	SMAD3 (2.2)
ENSG00000180210	F2 PPI subnetwork	0.100757	0.465092	0.00268427	KEGG_COMPLEMENT_AND_COAGULATION_CASCADES	0	0.000487	<0.05	PLG (7.4)	MAT1A (7.0)	ITIH4 (6.6)	APOB (5.4)	APOC1 (4.8)	LPA (4.6)	UPB1 (3.9)	FN1 (3.4)	APOE (3.3)	LPAL2 (2.8)
MP:0010025	decreased total body fat amount	0.00435583	0.32334	1.98085e-05	abnormal glucose homeostasis	0	0.000489	<0.05	LPL (4.3)	ZEB2 (3.0)	GGT5 (2.8)	COL4A1 (2.7)	COL4A2 (2.5)	COL7A1 (2.4)	KANK2 (2.3)	BCL3 (2.3)	ARHGAP42 (2.2)	SLC22A2 (2.1)
ENSG00000106804	C5 PPI subnetwork	0.118539	0.396325	0.000817232	KEGG_COMPLEMENT_AND_COAGULATION_CASCADES	0	0.000492	<0.05	LPA (7.7)	PLG (7.7)	ITIH4 (7.6)	MAT1A (7.0)	APOC1 (5.4)	ENSG00000259134 (4.1)	PCSK9 (4.0)	UPB1 (3.8)	APOB (3.8)	GGT5 (2.5)
ENSG00000185634	SHC4 PPI subnetwork	0.104394	0.411818	5.63722e-05	PDGFD PPI subnetwork	0	0.00053	<0.05	ARHGAP42 (3.1)	NOS3 (2.7)	FHL5 (2.4)	SMAD3 (2.4)	KIAA1462 (2.3)	PPAP2B (2.3)	C3orf71 (2.2)	IP6K2 (2.2)	PFKFB4 (2.2)	GGT5 (2.2)
GO:0006606	protein import into nucleus	0.0404423	0.380992	0	protein import into nucleus	0	0.000542	<0.05	C22orf45 (3.4)	ENSG00000245522 (2.7)	SMAD3 (2.5)	SPECC1L (2.5)	BACH1 (2.5)	RASGEF1B (2.3)	NBEAL1 (2.2)	DENND5A (2.1)	PRKAR2A (2.1)	ALS2CR8 (2.1)
GO:0034504	protein localization to nucleus	0.0465472	0.382601	5.59913e-06	protein import into nucleus	0	0.000573	<0.05	C22orf45 (3.0)	BACH1 (3.0)	SPECC1L (2.7)	SMAD3 (2.5)	LINC00310 (2.5)	NBEAL1 (2.3)	TRIM65 (2.2)	RASGEF1B (2.2)	PRKAR2A (2.2)	ENSG00000245522 (2.2)
GO:0032270	positive regulation of cellular protein metabolic process	0.00258407	0.363272	5.56009e-05	positive regulation of cellular protein metabolic process	0	0.000596	<0.05	SMAD3 (3.3)	HBP1 (2.3)	USP4 (2.2)	ZC3HC1 (2.2)	TRAFD1 (2.0)	DHX36 (2.0)	ITGA1 (2.0)	PTPN11 (1.9)	ENSG00000246896 (1.9)	KLHDC8B (1.8)
KEGG_PRION_DISEASES	KEGG_PRION_DISEASES	0	0.384224	0.000273582	KEGG_COMPLEMENT_AND_COAGULATION_CASCADES	0	0.000626	<0.05	LPA (5.5)	APOE (4.5)	PLG (4.0)	APOC1 (3.8)	MAT1A (3.2)	ITIH4 (3.0)	AXL (2.8)	UPB1 (2.7)	RASGEF1B (2.6)	TBXAS1 (2.5)
MP:0005140	decreased cardiac muscle contractility	0.00351469	0.442815	0.000977175	decreased cardiac muscle contractility	0	0.000689	<0.05	ANKRD1 (7.3)	ENSG00000250392 (5.6)	PDLIM5 (4.6)	GPR22 (4.4)	SPHKAP (3.9)	PPP2R3A (3.6)	FLT1 (3.6)	EDNRA (3.0)	TNS1 (2.9)	PTRF (2.8)
ENSG00000164344	KLKB1 PPI subnetwork	0.1352	0.391869	0.000430244	KEGG_COMPLEMENT_AND_COAGULATION_CASCADES	0	0.000719	<0.05	LPA (6.8)	PLG (6.2)	MAT1A (5.0)	LPAL2 (4.2)	UPB1 (4.2)	ITIH4 (3.9)	APOE (3.5)	CYP4F2 (3.1)	CYP17A1 (2.9)	ADAMTS7 (2.7)
MP:0001209	spontaneous skin ulceration	0.000965254	0.327549	9.5043e-06	skin lesions	0	0.00072	<0.05	COL7A1 (4.5)	LDLR (3.8)	SREBF1 (3.6)	VAMP8 (3.5)	LINC00189 (2.9)	SIPA1 (2.7)	ARHGEF26-AS1 (2.5)	FN1 (2.4)	APEH (2.2)	MMP13 (2.2)
REACTOME_NF:KB_IS_ACTIVATED_AND_SIGNALS_SURVIVAL	REACTOME_NF:KB_IS_ACTIVATED_AND_SIGNALS_SURVIVAL	0.00469936	0.35446	5.45322e-05	REACTOME_TRIF_MEDIATED_TLR3_SIGNALING	0	0.000724	<0.05	RELA (3.8)	HBP1 (3.1)	BCL3 (3.1)	MTF1 (2.9)	TAB2 (2.7)	ENSG00000259134 (2.4)	TRIM47 (2.4)	ARIH2 (2.4)	YRDC (2.4)	TRIM65 (2.3)
MP:0000218	increased leukocyte cell number	0.00354068	0.428571	0.00307768	increased leukocyte cell number	0	0.000727	<0.05	FES (4.7)	BCL3 (3.6)	SIPA1 (3.6)	TGFB1 (3.5)	PREX1 (3.4)	RELA (3.2)	UNC13D (2.8)	SPAG1 (2.5)	FCHO1 (2.3)	MAP3K11 (2.3)
MP:0011101	partial prenatal lethality	0.0228918	0.475341	0.000532506	complete embryonic lethality during organogenesis	0	0.000748	<0.05	COL4A1 (3.2)	DAG1 (3.0)	REST (2.9)	SPECC1L (2.7)	LDLR (2.7)	SMAD3 (2.6)	PDS5B (2.6)	FN1 (2.5)	IGF2R (2.5)	LAMB2 (2.5)
REACTOME_METABOLISM_OF_LIPIDS_AND_LIPOPROTEINS	REACTOME_METABOLISM_OF_LIPIDS_AND_LIPOPROTEINS	0.0215254	0.353354	0.000345842	REACTOME_REGULATION_OF_LIPID_METABOLISM_BY_PEROXISOME_PROLIFERATOR:ACTIVATED_RECEPTOR_ALPHA_PPARALPHA	0	0.000769	<0.05	LDLR (7.9)	ACOX1 (5.7)	CYP17A1 (5.6)	PCSK9 (5.6)	SREBF1 (5.2)	TMEM41B (4.6)	APOC1 (4.6)	ABCG8 (4.1)	APOB (4.1)	SLC25A20 (3.8)
ENSG00000171557	FGG PPI subnetwork	0.123118	0.431429	0.00153197	KEGG_COMPLEMENT_AND_COAGULATION_CASCADES	0	0.000819	<0.05	ITIH4 (6.3)	PLG (5.7)	MAT1A (5.6)	APOB (5.5)	APOC1 (4.3)	TBXAS1 (4.1)	ENSG00000259134 (3.1)	FES (3.1)	UPB1 (3.0)	AS3MT (2.9)
GO:0007220	Notch receptor processing	0.0203775	0.330175	8.41196e-06	REACTOME_SIGNALING_BY_NOTCH	0	0.00082	<0.05	ENSG00000229116 (3.1)	NOS3 (2.6)	ENSG00000226648 (2.6)	FHL5 (2.4)	ENSG00000259491 (2.3)	FLT1 (2.3)	IGF2R (2.2)	ENSG00000245522 (2.2)	DAG1 (2.2)	ENSG00000226674 (2.2)
ENSG00000188488	SERPINA5 PPI subnetwork	0.128672	0.402309	0.000406754	KEGG_COMPLEMENT_AND_COAGULATION_CASCADES	0	0.000834	<0.05	PLG (7.2)	ITIH4 (6.8)	MAT1A (6.1)	APOB (5.3)	UPB1 (3.7)	APOC1 (3.5)	PCSK9 (2.9)	CYP17A1 (2.9)	HNF1A (2.8)	ENSG00000256731 (2.7)
REACTOME_ACTIVATION_OF_CHAPERONE_GENES_BY_XBP1S	REACTOME_ACTIVATION_OF_CHAPERONE_GENES_BY_XBP1S	0	0.293014	0.00255637	REACTOME_ACTIVATION_OF_CHAPERONE_GENES_BY_XBP1S	0	0.000865	<0.05	TMED10 (6.2)	CCDC167 (5.5)	RRBP1 (5.5)	FAM114A1 (5.2)	UFL1 (4.8)	YIPF2 (4.8)	FNDC3B (4.3)	MIA3 (3.7)	GGCX (3.7)	ERP29 (2.8)
REACTOME_TRANSCRIPTIONAL_REGULATION_OF_WHITE_ADIPOCYTE_DIFFERENTIATION	REACTOME_TRANSCRIPTIONAL_REGULATION_OF_WHITE_ADIPOCYTE_DIFFERENTIATION	0.0097041	0.366802	0.00253306	REACTOME_REGULATION_OF_LIPID_METABOLISM_BY_PEROXISOME_PROLIFERATOR:ACTIVATED_RECEPTOR_ALPHA_PPARALPHA	0	0.000948	<0.05	LPL (5.1)	CCDC97 (3.3)	ATPAF2 (2.7)	MTF1 (2.7)	PCNXL3 (2.6)	ZEB2 (2.5)	FBXL17 (2.4)	C12orf51 (2.4)	MNT (2.4)	HNRNPUL1 (2.4)
MP:0005559	increased circulating glucose level	0.00484654	0.337305	0.000250395	abnormal glucose homeostasis	0	0.001	<0.05	CTRB2 (5.6)	CDKN2B (3.1)	GGT5 (2.9)	LPL (2.6)	SREBF1 (2.4)	CNNM2 (2.4)	TRIM47 (2.4)	BSN-AS2 (2.2)	MLX (2.2)	LPAL2 (1.9)
MP:0001792	impaired wound healing	0.00223246	0.455734	0.00213966	KEGG_COMPLEMENT_AND_COAGULATION_CASCADES	0	0.00101	<0.05	TAGLN2 (4.0)	FN1 (3.2)	COL4A1 (3.2)	PTRF (3.2)	ENSG00000226674 (2.6)	COL4A2 (2.6)	EDNRA (2.5)	ALS2CR8 (2.3)	GGT5 (2.2)	SPAG1 (2.1)
ENSG00000126218	F10 PPI subnetwork	0.101472	0.405188	0.000813998	KEGG_COMPLEMENT_AND_COAGULATION_CASCADES	0	0.00102	<0.05	ITIH4 (6.8)	MAT1A (6.8)	PLG (6.0)	APOB (5.0)	UPB1 (4.7)	APOC1 (4.0)	PCSK9 (3.5)	LPAL2 (2.4)	LPA (2.4)	ENSG00000259134 (2.3)
MP:0000352	decreased cell proliferation	0.011977	0.408108	0.00224727	complete embryonic lethality during organogenesis	0	0.00106	<0.05	BACH1 (3.5)	REST (3.2)	STAG1 (3.0)	IPO9 (2.9)	TRAIP (2.7)	UMPS (2.5)	SBF2 (2.5)	MAP3K4 (2.4)	HNRNPUL1 (2.4)	ARIH2 (2.2)
MP:0003304	large intestinal inflammation	0.00160956	0.344225	1.18329e-05	increased leukocyte cell number	0	0.00114	<0.05	BCL3 (6.0)	RELA (3.9)	BACH1 (3.8)	MYO7A (3.0)	SIPA1 (3.0)	RFT1 (2.9)	IL6R (2.7)	UPB1 (2.7)	TRIM47 (2.6)	DENND5A (2.5)
REACTOME_ACTIVATION_OF_CHAPERONES_BY_IRE1ALPHA	REACTOME_ACTIVATION_OF_CHAPERONES_BY_IRE1ALPHA	0.000809338	0.293014	0.00255637	REACTOME_ACTIVATION_OF_CHAPERONE_GENES_BY_XBP1S	0	0.00114	<0.05	TMED10 (6.6)	CCDC167 (5.6)	RRBP1 (5.6)	FAM114A1 (5.0)	UFL1 (4.9)	YIPF2 (4.6)	FNDC3B (4.6)	MIA3 (3.8)	GGCX (3.5)	ERP29 (3.1)
MP:0005185	decreased circulating progesterone level	0.000384407	0.304845	0	steroid hormone receptor activity	0	0.00115	<0.05	CYP17A1 (5.0)	MYO15A (5.0)	APOB (3.2)	EDNRA (3.0)	KIAA1462 (2.9)	FNDC3B (2.7)	FAM114A1 (2.6)	RORC (2.4)	C10orf32 (2.3)	ARHGAP42 (2.2)
ENSG00000084754	HADHA PPI subnetwork	0.0206303	0.367099	3.5007e-05	decreased cardiac muscle contractility	0	0.00118	<0.05	ENSG00000250392 (5.7)	ANKRD1 (5.4)	PPP2R3A (3.7)	PDLIM5 (3.7)	GPR22 (3.2)	ACAD10 (3.0)	TRIM47 (2.9)	SLC25A20 (2.8)	AS3MT (2.6)	UQCRC1 (2.5)
REACTOME_FATTY_ACID_TRIACYLGLYCEROL_AND_KETONE_BODY_METABOLISM	REACTOME_FATTY_ACID_TRIACYLGLYCEROL_AND_KETONE_BODY_METABOLISM	0.00980921	0.334812	0.000869247	REACTOME_REGULATION_OF_LIPID_METABOLISM_BY_PEROXISOME_PROLIFERATOR:ACTIVATED_RECEPTOR_ALPHA_PPARALPHA	0	0.00118	<0.05	ACOX1 (6.5)	LDLR (5.8)	SREBF1 (5.2)	SLC25A20 (4.4)	LPL (3.7)	PCSK9 (3.6)	C10orf58 (3.3)	APOB (3.2)	ATPAF2 (3.0)	PCCB (3.0)
REACTOME_COMMON_PATHWAY	REACTOME_COMMON_PATHWAY	0.0723359	0.451195	0.00112389	KEGG_COMPLEMENT_AND_COAGULATION_CASCADES	0	0.00122	<0.05	PLG (7.8)	ITIH4 (7.5)	MAT1A (6.9)	APOB (6.4)	APOC1 (4.1)	PCSK9 (3.6)	UPB1 (3.4)	FN1 (3.0)	ENSG00000259134 (2.9)	MLH3 (2.8)
MP:0001787	pericardial edema	0.051464	0.434324	0.000305727	complete embryonic lethality during organogenesis	0	0.00124	<0.05	TCF21 (3.6)	GXYLT1 (3.5)	IGF2BP1 (3.5)	ENSG00000250742 (3.4)	FLT1 (3.3)	ANKRD1 (2.7)	VAMP5 (2.7)	ENSG00000225399 (2.7)	LRRC48 (2.6)	ENSG00000250392 (2.5)
MP:0002136	abnormal kidney physiology	0.000593917	0.272399	0	expanded mesangial matrix	0	0.00126	<0.05	SLC22A2 (3.3)	ITGB5 (3.3)	PLG (3.2)	CNNM2 (3.1)	ENSG00000259134 (3.1)	ITGA1 (2.9)	UPB1 (2.6)	C21orf7 (2.1)	RNF19A (1.9)	SLC45A4 (1.9)
MP:0002118	abnormal lipid homeostasis	0.00465959	0.388841	0.00245417	abnormal glucose homeostasis	0	0.00127	<0.05	LPL (5.7)	APOC1 (5.1)	ACOX1 (5.0)	ABCG8 (4.9)	SLC25A20 (4.6)	APOB (4.2)	MAT1A (3.9)	ITIH4 (3.8)	LIPA (3.4)	C10orf58 (3.0)
MP:0006267	abnormal intercalated disc morphology	0.00392097	0.406643	0.000602425	decreased cardiac muscle contractility	0	0.00127	<0.05	ANKRD1 (4.2)	ENSG00000250392 (4.1)	PDLIM5 (4.1)	LMOD1 (4.0)	FHL3 (3.5)	PPP2R3A (2.8)	ENSG00000246273 (2.7)	ATP6V0A1 (2.5)	COL7A1 (2.4)	MIA3 (2.0)
MP:0000280	thin ventricular wall	0.0462554	0.47584	0.002433	decreased cardiac muscle contractility	0	0.00128	<0.05	GPR22 (3.4)	EDNRA (3.4)	REST (3.4)	FLT1 (3.4)	TNS1 (3.1)	PDLIM5 (3.0)	ANKRD1 (2.8)	PLEKHH3 (2.8)	TRIB1 (2.7)	ZEB2 (2.6)
MP:0005621	abnormal cell physiology	0	0.337808	0	REACTOME_TRIF_MEDIATED_TLR3_SIGNALING	0	0.00132	<0.05	OASL (3.9)	CDKN2A (3.7)	CDKN2B (3.3)	SMAD3 (2.9)	QPCTL (2.9)	YIPF2 (2.8)	PARP12 (2.7)	CNNM2 (2.6)	ENSG00000226674 (2.4)	C10orf26 (2.3)
MP:0009763	increased sensitivity to induced morbidity/mortality	0.0109349	0.448515	0.0170085	KEGG_COMPLEMENT_AND_COAGULATION_CASCADES	0	0.00136	<0.05	LPL (4.1)	LPA (3.2)	TBXAS1 (3.1)	ITIH4 (3.1)	TLR1 (2.8)	ZEB2 (2.8)	MAT1A (2.6)	SLC25A20 (2.6)	ENSG00000250392 (2.5)	APOE (2.5)
GO:0042379	chemokine receptor binding	0.00675317	0.413321	0.00131093	chemokine receptor binding	0	0.00141	<0.05	GGT5 (3.1)	BCL3 (3.1)	TRIM47 (3.0)	OASL (3.0)	PVRL2 (2.8)	MMP13 (2.4)	PPAP2B (2.3)	ZEB2 (2.3)	TLR1 (2.1)	OAZ3 (2.1)
MP:0003400	kinked neural tube	0.00343876	0.451195	0.00144072	complete embryonic lethality during organogenesis	0	0.00141	<0.05	IGF2BP1 (3.1)	BMPR2 (3.0)	FLT1 (2.9)	FN1 (2.7)	IL6R (2.4)	IGF2R (2.4)	TGFB1 (2.3)	MSL2 (2.2)	FNDC3B (2.1)	C10orf26 (2.1)
MP:0011501	increased glomerular capsule space	0.000899691	0.363272	1.09539e-05	expanded mesangial matrix	0	0.00141	<0.05	TCF21 (4.2)	GGT5 (3.4)	PPAP2B (3.0)	SLC22A2 (3.0)	ADD3 (2.9)	KANK2 (2.7)	ENSG00000226674 (2.7)	COL4A2 (2.6)	TRIM47 (2.5)	FN1 (2.5)
MP:0001633	poor circulation	0.0021683	0.420223	5.93774e-05	complete embryonic lethality during organogenesis	0	0.00142	<0.05	PDE3A (4.2)	GPR22 (3.7)	ANKRD1 (3.2)	ITGA1 (2.8)	ENSG00000250392 (2.8)	IGF2BP1 (2.6)	SPHKAP (2.6)	ADAMTS7 (2.5)	NOS3 (2.4)	MAP3K11 (2.4)
MP:0011097	complete embryonic lethality before turning of embryo	0.000599968	0.37469	1.45423e-06	complete embryonic lethality during organogenesis	0	0.00146	<0.05	SREBF1 (3.2)	LDLR (3.1)	TMEM41B (3.0)	PDS5B (3.0)	MAP3K4 (2.6)	POLR2B (2.6)	ALDH2 (2.5)	NAV1 (2.5)	DENND5A (2.4)	IGF2BP1 (2.4)
MP:0008554	decreased circulating tumor necrosis factor level	0.00046972	0.356132	0.000283291	increased leukocyte cell number	0	0.0015	<0.05	BCL3 (4.2)	TLR1 (4.0)	PHACTR1 (3.7)	SWAP70 (3.3)	RASGEF1B (2.8)	ZEB2 (2.8)	TBXAS1 (2.8)	RELA (2.6)	LPL (2.5)	TRIB1 (2.5)
ENSG00000131910	NR0B2 PPI subnetwork	0.00765602	0.332355	0.000153038	steroid hormone receptor activity	0	0.00153	<0.05	ABCG8 (3.5)	ARHGAP42 (2.9)	ACOX1 (2.8)	TMEM91 (2.8)	MAP3K11 (2.7)	APOC1 (2.6)	HNF1A (2.5)	C22orf45 (2.4)	RORC (2.3)	CCDC97 (2.2)
ENSG00000163823	CCR1 PPI subnetwork	0.00509893	0.354738	5.46298e-05	chemokine receptor binding	0	0.00158	<0.05	OASL (4.5)	PARP12 (4.1)	BCL3 (2.8)	TLR1 (2.8)	TRIM47 (2.7)	MRAS (2.7)	UBA7 (2.5)	LIPA (2.4)	MYO7A (2.4)	GGT5 (2.4)
ENSG00000132703	APCS PPI subnetwork	0.050201	0.394943	9.77435e-05	KEGG_COMPLEMENT_AND_COAGULATION_CASCADES	0	0.00161	<0.05	COL4A2 (6.3)	TBXAS1 (4.9)	APOE (4.4)	ITIH4 (4.4)	PLG (4.2)	APOC1 (4.1)	MAT1A (4.1)	LPA (3.8)	TLR1 (3.3)	AS3MT (3.0)
MP:0003333	liver fibrosis	0.00100936	0.3624	2.19273e-05	KEGG_COMPLEMENT_AND_COAGULATION_CASCADES	0	0.00162	<0.05	BCL3 (3.7)	MAP9 (3.3)	PCSK9 (3.1)	ITIH4 (3.0)	MMP13 (2.9)	UPB1 (2.8)	MAT1A (2.6)	LPA (2.5)	FNDC3B (2.5)	FURIN (2.4)
MP:0003402	decreased liver weight	0.00131089	0.300398	0	abnormal glucose homeostasis	0	0.00163	<0.05	CTRB2 (9.5)	LDLR (3.9)	KCNE2 (2.8)	MYO15A (2.4)	CDKN2B (2.3)	WDR6 (2.3)	PCSK9 (2.2)	UPB1 (2.1)	NT5C2 (1.9)	ACVR2A (1.9)
GO:0003707	steroid hormone receptor activity	0.00423018	0.344487	0.0013349	steroid hormone receptor activity	0	0.00165	<0.05	ABCG8 (3.3)	HNF1A (2.8)	RORC (2.6)	PLEKHH3 (2.6)	TRIB1 (2.5)	MNT (2.5)	MRAS (2.4)	PPAP2B (2.4)	MAP3K11 (2.3)	FAM114A1 (2.2)
MP:0000297	abnormal atrioventricular cushion morphology	0.0102973	0.433908	0.000130841	decreased cardiac muscle contractility	0	0.00166	<0.05	CDH13 (5.1)	ANKRD1 (4.0)	EDNRA (3.0)	FN1 (3.0)	ENSG00000250392 (2.9)	IGF2BP1 (2.9)	PDE3A (2.8)	ZEB2 (2.6)	PDLIM5 (2.4)	GUCY1A3 (2.2)
GO:0003706	ligand-regulated transcription factor activity	0.00120888	0.306288	8.8687e-05	steroid hormone receptor activity	0	0.0017	<0.05	FAM134C (3.9)	PRKAR2A (3.6)	BCL3 (3.4)	ABHD2 (2.9)	DAG1 (2.8)	TCF21 (2.7)	HNRNPUL1 (2.6)	CNNM2 (2.5)	CYP17A1 (2.5)	CYP4F2 (2.4)
KEGG_PATHWAYS_IN_CANCER	KEGG_PATHWAYS_IN_CANCER	0.000809338	0.549757	0.037307	complete embryonic lethality during organogenesis	0	0.00174	<0.05	EDNRA (3.8)	SMAD3 (3.7)	FNDC3B (3.6)	COL7A1 (3.5)	ADAMTS7 (3.2)	ARHGAP42 (3.2)	COL4A1 (3.0)	REST (3.0)	DAG1 (2.9)	COL4A2 (2.7)
MP:0000322	increased granulocyte number	0.00924229	0.400531	0.00189949	increased leukocyte cell number	0	0.00176	<0.05	BCL3 (4.4)	TGFB1 (4.0)	FES (3.8)	UBA7 (3.6)	SIPA1 (3.1)	SPAG1 (2.9)	PREX1 (2.8)	MAP3K11 (2.7)	RELA (2.7)	RNF19A (2.6)
MP:0002078	abnormal glucose homeostasis	0.00128115	0.392888	0.00533033	abnormal glucose homeostasis	0	0.00176	<0.05	LPL (7.5)	CTRB2 (4.1)	ACOX1 (3.6)	FHL5 (2.9)	SLC22A3 (2.7)	TNS1 (2.5)	SLC25A20 (2.4)	CDKN2B (2.3)	ENSG00000256731 (2.2)	ACVR2A (2.1)
MP:0001636	irregular heartbeat	0.00642643	0.419833	0.000485482	decreased cardiac muscle contractility	0	0.00183	<0.05	EDNRA (5.4)	PDE3A (4.9)	TOM1L2 (3.9)	NOS3 (3.9)	FLT1 (3.8)	GPR22 (3.8)	SPHKAP (3.6)	ANKRD1 (3.3)	ENSG00000250392 (3.2)	KLHDC8B (2.8)
ENSG00000163737	PF4 PPI subnetwork	0.0499881	0.393229	0.00047498	chemokine receptor binding	0	0.00185	<0.05	PCSK9 (3.3)	OASL (2.9)	TMEM41B (2.5)	PPAP2B (2.4)	PDE3A (2.4)	AS3MT (2.3)	ZC3H12D (2.2)	SPAG1 (2.1)	ZEB2 (2.1)	SMAD3 (2.1)
GO:0031401	positive regulation of protein modification process	0.00203669	0.356412	0	positive regulation of cellular protein metabolic process	0	0.00188	<0.05	SMAD3 (3.1)	ZC3HC1 (2.4)	ITGA1 (2.3)	HBP1 (2.2)	USP4 (2.1)	ARNTL (1.9)	EDNRA (1.9)	RPP30 (1.8)	ENSG00000250474 (1.8)	FURIN (1.8)
MP:0002754	dilated heart right ventricle	0.0624164	0.46701	0.00182995	decreased cardiac muscle contractility	0	0.00192	<0.05	ANKRD1 (5.2)	FLT1 (3.8)	C21orf7 (3.7)	LMOD1 (3.2)	TNS1 (3.2)	BMPR2 (3.1)	COL4A1 (3.0)	COL4A2 (3.0)	FGD5 (3.0)	PDLIM5 (3.0)
MP:0000928	incomplete cephalic closure	0.00152264	0.385204	0	complete embryonic lethality during organogenesis	0	0.00197	<0.05	DAB2IP (2.9)	ARHGAP42 (2.9)	CARM1 (2.7)	ENSG00000226648 (2.4)	SMAD3 (2.4)	IGF2BP1 (2.4)	PPP1R28 (2.2)	ENSG00000250742 (2.2)	APOB (2.2)	PREX1 (2.2)
MP:0001212	skin lesions	0	0.32334	0	skin lesions	0	0.00197	<0.05	COL7A1 (3.4)	KCNK7 (3.1)	APOC1 (2.8)	BCL3 (2.6)	MMP13 (2.2)	LIPA (2.1)	CCR10 (2.1)	EDNRA (2.1)	TUBG2 (2.0)	FURIN (1.9)
MP:0008596	increased circulating interleukin-6 level	0.00611762	0.389845	0.000708362	increased leukocyte cell number	0	0.002	<0.05	TLR1 (4.5)	TBXAS1 (4.4)	FES (4.0)	UBA7 (3.8)	TRIB1 (3.8)	PARP12 (3.6)	LIPA (3.0)	N4BP2L1 (3.0)	OASL (3.0)	TLR6 (2.9)
MP:0005329	abnormal myocardium layer morphology	0.0318014	0.467975	0.00176297	decreased cardiac muscle contractility	0	0.00204	<0.05	ANKRD1 (6.7)	ENSG00000250392 (4.9)	PDLIM5 (3.8)	GPR22 (3.6)	RAPH1 (3.5)	TOM1L2 (3.3)	EDNRA (3.0)	SBF2 (2.9)	SPHKAP (2.9)	ENSG00000229116 (2.9)
GO:0007219	Notch signaling pathway	0.0230292	0.348462	0.000280747	REACTOME_SIGNALING_BY_NOTCH	0	0.00216	<0.05	ENSG00000226097 (3.4)	ENSG00000259491 (3.3)	ABO (3.2)	HHIPL1 (2.8)	PPP1R28 (2.7)	PLEKHH3 (2.6)	CDH13 (2.5)	FHL5 (2.4)	TRIM65 (2.4)	FGD5 (2.3)
MP:0001544	abnormal cardiovascular system physiology	0.00812221	0.489201	0.0101547	decreased cardiac muscle contractility	0	0.00217	<0.05	ENSG00000250392 (5.5)	ANKRD1 (5.1)	PDE3A (4.9)	PDLIM5 (4.2)	EDNRA (3.8)	SPHKAP (3.6)	TNS1 (3.4)	GPR22 (3.4)	KLHDC8B (2.9)	PPP2R3A (2.9)
GO:0071495	cellular response to endogenous stimulus	0.0145591	0.404826	0.00516989	steroid hormone receptor activity	0	0.00218	<0.05	CYP17A1 (3.3)	BCAS3 (2.6)	CTRB2 (2.6)	ENSG00000250610 (2.4)	C10orf26 (2.4)	KLHDC8B (2.3)	TNS1 (2.3)	PRKAR2A (2.2)	ENSG00000259134 (2.1)	CNNM2 (2.1)
MP:0000751	myopathy	0.00547842	0.419056	0.000597613	decreased cardiac muscle contractility	0	0.0022	<0.05	COL4A2 (5.1)	ANKRD1 (3.9)	FHL3 (3.8)	PPP2R3A (3.7)	LAMB2 (3.4)	C21orf7 (3.0)	DAG1 (2.9)	TNS1 (2.7)	GGT5 (2.6)	TRIM47 (2.6)
MP:0001798	impaired macrophage phagocytosis	0.00136878	0.380353	0.00112279	increased leukocyte cell number	0	0.0022	<0.05	TBXAS1 (4.9)	AXL (3.9)	LPL (3.7)	APOE (3.2)	APOC1 (2.9)	FES (2.7)	CCR10 (2.7)	MRAS (2.6)	TAGLN2 (2.6)	RASGEF1B (2.5)
ENSG00000142515	KLK3 PPI subnetwork	0.0482273	0.351981	0	KEGG_COMPLEMENT_AND_COAGULATION_CASCADES	0	0.00239	<0.05	MAT1A (3.8)	APOC1 (3.7)	ITIH4 (3.6)	PCSK9 (3.2)	CYP17A1 (3.0)	DDI1 (2.9)	LPA (2.8)	APOE (2.5)	DYDC2 (2.3)	CDKN2A (2.1)
MP:0005331	insulin resistance	0.00792194	0.37469	0.00211865	abnormal glucose homeostasis	0	0.00239	<0.05	CTRB2 (6.2)	LPL (6.1)	SREBF1 (3.0)	ACOX1 (2.8)	TNS1 (2.8)	PCSK9 (2.6)	APOC1 (2.5)	BCAS3 (2.3)	GGT5 (2.3)	KIAA1462 (2.1)
REACTOME_MEMBRANE_TRAFFICKING	REACTOME_MEMBRANE_TRAFFICKING	0.000384407	0.261246	0.000908973	REACTOME_ACTIVATION_OF_CHAPERONE_GENES_BY_XBP1S	0	0.0024	<0.05	FAM114A1 (5.8)	YIPF2 (4.4)	UFL1 (4.0)	RRBP1 (3.7)	WBP2 (3.4)	MLX (2.8)	ATP6V0A1 (2.7)	BROX (2.6)	VAMP8 (2.4)	FNDC3B (2.4)
MP:0005145	increased circulating VLDL cholesterol level	0.00183417	0.370401	0.000130273	abnormal glucose homeostasis	0	0.00245	<0.05	APOC1 (5.6)	LPL (3.8)	ALDH2 (3.5)	ACOX1 (3.4)	FHL5 (2.6)	TBXAS1 (2.5)	ENSG00000259134 (2.4)	MAT1A (2.3)	GGT5 (2.3)	PPAP2B (2.3)
REACTOME_TRIF_MEDIATED_TLR3_SIGNALING	REACTOME_TRIF_MEDIATED_TLR3_SIGNALING	0.012229	0.402667	0.00206048	REACTOME_TRIF_MEDIATED_TLR3_SIGNALING	0	0.00247	<0.05	OASL (4.4)	BCL3 (3.6)	RELA (3.5)	MAP3K11 (3.4)	SH2B3 (3.2)	YAF2 (3.2)	PARP12 (3.1)	TRIB1 (3.1)	PPP2R2A (3.0)	SMAD3 (3.0)
REACTOME_TOLL_LIKE_RECEPTOR_3_TLR3_CASCADE	REACTOME_TOLL_LIKE_RECEPTOR_3_TLR3_CASCADE	0.0111056	0.402667	0.00206048	REACTOME_TRIF_MEDIATED_TLR3_SIGNALING	0	0.00247	<0.05	OASL (4.4)	BCL3 (3.6)	RELA (3.5)	MAP3K11 (3.4)	SH2B3 (3.2)	YAF2 (3.2)	PARP12 (3.1)	TRIB1 (3.1)	PPP2R2A (3.0)	SMAD3 (3.0)
MP:0005608	cardiac interstitial fibrosis	0.0179039	0.378763	5.98669e-05	decreased cardiac muscle contractility	0	0.00249	<0.05	ANKRD1 (6.1)	ENSG00000250392 (5.9)	SPHKAP (5.0)	PDLIM5 (4.7)	PPP2R3A (4.0)	EDNRA (3.5)	PDE3A (3.4)	GPR22 (2.8)	ENSG00000259134 (2.4)	KLHDC8B (2.1)
MP:0002972	abnormal cardiac muscle contractility	0.00379302	0.381634	5.87898e-05	decreased cardiac muscle contractility	0	0.0025	<0.05	ANKRD1 (7.0)	ENSG00000250392 (5.3)	PDLIM5 (4.0)	PPP2R3A (3.7)	SPHKAP (3.6)	GPR22 (3.1)	PDE3A (2.5)	KLHDC8B (2.2)	TNS1 (2.1)	P4HTM (2.0)
MP:0006264	decreased systemic arterial systolic blood pressure	0.00251429	0.374071	0.00504177	steroid hormone receptor activity	0	0.00252	<0.05	PDE3A (3.6)	FLT1 (3.4)	SLC22A2 (3.4)	ITGA1 (2.8)	GUCY1A3 (2.7)	C12orf47 (2.7)	SLC26A6 (2.7)	ENSG00000259134 (2.7)	UPB1 (2.5)	PLG (2.4)
MP:0000598	abnormal liver morphology	0.0121757	0.438104	0.00423501	KEGG_COMPLEMENT_AND_COAGULATION_CASCADES	0	0.00255	<0.05	LPA (3.9)	MAT1A (3.8)	PCSK9 (3.5)	UPB1 (3.4)	APOC1 (3.3)	NAGLU (3.0)	COL4A1 (3.0)	ITIH4 (2.9)	PLG (2.7)	CDH13 (2.7)
MP:0000220	increased monocyte cell number	0.00804219	0.433493	0.00287676	increased leukocyte cell number	0	0.00258	<0.05	TGFB1 (4.5)	SIPA1 (4.1)	BCL3 (3.8)	PREX1 (3.4)	UNC13D (3.2)	FES (3.2)	UBA7 (3.1)	FCHO1 (2.8)	RELA (2.6)	SPAG1 (2.6)
MP:0003331	hepatocellular carcinoma	0	0	0	KEGG_COMPLEMENT_AND_COAGULATION_CASCADES	0	0.00258	<0.05	ACOX1 (3.5)	MAT1A (3.4)	COG5 (3.0)	SLC25A20 (3.0)	MC4R (3.0)	UPB1 (2.7)	VAMP8 (2.6)	LPA (2.6)	SUMO4 (2.6)	CHAC2 (2.5)
GO:0005976	polysaccharide metabolic process	0	0	0	abnormal glucose homeostasis	0	0.0026	<0.05	NAGLU (3.1)	FBXL17 (3.1)	LPA (2.9)	C22orf13 (2.8)	FHL3 (2.6)	RRBP1 (2.6)	C10orf26 (2.4)	LINC00310 (2.4)	FAM46A (2.4)	NT5C2 (2.4)
MP:0011090	partial perinatal lethality	0.0201759	0.517123	0.00352503	complete embryonic lethality during organogenesis	0	0.00269	<0.05	SMAD3 (4.6)	COL4A2 (3.5)	IGF2BP1 (3.4)	PTRF (3.2)	FLT1 (3.1)	DAG1 (3.0)	FGD5 (2.8)	AXL (2.8)	FN1 (2.8)	ZEB2 (2.7)
REACTOME_TOLL_LIKE_RECEPTOR_9_TLR9_CASCADE	REACTOME_TOLL_LIKE_RECEPTOR_9_TLR9_CASCADE	0.00761101	0.395979	0.00142104	REACTOME_TRIF_MEDIATED_TLR3_SIGNALING	0	0.00291	<0.05	RASGEF1B (4.2)	SH2B3 (3.7)	MAP3K11 (3.6)	TRIB1 (3.5)	OASL (3.2)	YAF2 (3.2)	PPP2R2A (3.1)	BACH1 (3.0)	RELA (3.0)	BCL3 (2.9)

## Sheet: Supplementary Table 8
Supplementary Table 8 Results of the tissue enrichment analysis by DEPICT.
MeSH term	Name	MeSH first level term	MeSH second level term	Nominal P value	False discovery rate	Tissue-specific expression Z score gene 1	Tissue-specific expression Z score gene 2	Tissue-specific expression Z score gene 3	Tissue-specific expression Z score gene 4	Tissue-specific expression Z score gene 5	Tissue-specific expression Z score gene 6	Tissue-specific expression Z score gene 7	Tissue-specific expression Z score gene 8	Tissue-specific expression Z score gene 9	Tissue-specific expression Z score gene 10
A07.231.114	Arteries	Cardiovascular System	Blood Vessels	9.44e-05	<0.01	PDE3A (3.3)	ITIH4 (2.5)	FHL5 (2.4)	ENSG00000256731 (2.2)	FGD5 (2.1)	TNS1 (2.0)	TRIM47 (1.9)	CDH13 (1.9)	AXL (1.9)	LMOD1 (1.8)
A10.165.114	Adipose Tissue	Tissues	Connective Tissue	0.000861	<0.20	FHL5 (3.5)	LPL (3.2)	SCUBE2 (2.8)	FGD5 (2.6)	ENSG00000225399 (2.6)	GGT5 (2.6)	ENSG00000229116 (2.4)	ITGA1 (2.3)	PTRF (2.2)	LINC00310 (2.1)
A07.231	Blood Vessels	Cardiovascular System	Blood Vessels	0.000949	<0.20	NOS3 (3.0)	FGD5 (2.7)	VAMP5 (2.4)	EIF2B2 (2.3)	SMAD3 (2.2)	BMPR2 (2.1)	ANKRD1 (2.1)	BCAR1 (2.0)	PTRF (2.0)	AXL (2.0)
A11.329.114	Adipocytes	Cells	Connective Tissue Cells	0.00132	<0.20	ENSG00000225399 (3.3)	ENSG00000248576 (3.2)	C3orf71 (3.2)	LPL (3.0)	SLC22A3 (2.9)	GGT5 (2.8)	ENSG00000250742 (2.7)	CDKN2B (2.5)	ENSG00000229116 (2.5)	LINC00310 (2.4)
A10.165.114.830	Adipose Tissue White	Tissues	Connective Tissue	0.00161	<0.20	FHL5 (3.6)	LPL (3.4)	SCUBE2 (3.1)	FGD5 (2.9)	ENSG00000229116 (2.7)	ENSG00000225399 (2.7)	GGT5 (2.7)	ITGA1 (2.5)	PTRF (2.3)	LINC00310 (2.3)
A10.165.114.830.750	Subcutaneous Fat	Tissues	Connective Tissue	0.00161	<0.20	FHL5 (3.6)	LPL (3.4)	SCUBE2 (3.1)	FGD5 (2.9)	ENSG00000229116 (2.7)	ENSG00000225399 (2.7)	GGT5 (2.7)	ITGA1 (2.5)	PTRF (2.3)	LINC00310 (2.3)
A02.835.583	Joints	Musculoskeletal System	Skeleton	0.00191	<0.20	C10orf26 (2.6)	C6orf64 (2.4)	C10orf32 (2.4)	HDAC9 (2.3)	ENSG00000229116 (2.3)	ENSG00000250742 (2.2)	ADAMTS7 (2.2)	CDKN2B (2.0)	KIAA1462 (1.9)	ENSG00000248576 (1.9)
A02.835.583.443.800	Synovial Membrane	Musculoskeletal System	Skeleton	0.00191	<0.20	C10orf26 (2.6)	C6orf64 (2.4)	C10orf32 (2.4)	HDAC9 (2.3)	ENSG00000229116 (2.3)	ENSG00000250742 (2.2)	ADAMTS7 (2.2)	CDKN2B (2.0)	KIAA1462 (1.9)	ENSG00000248576 (1.9)
A02.835.583.443	Joint Capsule	Musculoskeletal System	Skeleton	0.00191	<0.20	C10orf26 (2.6)	C6orf64 (2.4)	C10orf32 (2.4)	HDAC9 (2.3)	ENSG00000229116 (2.3)	ENSG00000250742 (2.2)	ADAMTS7 (2.2)	CDKN2B (2.0)	KIAA1462 (1.9)	ENSG00000248576 (1.9)
A10.165.114.830.500.750	Subcutaneous Fat Abdominal	Tissues	Connective Tissue	0.00223	<0.20	SCUBE2 (3.7)	LPL (3.5)	FGD5 (2.8)	ENSG00000229116 (2.8)	GGT5 (2.7)	FHL5 (2.6)	ENSG00000225399 (2.5)	LINC00310 (2.5)	ITGA1 (2.4)	LMOD1 (2.4)
A10.165.114.830.500	Abdominal Fat	Tissues	Connective Tissue	0.00223	<0.20	SCUBE2 (3.7)	LPL (3.5)	FGD5 (2.8)	ENSG00000229116 (2.8)	GGT5 (2.7)	FHL5 (2.6)	ENSG00000225399 (2.5)	LINC00310 (2.5)	ITGA1 (2.4)	LMOD1 (2.4)
A03.556.875.875	Stomach	Digestive System	Gastrointestinal Tract	0.00232	<0.20	KCNE2 (8.9)	TCF21 (2.4)	RRBP1 (2.2)	ENSG00000250742 (2.0)	LMOD1 (1.9)	GUCY1A3 (1.8)	ENSG00000226097 (1.7)	UBA7 (1.3)	KANK2 (1.3)	ADD3 (1.2)
A03.556.875	Upper Gastrointestinal Tract	Digestive System	Gastrointestinal Tract	0.00299	<0.20	KCNE2 (6.2)	LMOD1 (2.0)	RRBP1 (1.9)	TCF21 (1.9)	ENSG00000226097 (1.8)	ENSG00000250742 (1.7)	GUCY1A3 (1.5)	TRIM47 (1.2)	KANK2 (1.2)	TRIM65 (1.1)
A15.145.846	Serum	Hemic and Immune Systems	Blood	0.00411	<0.20	BMPR2 (2.8)	FGF5 (2.7)	AXL (2.4)	PCNXL3 (2.3)	MTAP (2.2)	PTRF (2.1)	MAP3K11 (2.1)	SMAD3 (2.1)	BCAR1 (2.1)	QPCTL (2.0)
A07.231.908	Veins	Cardiovascular System	Blood Vessels	0.00454	<0.20	NOS3 (4.1)	FGD5 (4.0)	VAMP5 (2.9)	MAP3K11 (2.7)	EIF2B2 (2.6)	ANKRD1 (2.5)	BMPR2 (2.5)	BFSP1 (2.5)	OAZ3 (2.4)	SMAD3 (2.4)
A11.329	Connective Tissue Cells	Cells	Connective Tissue Cells	0.00575	<0.20	ENSG00000246273 (1.9)	IGF2R (1.5)	FGF5 (1.2)	ATPAF2 (1.2)	MRAS (1.1)	SRR (1.1)	ZEB2 (1.0)	MTAP (1.0)	SH2B3 (1.0)	RHOA (1.0)
A07.231.908.670.874	Umbilical Veins	Cardiovascular System	Blood Vessels	0.00718	<0.20	NOS3 (4.4)	FGD5 (4.2)	VAMP5 (3.0)	EIF2B2 (2.8)	BMPR2 (2.8)	MAP3K11 (2.7)	ANKRD1 (2.7)	BFSP1 (2.7)	OAZ3 (2.6)	SMAD3 (2.5)
A07.231.908.670	Portal System	Cardiovascular System	Blood Vessels	0.00718	<0.20	NOS3 (4.4)	FGD5 (4.2)	VAMP5 (3.0)	EIF2B2 (2.8)	BMPR2 (2.8)	MAP3K11 (2.7)	ANKRD1 (2.7)	BFSP1 (2.7)	OAZ3 (2.6)	SMAD3 (2.5)
A11.436.275	Endothelial Cells	Cells	Epithelial Cells	0.00779	<0.20	NOS3 (3.7)	FGD5 (3.5)	ANKRD1 (2.5)	BMPR2 (2.4)	EIF2B2 (2.4)	VAMP5 (2.3)	TSPAN14 (2.2)	BFSP1 (2.2)	ADAMTS7 (2.1)	ENSG00000250474 (2.1)
A07.541.510	Heart Valves	Cardiovascular System	Heart	0.00854	<0.20	ENSG00000226674 (5.4)	ITGA1 (3.4)	GUCY1A3 (3.2)	TCF21 (3.1)	ENSG00000203876 (2.9)	AIDA (2.8)	N4BP2L2 (2.7)	BFSP1 (2.6)	ENSG00000250610 (2.5)	RAPH1 (2.3)
A07.541.510.110	Aortic Valve	Cardiovascular System	Heart	0.00854	<0.20	ENSG00000226674 (5.4)	ITGA1 (3.4)	GUCY1A3 (3.2)	TCF21 (3.1)	ENSG00000203876 (2.9)	AIDA (2.8)	N4BP2L2 (2.7)	BFSP1 (2.6)	ENSG00000250610 (2.5)	RAPH1 (2.3)
A03.620	Liver	Digestive System	Liver	0.00979	<0.20	LPA (11.8)	PLG (10.8)	ABCG8 (10.0)	MAT1A (9.6)	UPB1 (8.0)	APOB (7.8)	C22orf45 (7.1)	LPAL2 (6.9)	CYP4F2 (6.4)	ITIH4 (6.0)
A10.690.467	Muscle Smooth	Tissues	Muscles	0.01	<0.20	FGF5 (3.7)	LMOD1 (3.1)	AXL (2.4)	TCF21 (2.3)	PTRF (2.3)	EDNRA (2.1)	ADAMTS7 (2.1)	TNS1 (2.0)	CCR10 (1.9)	CCDC36 (1.9)
A06.407.071.140	Adrenal Cortex	Endocrine System	Endocrine Glands	0.01	<0.20	CYP17A1 (10.3)	AS3MT (5.7)	ENSG00000256731 (4.5)	ENSG00000259134 (4.4)	MYO7A (4.4)	LDLR (3.7)	KLHDC8B (3.1)	ITGA1 (3.0)	APOC1 (2.9)	C10orf32 (2.7)
A07.541	Heart	Cardiovascular System	Heart	0.01	<0.20	ENSG00000250392 (6.7)	PDE3A (5.1)	ANKRD1 (4.6)	GPR22 (4.2)	PDLIM5 (3.6)	SPHKAP (3.6)	NEK9 (3.3)	TNS1 (3.2)	ENSG00000246896 (3.2)	YAF2 (3.1)
A05.360.319.679.690	Myometrium	Urogenital System	Genitalia	0.01	<0.20	LMOD1 (5.6)	FHL5 (3.9)	ENSG00000250610 (3.0)	ITGA1 (2.8)	EDNRA (2.8)	KANK2 (2.6)	SLC22A3 (2.5)	ENSG00000256731 (2.3)	CDH13 (2.0)	FLT1 (2.0)
A07.541.560	Heart Ventricles	Cardiovascular System	Heart	0.01	<0.20	ENSG00000250392 (7.3)	PDE3A (5.4)	ANKRD1 (4.8)	GPR22 (4.5)	PDLIM5 (4.0)	SPHKAP (4.0)	NEK9 (3.7)	ENSG00000246896 (3.7)	YAF2 (3.7)	TNS1 (3.5)
A06.407.071	Adrenal Glands	Endocrine System	Endocrine Glands	0.02	<0.20	CYP17A1 (8.6)	AS3MT (5.3)	ENSG00000259134 (4.1)	MYO7A (3.7)	ENSG00000256731 (3.2)	LDLR (3.1)	KLHDC8B (2.9)	APOC1 (2.6)	SREBF1 (2.5)	ITGA1 (2.5)
A10.615.284	Extraembryonic Membranes	Tissues	Membranes	0.02	<0.20	HTR7 (4.7)	ENSG00000228707 (3.8)	CDH13 (3.2)	IGF2BP1 (2.6)	HSD17B1 (2.6)	LDLR (2.4)	TMEM41B (2.3)	MTAP (2.3)	ARHGAP42 (2.3)	BACH1 (2.3)
A10.615.284.473	Chorion	Tissues	Membranes	0.02	<0.20	HTR7 (4.7)	ENSG00000228707 (3.8)	CDH13 (3.2)	IGF2BP1 (2.6)	HSD17B1 (2.6)	LDLR (2.4)	TMEM41B (2.3)	MTAP (2.3)	ARHGAP42 (2.3)	BACH1 (2.3)
A15.382.490.315.583	Neutrophils	Hemic and Immune Systems	Immune System	0.02	<0.20	TLR6 (6.5)	MTMR3 (6.1)	HBP1 (5.9)	C3orf62 (5.6)	SLC45A4 (5.1)	USP10 (4.9)	CYP4F2 (4.8)	IL6R (4.7)	TAB2 (4.3)	PFKFB4 (4.2)
A04.411	Lung	Respiratory System	Lung	0.03	<0.20	TCF21 (1.8)	NBEAL1 (1.5)	ARHGEF26 (1.4)	BFSP1 (1.3)	DHX36 (1.1)	EDNRA (1.1)	SNRPD2 (1.1)	SLC22A3 (1.1)	HNRNPUL1 (1.1)	ENSG00000256731 (1.0)
A03.734	Pancreas	Digestive System	Pancreas	0.03	<0.20	CTRB2 (10.1)	ENSG00000250610 (1.3)	NBEAL1 (1.3)	FHL5 (1.3)	TMED10 (1.2)	TCF21 (1.2)	RRBP1 (1.1)	MAT2A (1.1)	EDNRA (1.1)	ABHD2 (1.0)
A03.556.249.124	Ileum	Digestive System	Gastrointestinal Tract	0.03	<0.20	CYP4F2 (5.0)	APOB (4.6)	ABCG8 (3.2)	CDKN2B-AS (2.6)	HNF1A (2.5)	CDKN2B (2.3)	ABO (2.3)	TCF21 (2.1)	BCL3 (2.0)	FAM177B (2.0)
A02.165	Cartilage	Musculoskeletal System	Cartilage	0.03	<0.20	MMP13 (12.1)	ENSG00000245522 (5.7)	DGKH (3.5)	SCUBE2 (3.3)	RELA (3.2)	QPCTL (2.8)	SMAD3 (2.8)	EDNRA (2.8)	TMEM22 (2.7)	HBP1 (2.6)
A11.118.637.415	Granulocytes	Cells	Blood Cells	0.03	<0.20	TLR6 (5.9)	MTMR3 (5.6)	C3orf62 (5.2)	HBP1 (5.2)	SLC45A4 (4.7)	USP10 (4.5)	CYP4F2 (4.5)	IL6R (4.4)	USP4 (3.9)	TBXAS1 (3.9)
A11.620.520	Myocytes Smooth Muscle	Cells	Muscle Cells	0.03	<0.20	FGF5 (5.3)	AXL (2.8)	PCNXL3 (2.7)	ADAMTS7 (2.7)	TCF21 (2.6)	CCDC36 (2.6)	SMAD3 (2.6)	PTRF (2.5)	HHIPL1 (2.5)	TCTA (2.4)
A11.620	Muscle Cells	Cells	Muscle Cells	0.03	<0.20	FGF5 (5.3)	AXL (2.8)	PCNXL3 (2.7)	ADAMTS7 (2.7)	TCF21 (2.6)	CCDC36 (2.6)	SMAD3 (2.6)	PTRF (2.5)	HHIPL1 (2.5)	TCTA (2.4)
A03.556.124.684	Intestine Small	Digestive System	Gastrointestinal Tract	0.03	<0.20	APOB (2.9)	CYP4F2 (2.9)	ENSG00000226097 (2.3)	CDKN2B-AS (2.2)	HNF1A (1.7)	ABCG8 (1.7)	FAM177B (1.6)	TCF21 (1.4)	BCL3 (1.2)	CTRB2 (1.1)
A11.872.580	Mesenchymal Stem Cells	Cells	Stem Cells	0.04	<0.20	ENSG00000225399 (3.5)	ADAMTS7 (2.6)	FGF5 (2.5)	CDH13 (2.5)	FN1 (2.5)	ENSG00000250742 (2.5)	BFSP1 (2.4)	ENSG00000229116 (2.4)	SRR (2.3)	HHIPL1 (2.2)
A03.556.249.249.209	Cecum	Digestive System	Gastrointestinal Tract	0.04	<0.20	ENSG00000226097 (5.7)	SLC26A6 (1.8)	HNF1A (1.8)	RRBP1 (1.8)	MIA3 (1.7)	TCF21 (1.7)	TRIM65 (1.6)	ENSG00000256731 (1.6)	CDKN2B-AS (1.6)	SPAG1 (1.4)
A15.382.680	Phagocytes	Hemic and Immune Systems	Immune System	0.04	<0.20	MTF1 (2.9)	TBXAS1 (2.8)	IL6R (2.7)	TLR6 (2.7)	C3orf62 (2.6)	ZEB2 (2.5)	PFKFB4 (2.5)	BACH1 (2.5)	RASGEF1B (2.4)	IGF2R (2.4)
A15.378.316	Bone Marrow Cells	Hemic and Immune Systems	Hematopoietic System	0.04	>=0.20	IL6R (2.8)	TLR6 (2.8)	PFKFB4 (2.7)	TBXAS1 (2.7)	MTF1 (2.7)	BACH1 (2.5)	MTMR3 (2.5)	C3orf62 (2.5)	ZEB2 (2.5)	USP4 (2.3)
A15.378	Hematopoietic System	Hemic and Immune Systems	Hematopoietic System	0.04	>=0.20	IL6R (2.8)	TLR6 (2.8)	PFKFB4 (2.7)	TBXAS1 (2.7)	MTF1 (2.7)	BACH1 (2.5)	MTMR3 (2.5)	C3orf62 (2.5)	ZEB2 (2.5)	USP4 (2.3)
A15.378.316.580	Monocytes	Hemic and Immune Systems	Hematopoietic System	0.05	>=0.20	MTF1 (2.8)	RASGEF1B (2.7)	ZEB2 (2.7)	TBXAS1 (2.6)	IL6R (2.6)	PFKFB4 (2.5)	OASL (2.2)	MAP1S (2.2)	BACH1 (2.1)	SH2B3 (2.1)
A11.066	Antigen Presenting Cells	Cells	Antigen-Presenting Cells	0.05	>=0.20	TRAFD1 (3.0)	LIPA (2.5)	MAP1S (2.5)	ATPAF2 (2.3)	RASGEF1B (2.2)	SLC26A6 (2.1)	TMEM91 (2.1)	TBXAS1 (2.0)	N4BP2L1 (2.0)	PFKFB4 (1.9)
A15.382.812.260	Dendritic Cells	Hemic and Immune Systems	Immune System	0.05	>=0.20	TRAFD1 (3.0)	LIPA (2.5)	MAP1S (2.5)	ATPAF2 (2.3)	RASGEF1B (2.2)	SLC26A6 (2.1)	TMEM91 (2.1)	TBXAS1 (2.0)	N4BP2L1 (2.0)	PFKFB4 (1.9)
A02.835.583.443.800.800	Synovial Fluid	Musculoskeletal System	Skeleton	0.05	>=0.20	RASGEF1B (6.1)	C3orf71 (4.6)	OASL (3.4)	ENSG00000226648 (3.1)	ZC3H12D (2.8)	CCDC167 (2.7)	METTL16 (2.4)	MYO7A (2.4)	FTSJD2 (2.3)	MSL2 (2.3)
A11.627	Myeloid Cells	Cells	Myeloid Cells	0.05	>=0.20	MTF1 (2.7)	TBXAS1 (2.7)	TLR6 (2.5)	IL6R (2.5)	C3orf62 (2.4)	PFKFB4 (2.4)	ZEB2 (2.4)	BACH1 (2.3)	RASGEF1B (2.2)	IGF2R (2.2)
A11.329.830	Stromal Cells	Cells	Connective Tissue Cells	0.05	>=0.20	FGF5 (4.2)	ENSG00000246273 (3.0)	ENSG00000250474 (2.9)	C21orf7 (2.3)	AXL (2.3)	PSMC3IP (2.3)	ZHX3 (2.2)	FN1 (2.2)	PTRF (2.1)	GGCX (2.1)
A03.556.875.500	Esophagus	Digestive System	Gastrointestinal Tract	0.06	>=0.20	ENSG00000226097 (2.2)	LMOD1 (2.2)	CDKN2B-AS (1.7)	TRIM47 (1.5)	ENSG00000256731 (1.4)	PPP2R2A (1.2)	COL7A1 (1.2)	ENSG00000248265 (1.2)	RRBP1 (1.2)	GUCY1A3 (1.1)
A15.382.520.604.700	Spleen	Hemic and Immune Systems	Immune System	0.06	>=0.20	TCF21 (3.5)	NOS3 (2.4)	SUMO4 (2.1)	SIPA1 (2.0)	ALS2CR8 (1.9)	ZC3H12D (1.8)	ITGA1 (1.6)	ENSG00000239213 (1.6)	CHAC2 (1.6)	FES (1.5)
A11.436.348	Hepatocytes	Cells	Epithelial Cells	0.07	>=0.20	APOB (9.0)	ABCG8 (6.8)	MAT1A (6.2)	ITIH4 (4.6)	HNF1A (4.6)	PCSK9 (4.0)	C22orf45 (4.0)	CYP4F2 (3.7)	COASY (3.6)	PLG (3.5)
A15.382.812	Mononuclear Phagocyte System	Hemic and Immune Systems	Immune System	0.07	>=0.20	RASGEF1B (2.8)	MTF1 (2.5)	TBXAS1 (2.4)	ZEB2 (2.4)	LIPA (2.1)	ATPAF2 (2.0)	IL6R (2.0)	PFKFB4 (2.0)	TRAFD1 (2.0)	SH2B3 (1.9)
A07.541.358	Heart Atria	Cardiovascular System	Heart	0.08	>=0.20	ANKRD1 (6.2)	ENSG00000250392 (5.7)	GPR22 (4.4)	PDE3A (3.5)	ENSG00000259134 (3.4)	SPHKAP (3.1)	PPP1R28 (3.0)	EDNRA (2.8)	TNS1 (2.8)	KANK2 (2.7)
A10.615.789	Serous Membrane	Tissues	Membranes	0.09	>=0.20	ENSG00000226097 (2.0)	N4BP2L2-IT1 (1.3)	C10orf26 (1.3)	KANK2 (1.2)	COL4A1 (1.1)	LAMB2 (1.1)	UBA7 (1.1)	N4BP2L2 (1.0)	FHL5 (1.0)	TCF21 (0.9)
A07.541.358.100	Atrial Appendage	Cardiovascular System	Heart	0.1	>=0.20	ANKRD1 (6.3)	ENSG00000250392 (5.9)	GPR22 (4.7)	PDE3A (3.7)	ENSG00000259134 (3.6)	SPHKAP (3.2)	FAM164C (3.0)	SFMBT1 (2.9)	PPP2R3A (2.8)	EDNRA (2.8)
A05.360.319.679.256	Cervix Uteri	Urogenital System	Genitalia	0.11	>=0.20	ENSG00000226097 (2.7)	COL7A1 (2.4)	CDKN2A (2.4)	EDNRA (1.8)	CDKN2B-AS (1.7)	MMP13 (1.6)	STAG1 (1.5)	DHX36 (1.5)	TRIM47 (1.2)	SREBF1 (1.2)
A15.382.812.522	Macrophages	Hemic and Immune Systems	Immune System	0.11	>=0.20	RASGEF1B (2.8)	MTF1 (2.5)	IGF2R (2.4)	APOC1 (2.3)	TBXAS1 (2.3)	ATPAF2 (2.2)	LIPA (2.1)	C3orf62 (2.1)	ZEB2 (2.1)	ABHD2 (1.9)
A05.810.890	Urinary Bladder	Urogenital System	Urinary Tract	0.12	>=0.20	SCUBE2 (2.5)	COL7A1 (2.2)	MMP13 (2.0)	ENSG00000226097 (1.8)	ACOX1 (1.7)	RNF19A (1.6)	DHX36 (1.4)	TOMM40 (1.4)	CDKN2A (1.3)	PLEKHH3 (1.3)
A11.329.629	Osteoblasts	Cells	Connective Tissue Cells	0.13	>=0.20	CDH13 (4.3)	ENSG00000245522 (3.9)	BFSP1 (3.5)	HHIPL1 (3.5)	SPECC1L (3.4)	ACVR2A (3.4)	ENSG00000225399 (3.1)	ENSG00000229116 (2.7)	ENSG00000226674 (2.5)	C6orf64 (2.5)
A11.329.228	Fibroblasts	Cells	Connective Tissue Cells	0.16	>=0.20	FGF5 (3.4)	ENSG00000246273 (2.5)	SRR (2.1)	CDH13 (2.1)	KIAA1462 (1.8)	FN1 (1.8)	AXL (1.8)	C21orf7 (1.8)	MTAP (1.7)	ENSG00000245522 (1.7)
A11.627.624.249	Monocyte Macrophage Precursor Cells	Cells	Myeloid Cells	0.16	>=0.20	MYO7A (5.3)	FBXO43 (3.4)	SLC26A6 (3.2)	OASL (3.0)	UPB1 (2.7)	QPCTL (2.7)	TRAIP (2.7)	YRDC (2.6)	CDKN2A (2.6)	PPP2R2A (2.6)
A10.690	Muscles	Tissues	Muscles	0.18	>=0.20	LINC00310 (4.4)	FHL3 (4.3)	RNF123 (4.0)	PRKAR2A (3.1)	PPP2R3A (2.9)	RORC (2.8)	ARIH2 (2.6)	LMOD1 (2.6)	NEK9 (2.6)	PLEKHH3 (2.5)
A03.556.249	Lower Gastrointestinal Tract	Digestive System	Gastrointestinal Tract	0.23	>=0.20	ENSG00000226097 (2.1)	SLC26A6 (1.9)	HNF1A (1.7)	CDKN2B-AS (1.6)	RRBP1 (1.6)	PCSK9 (1.5)	SPAG1 (1.3)	ENSG00000256731 (1.3)	PRKAR2A (1.2)	ACOX1 (1.1)
A11.436	Epithelial Cells	Cells	Epithelial Cells	0.23	>=0.20	DYDC1 (2.4)	LRRC48 (2.2)	DYDC2 (1.9)	FAM164C (1.4)	ENSG00000182329 (1.3)	DGKH (1.1)	DALRD3 (1.1)	SMUG1 (1.0)	PSMC3IP (1.0)	OAZ3 (1.0)
A11.329.171	Chondrocytes	Cells	Connective Tissue Cells	0.26	>=0.20	HHIPL1 (2.9)	ENSG00000226674 (2.4)	GGT5 (2.3)	YIPF2 (2.2)	ENSG00000250742 (2.2)	FN1 (2.2)	DDI1 (2.1)	ZHX3 (2.1)	COL7A1 (2.1)	ENSG00000248576 (2.0)
A03.556.249.249	Intestine Large	Digestive System	Gastrointestinal Tract	0.26	>=0.20	ENSG00000226097 (2.2)	SLC26A6 (2.0)	HNF1A (1.7)	RRBP1 (1.6)	CDKN2B-AS (1.6)	PCSK9 (1.5)	SPAG1 (1.4)	ENSG00000256731 (1.3)	PRKAR2A (1.2)	ACOX1 (1.1)
A03.734.414	Islets of Langerhans	Digestive System	Pancreas	0.27	>=0.20	DGKH (4.1)	POLR2K (2.1)	CDKN2A (1.9)	SMAD3 (1.7)	CHAC2 (1.7)	SMUG1 (1.7)	TSR1 (1.6)	GGCX (1.5)	PTPN11 (1.5)	SPAG1 (1.5)
A03.556.249.249.356	Colon	Digestive System	Gastrointestinal Tract	0.28	>=0.20	ENSG00000226097 (2.0)	SLC26A6 (2.0)	HNF1A (1.7)	RRBP1 (1.6)	PCSK9 (1.6)	CDKN2B-AS (1.5)	SPAG1 (1.4)	ENSG00000256731 (1.3)	PRKAR2A (1.2)	ACOX1 (1.1)
A05.360.319.887	Vulva	Urogenital System	Genitalia	0.28	>=0.20	ENSG00000256731 (3.0)	COL7A1 (3.0)	KCNK7 (2.4)	CDKN2B (1.8)	CELSR2 (1.8)	MMP13 (1.8)	C3orf54 (1.7)	EDNRA (1.7)	TRIM47 (1.6)	CDKN2A (1.5)
A11.436.329	Granulosa Cells	Cells	Epithelial Cells	0.3	>=0.20	HSD17B1 (5.5)	GXYLT1 (3.9)	HTR7 (3.3)	ENSG00000250610 (2.8)	NAA25 (2.7)	KIAA1462 (2.6)	FAM117B (2.5)	ARHGAP42 (2.4)	QPCTL (2.4)	MLH3 (2.4)
A05.360.319.114.630.535	Ovarian Follicle	Urogenital System	Genitalia	0.3	>=0.20	HSD17B1 (5.5)	GXYLT1 (3.9)	HTR7 (3.3)	ENSG00000250610 (2.8)	NAA25 (2.7)	KIAA1462 (2.6)	FAM117B (2.5)	ARHGAP42 (2.4)	QPCTL (2.4)	MLH3 (2.4)
A06.407.312.497.535.300.500	Cumulus Cells	Endocrine System	Endocrine Glands	0.3	>=0.20	HSD17B1 (5.5)	GXYLT1 (3.9)	HTR7 (3.3)	ENSG00000250610 (2.8)	NAA25 (2.7)	KIAA1462 (2.6)	FAM117B (2.5)	ARHGAP42 (2.4)	QPCTL (2.4)	MLH3 (2.4)
A03.556.124.526.767	Rectum	Digestive System	Gastrointestinal Tract	0.3	>=0.20	ENSG00000226097 (3.5)	CDKN2B-AS (2.3)	SLC26A6 (2.1)	HNF1A (2.0)	RRBP1 (1.7)	PRKAR2A (1.7)	TRIM65 (1.3)	GGT5 (1.3)	ENSG00000203876 (1.3)	FAM177B (1.3)
A15.145	Blood	Hemic and Immune Systems	Blood	0.3	>=0.20	ENSG00000228784 (2.5)	SIPA1 (2.1)	USP4 (2.0)	FES (1.9)	MSL2 (1.8)	LINC00189 (1.8)	TLR6 (1.8)	CARS2 (1.8)	ENSG00000226648 (1.8)	TBXAS1 (1.7)
A05.810.453.324	Kidney Cortex	Urogenital System	Urinary Tract	0.33	>=0.20	CDH13 (6.1)	CDKN2A (3.7)	SLC22A2 (3.5)	C22orf45 (3.5)	ENSG00000250610 (2.9)	C21orf7 (2.7)	COL7A1 (2.6)	GXYLT1 (2.6)	CDKN2B (2.5)	PLG (2.4)
A11.382	Endocrine Cells	Cells	Endocrine Cells	0.33	>=0.20	HSD17B1 (3.5)	GXYLT1 (2.2)	HTR7 (2.0)	DGKH (2.0)	ARHGAP42 (2.0)	TSR1 (1.8)	NAA25 (1.8)	MLH3 (1.8)	PPP2R2A (1.8)	MAT2A (1.7)
A05.810	Urinary Tract	Urogenital System	Urinary Tract	0.33	>=0.20	SLC22A2 (7.6)	ENSG00000259134 (3.8)	UPB1 (3.1)	PLG (3.0)	C22orf45 (2.6)	ENSG00000226674 (2.1)	FLT1 (2.0)	ENSG00000250610 (1.9)	TCF21 (1.6)	ENSG00000250742 (1.6)
A05.810.453	Kidney	Urogenital System	Urinary Tract	0.36	>=0.20	SLC22A2 (8.4)	ENSG00000259134 (4.1)	UPB1 (3.3)	PLG (3.3)	C22orf45 (2.9)	ENSG00000226674 (2.3)	FLT1 (2.2)	ENSG00000250610 (2.0)	ENSG00000250742 (1.7)	TCF21 (1.7)
A15.145.229	Blood Cells	Hemic and Immune Systems	Blood	0.37	>=0.20	ENSG00000228784 (2.0)	SIPA1 (1.8)	IL6R (1.8)	TLR6 (1.7)	TBXAS1 (1.7)	USP4 (1.7)	UNC13D (1.7)	MSL2 (1.7)	TLR1 (1.6)	CARS2 (1.5)
A11.872.378.590.635	Granulocyte Macrophage Progenitor Cells	Cells	Stem Cells	0.38	>=0.20	MYO7A (3.7)	FBXO43 (3.0)	SLC26A6 (2.8)	TRAIP (2.7)	CARS2 (2.3)	YRDC (2.2)	IL6R (2.2)	RFT1 (2.1)	UPB1 (2.1)	PPP2R2A (2.0)
A09.371	Eye	Sense Organs	Eye	0.39	>=0.20	ENSG00000226674 (6.4)	METTL16 (2.5)	BCAS3 (1.9)	SWAP70 (1.6)	C6orf64 (1.6)	MNT (1.5)	PPP1R28 (1.5)	SLC45A4 (1.4)	KLHDC8B (1.4)	NT5C2 (1.3)
A11.872.190.260	Embryoid Bodies	Cells	Stem Cells	0.4	>=0.20	ENSG00000246273 (3.8)	DALRD3 (3.2)	PFKFB4 (3.0)	ENSG00000248265 (2.8)	YIPF2 (2.5)	PVRL2 (2.3)	IGF2BP1 (2.2)	ENSG00000250742 (2.1)	FN1 (2.1)	AXL (1.9)
A03.556.249.249.356.668	Colon Sigmoid	Digestive System	Gastrointestinal Tract	0.4	>=0.20	CDKN2B-AS (3.5)	SLC26A6 (2.4)	ENSG00000256731 (1.9)	PRKAR2A (1.8)	HNF1A (1.7)	ENSG00000226097 (1.7)	RRBP1 (1.6)	ENSG00000203876 (1.5)	IP6K2 (1.4)	ACOX1 (1.4)
A03.556.124	Intestines	Digestive System	Gastrointestinal Tract	0.4	>=0.20	CDKN2B-AS (2.4)	SLC26A6 (2.0)	HNF1A (1.8)	ENSG00000226097 (1.7)	SPAG1 (1.4)	RRBP1 (1.4)	PCSK9 (1.4)	ACOX1 (1.3)	PRKAR2A (1.1)	TCF21 (1.1)
A11.118.637	Leukocytes	Cells	Blood Cells	0.41	>=0.20	USP4 (2.0)	TLR6 (1.8)	IL6R (1.8)	UNC13D (1.8)	SIPA1 (1.7)	CCDC97 (1.7)	TBXAS1 (1.6)	MSL2 (1.6)	TLR1 (1.5)	MTF1 (1.5)
A10.690.552	Muscle Striated	Tissues	Muscles	0.41	>=0.20	LINC00310 (6.1)	RNF123 (5.6)	FHL3 (5.6)	PRKAR2A (4.1)	PPP2R3A (3.9)	RORC (3.9)	ARIH2 (3.8)	PLEKHH3 (3.4)	N4BP2L2-IT1 (3.2)	NEK9 (3.1)
A10.690.552.500	Muscle Skeletal	Tissues	Muscles	0.41	>=0.20	LINC00310 (6.1)	RNF123 (5.6)	FHL3 (5.6)	PRKAR2A (4.1)	PPP2R3A (3.9)	RORC (3.9)	ARIH2 (3.8)	PLEKHH3 (3.4)	N4BP2L2-IT1 (3.2)	NEK9 (3.1)
A10.615.550.760	Respiratory Mucosa	Tissues	Membranes	0.42	>=0.20	DYDC1 (7.0)	DYDC2 (6.4)	LRRC48 (6.0)	ENSG00000182329 (5.3)	TMEM116 (3.1)	NBEAL1 (2.7)	SPAG1 (2.7)	SMAD3 (2.6)	PCNXL3 (2.4)	ABHD2 (2.4)
A04.531.520	Nasal Mucosa	Respiratory System	Nose	0.42	>=0.20	DYDC1 (7.0)	DYDC2 (6.4)	LRRC48 (6.0)	ENSG00000182329 (5.3)	TMEM116 (3.1)	NBEAL1 (2.7)	SPAG1 (2.7)	SMAD3 (2.6)	PCNXL3 (2.4)	ABHD2 (2.4)
A09.531	Nose	Sense Organs	Nose	0.42	>=0.20	DYDC1 (7.0)	DYDC2 (6.4)	LRRC48 (6.0)	ENSG00000182329 (5.3)	TMEM116 (3.1)	NBEAL1 (2.7)	SPAG1 (2.7)	SMAD3 (2.6)	PCNXL3 (2.4)	ABHD2 (2.4)
A05.360.319.679	Uterus	Urogenital System	Genitalia	0.43	>=0.20	EDNRA (2.2)	SCUBE2 (1.5)	ENSG00000250610 (1.4)	COL7A1 (1.4)	ENSG00000226097 (1.4)	COL4A2 (1.4)	KANK2 (1.3)	COL4A1 (1.2)	DYDC2 (1.1)	LMOD1 (1.1)
A10.549.400	Lymph Nodes	Tissues	Lymphoid Tissue	0.44	>=0.20	SUMO4 (2.4)	ZC3H12D (2.3)	FBXO43 (2.1)	ENSG00000259134 (1.9)	N4BP2L2 (1.9)	RNF19A (1.8)	APOC1 (1.8)	INPP5B (1.7)	SWAP70 (1.7)	APOE (1.5)
A10.615	Membranes	Tissues	Membranes	0.44	>=0.20	CDKN2B-AS (2.5)	CDKN2B (2.0)	SPAG1 (1.8)	DYDC1 (1.6)	NBEAL1 (1.5)	ACOX1 (1.3)	DYDC2 (1.3)	ACAD10 (1.1)	ARHGAP42 (1.1)	FAM164C (1.1)
A11.329.372.600	Macrophages Alveolar	Cells	Connective Tissue Cells	0.44	>=0.20	FGD5 (4.0)	APOC1 (3.9)	LIPA (2.9)	RASGEF1B (2.7)	OASL (2.7)	ENSG00000250474 (2.6)	MTF1 (2.6)	LPL (2.5)	CARS2 (2.5)	TBXAS1 (2.4)
A11.436.294.064	Glucagon Secreting Cells	Cells	Epithelial Cells	0.44	>=0.20	DGKH (5.7)	SMAD3 (2.3)	CDKN2A (2.3)	POLR2K (2.2)	SFMBT1 (2.2)	CHAC2 (2.1)	TSR1 (2.0)	ENSG00000239213 (2.0)	TRAIP (1.9)	SPAG1 (1.9)
A11.382.625	Enteroendocrine Cells	Cells	Endocrine Cells	0.44	>=0.20	DGKH (5.7)	SMAD3 (2.3)	CDKN2A (2.3)	POLR2K (2.2)	SFMBT1 (2.2)	CHAC2 (2.1)	TSR1 (2.0)	ENSG00000239213 (2.0)	TRAIP (1.9)	SPAG1 (1.9)
A02.835.232.834.151	Cervical Vertebrae	Musculoskeletal System	Skeleton	0.45	>=0.20	BFSP1 (1.9)	RPP30 (1.6)	SUMO1 (1.6)	ADAMTS7 (1.5)	MTAP (1.4)	ZC3HC1 (1.4)	TRAIP (1.4)	IGF2BP1 (1.3)	C12orf43 (1.3)	SRR (1.3)
A02.835.232.834	Spine	Musculoskeletal System	Skeleton	0.46	>=0.20	BFSP1 (1.9)	RPP30 (1.6)	SUMO1 (1.6)	ADAMTS7 (1.5)	MTAP (1.4)	ZC3HC1 (1.4)	TRAIP (1.4)	IGF2BP1 (1.3)	C12orf43 (1.3)	SRR (1.3)
A15.145.300	Fetal Blood	Hemic and Immune Systems	Blood	0.46	>=0.20	RNF123 (3.9)	ENSG00000228784 (2.7)	FES (2.6)	FURIN (2.3)	C22orf13 (2.2)	TNS1 (2.2)	PFKFB4 (2.2)	UNC13D (2.1)	SIPA1 (2.1)	USP4 (1.9)
A03.556	Gastrointestinal Tract	Digestive System	Gastrointestinal Tract	0.48	>=0.20	CDKN2B-AS (1.7)	SLC26A6 (1.4)	ENSG00000226097 (1.4)	HNF1A (1.4)	SPAG1 (1.2)	ACOX1 (1.2)	RRBP1 (1.1)	PCSK9 (1.1)	COASY (1.0)	PRKAR2A (1.0)
A02.633.567.850	Quadriceps Muscle	Musculoskeletal System	Muscles	0.49	>=0.20	LINC00310 (6.4)	RNF123 (5.8)	FHL3 (5.7)	PRKAR2A (4.3)	PPP2R3A (4.0)	RORC (4.0)	ARIH2 (3.9)	PLEKHH3 (3.4)	N4BP2L2-IT1 (3.3)	CARM1 (3.2)
A11.118.637.555.567.562.440	Precursor Cells B Lymphoid	Cells	Blood Cells	0.5	>=0.20	RASGEF1B (4.6)	RPP30 (4.1)	QRICH1 (3.6)	FAM117B (3.4)	C3orf71 (3.4)	ATPAF2 (3.2)	PPHLN1 (3.1)	METTL16 (3.1)	ING1 (3.1)	BRAP (3.1)
A11.872.378.294	Lymphoid Progenitor Cells	Cells	Stem Cells	0.5	>=0.20	RASGEF1B (4.6)	RPP30 (4.1)	QRICH1 (3.6)	FAM117B (3.4)	C3orf71 (3.4)	ATPAF2 (3.2)	PPHLN1 (3.1)	METTL16 (3.1)	ING1 (3.1)	BRAP (3.1)
A06.407.900	Thyroid Gland	Endocrine System	Endocrine Glands	0.5	>=0.20	ENSG00000229116 (4.1)	TRIM65 (2.8)	FAM164C (2.6)	WDR6 (2.2)	ENSG00000226648 (2.2)	ENSG00000203288 (2.2)	TRIB1 (2.0)	C10orf26 (2.0)	FLT1 (2.0)	DALRD3 (2.0)
A17.815	Skin	Integumentary System	Skin	0.53	>=0.20	KCNK7 (4.2)	ACVR2A (2.2)	FHL5 (2.1)	COL7A1 (2.1)	PPP2R3A (1.8)	SCUBE2 (1.8)	ARHGEF26 (1.6)	HSD17B1 (1.5)	SLC22A3 (1.4)	ENSG00000250742 (1.4)
A10.336	Exocrine Glands	Tissues	Exocrine Glands	0.53	>=0.20	OAZ3 (4.9)	ARHGEF26 (3.9)	ENSG00000233728 (3.9)	ENSG00000226648 (3.8)	SLC22A3 (3.2)	SCUBE2 (3.1)	ENSG00000256731 (2.9)	MIA3 (2.7)	SPECC1L (2.6)	TCF21 (2.5)
A10.336.707	Prostate	Tissues	Exocrine Glands	0.54	>=0.20	OAZ3 (5.2)	ARHGEF26 (4.2)	ENSG00000226648 (4.2)	ENSG00000233728 (4.1)	SLC22A3 (3.3)	SCUBE2 (3.2)	ENSG00000256731 (3.0)	MIA3 (2.9)	SPECC1L (2.8)	TCF21 (2.8)
A10.549	Lymphoid Tissue	Tissues	Lymphoid Tissue	0.57	>=0.20	ZC3H12D (2.4)	SUMO4 (2.1)	FBXO43 (2.0)	INPP5B (1.8)	SWAP70 (1.7)	RNF19A (1.6)	ENSG00000228784 (1.6)	N4BP2L2 (1.6)	SIPA1 (1.5)	MSL2 (1.4)
A15.382.520	Lymphatic System	Hemic and Immune Systems	Immune System	0.57	>=0.20	ZC3H12D (2.4)	SUMO4 (2.1)	FBXO43 (2.0)	INPP5B (1.8)	SWAP70 (1.7)	RNF19A (1.6)	ENSG00000228784 (1.6)	N4BP2L2 (1.6)	SIPA1 (1.5)	MSL2 (1.4)
A05.360.319	Genitalia Female	Urogenital System	Genitalia	0.58	>=0.20	EDNRA (1.3)	IP6K2 (1.1)	ENSG00000250610 (1.1)	SMARCA4 (1.1)	COL4A2 (1.0)	COL4A1 (1.0)	DYDC2 (1.0)	SNRPD2 (0.9)	DHX36 (0.9)	SCUBE2 (0.9)
A11.872.700.500	Induced Pluripotent Stem Cells	Cells	Stem Cells	0.59	>=0.20	IGF2BP1 (4.8)	PCSK9 (4.0)	METTL16 (3.8)	MTAP (3.2)	HTR7 (2.9)	ARHGAP42 (2.7)	USP10 (2.5)	SF3A3 (2.4)	TRAIP (2.4)	CARM1 (2.4)
A11.872.700	Pluripotent Stem Cells	Cells	Stem Cells	0.59	>=0.20	IGF2BP1 (4.8)	PCSK9 (4.0)	METTL16 (3.8)	MTAP (3.2)	HTR7 (2.9)	ARHGAP42 (2.7)	USP10 (2.5)	SF3A3 (2.4)	TRAIP (2.4)	CARM1 (2.4)
A05.360	Genitalia	Urogenital System	Genitalia	0.63	>=0.20	EDNRA (1.3)	SCUBE2 (1.3)	TCF21 (1.2)	ENSG00000250610 (1.1)	NBEAL1 (1.0)	WDR6 (1.0)	MIA3 (1.0)	OAZ3 (0.9)	ARHGEF26 (0.9)	COL4A2 (0.8)
A10.615.550.599	Mouth Mucosa	Tissues	Membranes	0.63	>=0.20	CDKN2B (3.2)	KCNK7 (3.0)	PPP2R2A (2.6)	ARHGEF26 (2.2)	PDLIM5 (2.2)	MTF1 (2.1)	SPAG1 (2.0)	C3orf54 (1.9)	C17orf39 (1.9)	NCK1 (1.9)
A05.360.444	Genitalia Male	Urogenital System	Genitalia	0.65	>=0.20	OAZ3 (4.0)	ARHGEF26 (3.4)	ENSG00000233728 (3.3)	ENSG00000226648 (3.2)	SLC22A3 (2.6)	ENSG00000256731 (2.4)	SCUBE2 (2.4)	SPECC1L (2.3)	TCF21 (2.2)	COG5 (2.1)
A10.272	Epithelium	Tissues	Epithelium	0.66	>=0.20	DYDC1 (4.0)	DYDC2 (3.9)	LRRC48 (3.7)	ENSG00000182329 (3.1)	SPAG1 (2.2)	TMEM116 (2.0)	PCNXL3 (1.7)	NBEAL1 (1.7)	SMAD3 (1.7)	FAM134C (1.6)
A06.407	Endocrine Glands	Endocrine System	Endocrine Glands	0.66	>=0.20	ENSG00000250742 (1.2)	TCF21 (1.2)	N4BP2L2-IT1 (1.0)	AS3MT (0.9)	IP6K2 (0.9)	CDKN2A (0.9)	DAG1 (0.9)	SNRPD2 (0.9)	CYP17A1 (0.9)	NBEAL1 (0.9)
A11.627.635	Myeloid Progenitor Cells	Cells	Myeloid Cells	0.67	>=0.20	TRAIP (2.8)	YRDC (2.2)	SLC26A6 (2.2)	SF3A3 (2.2)	MYO7A (2.1)	WDR12 (2.0)	ZC3HC1 (2.0)	DUS4L (1.9)	TSR1 (1.9)	RFT1 (1.8)
A05.360.319.114.373	Fallopian Tubes	Urogenital System	Genitalia	0.67	>=0.20	CDKN2A (1.9)	DHX36 (1.8)	ENSG00000239213 (1.6)	ADAM1 (1.6)	N4BP2L2-IT1 (1.6)	ALS2CR8 (1.5)	SMARCA4 (1.5)	ENSG00000250742 (1.5)	DYDC2 (1.4)	IP6K2 (1.4)
A03.556.500.760.464	Parotid Gland	Digestive System	Gastrointestinal Tract	0.67	>=0.20	COASY (4.0)	ENSG00000231204 (4.0)	ENSG00000222035 (3.6)	CDKN2A (3.1)	FAM177B (2.8)	FURIN (2.7)	ENSG00000248265 (2.7)	NAGLU (2.6)	ENSG00000259491 (2.6)	BCAR1 (2.5)
A11.872.653	Neural Stem Cells	Cells	Stem Cells	0.68	>=0.20	IPO9 (3.6)	CCDC167 (3.2)	MANEAL (3.2)	PCNXL3 (3.0)	SRR (2.9)	SMARCA4 (2.9)	TSPAN14 (2.7)	TDRKH (2.7)	ZC3HC1 (2.6)	C1orf122 (2.6)
A11.872	Stem Cells	Cells	Stem Cells	0.68	>=0.20	TRAIP (1.7)	SF3A3 (1.5)	ZC3HC1 (1.4)	IPO9 (1.4)	RPP30 (1.4)	SUMO1 (1.4)	DUS4L (1.3)	TSR1 (1.3)	WDR12 (1.3)	PSMC3IP (1.3)
A11.872.040	Adult Stem Cells	Cells	Stem Cells	0.68	>=0.20	IGF2BP1 (3.4)	METTL16 (2.9)	MTAP (2.9)	HTR7 (2.8)	ING1 (2.7)	PCSK9 (2.7)	ZC3HC1 (2.1)	TRAIP (2.0)	CARM1 (1.9)	USP10 (1.9)
A03.556.500.760	Salivary Glands	Digestive System	Gastrointestinal Tract	0.68	>=0.20	COASY (4.1)	ENSG00000231204 (4.0)	ENSG00000222035 (3.3)	FURIN (3.1)	CDKN2A (2.9)	FES (2.7)	FAM177B (2.7)	ZNF827 (2.6)	ENSG00000259491 (2.6)	NAGLU (2.5)
A11.872.378	Hematopoietic Stem Cells	Cells	Stem Cells	0.7	>=0.20	TRAIP (2.5)	SF3A3 (2.1)	YRDC (2.0)	TSR1 (1.9)	SLC26A6 (1.7)	INPP5B (1.7)	BRAP (1.7)	DUS4L (1.7)	FBXO43 (1.7)	MYO7A (1.6)
A11.497.497.600	Oocytes	Cells	Germ Cells	0.71	>=0.20	DYDC2 (2.4)	MAP9 (2.3)	EDNRA (2.3)	FAM164C (2.2)	HSD17B1 (2.2)	GXYLT1 (2.0)	ZCRB1 (1.8)	HDAC9 (1.7)	SCUBE2 (1.7)	FAM117B (1.7)
A05.360.490.690	Ovum	Urogenital System	Genitalia	0.71	>=0.20	DYDC2 (2.4)	MAP9 (2.3)	EDNRA (2.3)	FAM164C (2.2)	HSD17B1 (2.2)	GXYLT1 (2.0)	ZCRB1 (1.8)	HDAC9 (1.7)	SCUBE2 (1.7)	FAM117B (1.7)
A05.360.319.114	Adnexa Uteri	Urogenital System	Genitalia	0.72	>=0.20	ENSG00000250742 (1.4)	TCF21 (1.4)	CDKN2A (1.2)	SMARCA4 (1.1)	IP6K2 (1.1)	ADAM1 (1.1)	DAG1 (1.1)	HSD17B1 (1.0)	DHX36 (1.0)	N4BP2L2-IT1 (1.0)
A05.360.319.114.630	Ovary	Urogenital System	Genitalia	0.73	>=0.20	TCF21 (1.4)	ENSG00000250742 (1.4)	CDKN2A (1.2)	SMARCA4 (1.1)	IP6K2 (1.1)	ADAM1 (1.1)	DAG1 (1.1)	HSD17B1 (1.1)	DHX36 (1.0)	N4BP2L2-IT1 (1.0)
A15.145.229.637.555	Leukocytes Mononuclear	Hemic and Immune Systems	Blood	0.74	>=0.20	CCDC97 (1.6)	FAM177B (1.6)	USP4 (1.5)	UNC13D (1.5)	MC4R (1.4)	ENSG00000228784 (1.3)	ZC3H12D (1.3)	IL6R (1.3)	SIPA1 (1.3)	CCR10 (1.2)
A11.436.397	Keratinocytes	Cells	Epithelial Cells	0.74	>=0.20	HTR7 (3.0)	COL7A1 (3.0)	PCSK9 (2.6)	CDKN2B (2.5)	TMEM41B (2.5)	HSD17B1 (2.4)	C17orf39 (2.4)	DDI1 (2.2)	LDLR (2.2)	SMUG1 (2.1)
A06.407.312	Gonads	Endocrine System	Endocrine Glands	0.77	>=0.20	TCF21 (1.5)	ENSG00000250742 (1.4)	ADAM1 (1.1)	DAG1 (1.1)	IP6K2 (1.0)	CDKN2A (1.0)	SMARCA4 (1.0)	HSD17B1 (1.0)	NBEAL1 (1.0)	N4BP2L2-IT1 (1.0)
A10.615.550	Mucous Membrane	Tissues	Membranes	0.78	>=0.20	CDKN2B-AS (3.1)	SPAG1 (2.2)	CDKN2B (2.0)	DYDC1 (1.9)	NBEAL1 (1.7)	DYDC2 (1.7)	ACOX1 (1.7)	ENSG00000182329 (1.4)	FAM164C (1.3)	UQCRC1 (1.3)
A11.118.637.555.567.569.200.700	T Lymphocytes Regulatory	Cells	Blood Cells	0.78	>=0.20	ENSG00000228784 (5.7)	ENSG00000226648 (4.9)	ZC3H12D (4.2)	QRICH1 (3.6)	USP48 (3.2)	PPHLN1 (3.1)	N4BP2L2 (3.0)	RNF19A (3.0)	TAB2 (2.7)	ALS2CR8 (2.6)
A06.407.312.782	Testis	Endocrine System	Endocrine Glands	0.79	>=0.20	LINC00189 (7.3)	QRICH1 (3.7)	CYP17A1 (3.7)	ENSG00000233728 (3.6)	AS3MT (3.2)	PSMC3IP (3.0)	C10orf26 (2.8)	SPECC1L (2.6)	FTSJD2 (2.6)	TCF21 (2.5)
A05.360.490	Germ Cells	Urogenital System	Genitalia	0.81	>=0.20	DDI1 (4.1)	DYDC2 (2.2)	FAM164C (2.2)	MAP9 (2.1)	HSD17B1 (2.0)	EDNRA (2.0)	DYDC1 (1.9)	GXYLT1 (1.8)	HDAC9 (1.6)	ZCRB1 (1.5)
A05.360.319.679.490	Endometrium	Urogenital System	Genitalia	0.82	>=0.20	EDNRA (2.5)	COL7A1 (1.9)	SCUBE2 (1.9)	DYDC2 (1.8)	IP6K2 (1.4)	COL4A2 (1.3)	ENSG00000250610 (1.3)	KANK2 (1.3)	COL4A1 (1.2)	TMED10 (1.1)
A15.382.490.555.567.537	Killer Cells Natural	Hemic and Immune Systems	Immune System	0.82	>=0.20	OASL (2.7)	DHX36 (2.6)	YAF2 (2.5)	C3orf71 (2.5)	INPP5B (2.4)	PPHLN1 (2.2)	FBXO43 (2.1)	NOP58 (2.0)	USP48 (2.0)	PDS5B (2.0)
A08.186.211.730.885.287.249.487	Corpus Striatum	Nervous System	Central Nervous System	0.83	>=0.20	ENSG00000203288 (4.1)	PTPN11 (4.1)	DAB2IP (4.1)	ICA1L (3.7)	ZHX3 (3.3)	LIPA (3.2)	ZCRB1 (3.1)	FBXL17 (3.1)	TRIM65 (3.1)	ATP6V0A1 (3.0)
A15.145.229.637.555.567.569.200	CD4 Positive T Lymphocytes	Hemic and Immune Systems	Blood	0.84	>=0.20	ENSG00000228784 (5.5)	ENSG00000226648 (4.3)	ZC3H12D (4.2)	QRICH1 (3.5)	N4BP2L2 (2.9)	PPHLN1 (2.8)	USP48 (2.8)	RNF19A (2.7)	METTL16 (2.5)	PARP12 (2.3)
A10.165.450.300.425	Keloid	Tissues	Connective Tissue	0.85	>=0.20	ENSG00000245522 (3.4)	FGF5 (3.3)	AXL (2.9)	CCDC36 (2.8)	FN1 (2.8)	KIAA1462 (2.6)	ENSG00000233395 (2.5)	HDGFL1 (2.5)	NAV1 (2.4)	PTRF (2.3)
A10.165.450	Granulation Tissue	Tissues	Connective Tissue	0.85	>=0.20	ENSG00000245522 (3.3)	FGF5 (3.1)	AXL (3.0)	FN1 (2.8)	KIAA1462 (2.6)	CCDC36 (2.4)	NAV1 (2.4)	HDGFL1 (2.4)	ACVR2A (2.3)	ENSG00000233395 (2.3)
A10.165.450.300	Cicatrix	Tissues	Connective Tissue	0.85	>=0.20	ENSG00000245522 (3.3)	FGF5 (3.1)	AXL (3.0)	FN1 (2.8)	KIAA1462 (2.6)	CCDC36 (2.4)	NAV1 (2.4)	HDGFL1 (2.4)	ACVR2A (2.3)	ENSG00000233395 (2.3)
A15.382	Immune System	Hemic and Immune Systems	Immune System	0.86	>=0.20	UNC13D (1.6)	USP4 (1.5)	PHACTR1 (1.5)	MSL2 (1.4)	UBA7 (1.4)	CCDC97 (1.4)	MC4R (1.4)	RASGEF1B (1.4)	FBXO43 (1.4)	TBXAS1 (1.4)
A15.378.316.378.590.837.250	Erythroid Precursor Cells	Hemic and Immune Systems	Hematopoietic System	0.89	>=0.20	HDAC9 (4.8)	DUS4L (4.5)	PCSK9 (3.7)	ENSG00000250474 (3.6)	TDRKH (3.6)	SF3A3 (3.5)	IGF2BP1 (3.3)	NOS3 (3.3)	ZC3HC1 (3.1)	TRAIP (3.1)
A11.872.378.590.817	Megakaryocyte Erythroid Progenitor Cells	Cells	Stem Cells	0.89	>=0.20	HDAC9 (4.8)	DUS4L (4.5)	PCSK9 (3.7)	ENSG00000250474 (3.6)	TDRKH (3.6)	SF3A3 (3.5)	IGF2BP1 (3.3)	NOS3 (3.3)	ZC3HC1 (3.1)	TRAIP (3.1)
A05.360.444.492	Penis	Urogenital System	Genitalia	0.91	>=0.20	ENSG00000246273 (2.1)	COL7A1 (1.9)	CDKN2B (1.7)	ACVR2A (1.7)	TMEM41B (1.6)	BFSP1 (1.6)	APOB (1.4)	C17orf39 (1.4)	PPP2R3A (1.4)	FGF5 (1.3)
A02.835.232.043	Bones of Lower Extremity	Musculoskeletal System	Skeleton	0.91	>=0.20	LPA (2.6)	SPAG1 (2.5)	TMEM116 (2.1)	SLC45A4 (2.1)	C19orf52 (2.0)	TRAFD1 (1.8)	NCK1 (1.8)	TDRKH (1.8)	TLR1 (1.7)	C10orf32 (1.7)
A08.186.211.730.885.287.249	Basal Ganglia	Nervous System	Central Nervous System	0.92	>=0.20	PPP1R28 (3.5)	ENSG00000203288 (3.3)	DAB2IP (3.0)	ATP6V0A1 (2.9)	ZHX3 (2.8)	ICA1L (2.8)	CYP46A1 (2.8)	ATXN7L3B (2.7)	PTPN11 (2.7)	FBXL17 (2.5)
A11.627.340.360	Granulocyte Precursor Cells	Cells	Myeloid Cells	0.92	>=0.20	FES (3.9)	CARS2 (3.0)	APEH (2.9)	TRAIP (2.8)	SF3A3 (2.6)	NT5C2 (2.5)	FAM46A (2.4)	USP48 (2.2)	SLC26A6 (2.1)	FBXO43 (2.1)
A05.360.444.492.362	Foreskin	Urogenital System	Genitalia	0.92	>=0.20	ENSG00000246273 (2.2)	COL7A1 (1.8)	TMEM41B (1.8)	CDKN2B (1.8)	ACVR2A (1.8)	BFSP1 (1.7)	APOB (1.5)	C17orf39 (1.5)	FGF5 (1.4)	PPP2R3A (1.4)
A02.835.232.043.300	Foot Bones	Musculoskeletal System	Skeleton	0.93	>=0.20	LPA (2.6)	SPAG1 (2.6)	TMEM116 (2.2)	SLC45A4 (2.2)	C19orf52 (2.1)	TRAFD1 (1.9)	TDRKH (1.9)	NCK1 (1.9)	NT5C2 (1.8)	SFMBT1 (1.7)
A02.835.232.043.300.710	Tarsal Bones	Musculoskeletal System	Skeleton	0.93	>=0.20	LPA (2.6)	SPAG1 (2.6)	TMEM116 (2.2)	SLC45A4 (2.2)	C19orf52 (2.1)	TRAFD1 (1.9)	TDRKH (1.9)	NCK1 (1.9)	NT5C2 (1.8)	SFMBT1 (1.7)
A09.371.337.168	Conjunctiva	Sense Organs	Eye	0.93	>=0.20	SPAG1 (2.9)	LPA (2.8)	TMEM116 (2.4)	SLC45A4 (2.3)	C19orf52 (2.2)	TDRKH (2.1)	TRAFD1 (2.1)	NCK1 (2.0)	NT5C2 (1.9)	C10orf32 (1.9)
A09.371.337	Eyelids	Sense Organs	Eye	0.93	>=0.20	SPAG1 (2.9)	LPA (2.8)	TMEM116 (2.4)	SLC45A4 (2.3)	C19orf52 (2.2)	TDRKH (2.1)	TRAFD1 (2.1)	NCK1 (2.0)	NT5C2 (1.9)	C10orf32 (1.9)
A09.371.060	Anterior Eye Segment	Sense Organs	Eye	0.93	>=0.20	SPAG1 (2.9)	LPA (2.7)	TMEM116 (2.3)	SLC45A4 (2.2)	C19orf52 (2.2)	TDRKH (2.1)	TRAFD1 (2.0)	NCK1 (2.0)	NT5C2 (1.8)	C10orf32 (1.8)
A15.145.229.637.555.567.562.725	Plasma Cells	Hemic and Immune Systems	Blood	0.93	>=0.20	MC4R (5.7)	CCR10 (4.8)	QPCTL (4.1)	CHAC2 (3.2)	C19orf52 (3.0)	RFT1 (2.9)	ENSG00000233728 (2.9)	YIPF2 (2.8)	ABO (2.6)	ENSG00000248265 (2.6)
A15.145.693	Plasma	Hemic and Immune Systems	Blood	0.93	>=0.20	MC4R (5.7)	CCR10 (4.8)	QPCTL (4.1)	CHAC2 (3.2)	C19orf52 (2.9)	RFT1 (2.9)	ENSG00000233728 (2.9)	YIPF2 (2.8)	ABO (2.6)	ENSG00000248265 (2.6)
A14.549	Mouth	Stomatognathic System	Mouth	0.93	>=0.20	KCNK7 (2.3)	CDKN2B (2.1)	C3orf54 (1.7)	ENSG00000222035 (1.6)	COL7A1 (1.6)	PPP2R2A (1.5)	MAP3K4 (1.4)	TOM1L2 (1.4)	COASY (1.4)	MTF1 (1.3)
A03.556.124.369	Intestinal Mucosa	Digestive System	Gastrointestinal Tract	0.94	>=0.20	CDKN2B-AS (6.6)	CNNM2 (3.0)	SLC26A6 (2.9)	HNF1A (2.4)	ABO (2.4)	SPAG1 (2.3)	ACOX1 (2.3)	APEH (2.3)	ARHGAP42 (2.2)	MLX (2.1)
A11.118.637.555.567.562	B Lymphocytes	Cells	Blood Cells	0.95	>=0.20	MC4R (4.0)	CCR10 (3.6)	QPCTL (3.1)	FAM177B (2.6)	CHAC2 (2.4)	ENSG00000233728 (2.4)	RFT1 (2.4)	C19orf52 (2.2)	ABO (2.0)	NAGLU (1.9)
A11.063	Antibody Producing Cells	Cells	Antibody-Producing Cells	0.95	>=0.20	MC4R (4.0)	CCR10 (3.6)	QPCTL (3.1)	FAM177B (2.6)	CHAC2 (2.4)	ENSG00000233728 (2.4)	RFT1 (2.4)	C19orf52 (2.2)	ABO (2.0)	NAGLU (1.9)
A11.872.190	Embryonic Stem Cells	Cells	Stem Cells	0.95	>=0.20	IGF2BP1 (3.9)	TRAIP (2.3)	SMARCA4 (2.1)	SF3A3 (2.1)	IPO9 (2.0)	WDR12 (1.9)	GXYLT1 (1.9)	SUMO4 (1.8)	SUMO1 (1.8)	PSMC3IP (1.8)
A11.118.637.555.567.569	T Lymphocytes	Cells	Blood Cells	0.96	>=0.20	ENSG00000228784 (3.3)	ZC3H12D (2.5)	QRICH1 (2.5)	DHX36 (2.2)	PPHLN1 (2.2)	METTL16 (2.1)	ALS2CR8 (2.0)	TAB2 (2.0)	PLCG1 (1.8)	N4BP2L2 (1.8)
A08.186.211.730.885.287.500.670	Parietal Lobe	Nervous System	Central Nervous System	0.96	>=0.20	ENSG00000203876 (4.1)	ARHGEF26-AS1 (3.5)	NCKIPSD (2.8)	CYP46A1 (2.7)	TUBG2 (2.7)	WBP2 (2.7)	BSN (2.7)	PTPRT (2.6)	SGSM2 (2.5)	MRAS (2.3)
A09.371.729	Retina	Sense Organs	Eye	0.97	>=0.20	ARHGEF26 (3.9)	IPO9 (3.5)	YAF2 (3.2)	IP6K2 (3.1)	INA (2.8)	ALS2CR8 (2.8)	ARNTL (2.8)	SMARCA4 (2.7)	CFDP1 (2.2)	CCDC167 (2.2)
A15.382.490.555.567	Lymphocytes	Hemic and Immune Systems	Immune System	0.97	>=0.20	MC4R (2.1)	CCR10 (2.0)	FAM177B (1.9)	ENSG00000228784 (1.8)	CHAC2 (1.8)	CCDC97 (1.7)	QRICH1 (1.7)	QPCTL (1.6)	C19orf52 (1.6)	ZC3H12D (1.6)
A15.145.229.188	Blood Platelets	Hemic and Immune Systems	Blood	0.97	>=0.20	MLH3 (9.1)	C21orf7 (7.1)	TMEM91 (6.8)	ENSG00000225084 (6.5)	ENSG00000259491 (6.3)	ENSG00000248265 (5.5)	ENSG00000239213 (5.4)	ENSG00000222035 (5.4)	ENSG00000203876 (5.3)	TOM1L2 (5.0)
A08.186.211.730.317.357.352.435	Hypothalamo Hypophyseal System	Nervous System	Central Nervous System	0.97	>=0.20	MYO15A (6.1)	WDR6 (3.8)	SMG6 (3.8)	YIPF2 (3.6)	P4HTM (3.1)	SGSM2 (3.0)	MANEAL (3.0)	NDUFAF3 (2.8)	CCR10 (2.8)	FTSJD2 (2.7)
A08.186.211.730.317.357.352	Hypothalamus Middle	Nervous System	Central Nervous System	0.97	>=0.20	MYO15A (6.1)	WDR6 (3.8)	SMG6 (3.8)	YIPF2 (3.6)	P4HTM (3.1)	SGSM2 (3.0)	MANEAL (3.0)	NDUFAF3 (2.8)	CCR10 (2.8)	FTSJD2 (2.7)
A08.713	Neurosecretory Systems	Nervous System	Neurosecretory Systems	0.97	>=0.20	MYO15A (6.1)	WDR6 (3.8)	SMG6 (3.8)	YIPF2 (3.6)	P4HTM (3.1)	SGSM2 (3.0)	MANEAL (3.0)	NDUFAF3 (2.8)	CCR10 (2.8)	FTSJD2 (2.7)
A08.186.211.464.710	Parahippocampal Gyrus	Nervous System	Central Nervous System	0.97	>=0.20	CAMKV (3.9)	PTPRT (3.8)	BSN (3.2)	CYP46A1 (3.1)	CNTNAP1 (3.0)	ARHGEF26-AS1 (2.9)	KALRN (2.9)	GPR22 (2.9)	SGSM2 (2.8)	SPHKAP (2.7)
A08.186.211.464.710.225	Entorhinal Cortex	Nervous System	Central Nervous System	0.97	>=0.20	CAMKV (3.9)	PTPRT (3.8)	BSN (3.2)	CYP46A1 (3.1)	CNTNAP1 (3.0)	ARHGEF26-AS1 (2.9)	KALRN (2.9)	GPR22 (2.9)	SGSM2 (2.8)	SPHKAP (2.7)
A08.186.211.730.885.287.500.863	Temporal Lobe	Nervous System	Central Nervous System	0.98	>=0.20	CAMKV (3.8)	PTPRT (3.8)	BSN (3.3)	CYP46A1 (3.1)	CNTNAP1 (3.0)	KALRN (2.9)	ARHGEF26-AS1 (2.9)	SGSM2 (2.8)	GPR22 (2.8)	INA (2.6)
A15.382.490.555.567.622	Lymphocytes Null	Hemic and Immune Systems	Immune System	0.98	>=0.20	TRAIP (3.4)	TDRKH (3.0)	CHAC2 (3.0)	PDS5B (2.8)	CCDC167 (2.7)	CDKN2A (2.6)	PSMC3IP (2.5)	FBXO43 (2.5)	TUBG1 (2.3)	OASL (2.3)
A08.186.211.730.317.357	Hypothalamus	Nervous System	Central Nervous System	0.98	>=0.20	MYO15A (5.2)	SMG6 (3.4)	WDR6 (3.3)	YIPF2 (2.9)	P4HTM (2.9)	SGSM2 (2.9)	MANEAL (2.8)	CNNM2 (2.8)	NDUFAF3 (2.7)	ATP6V0A1 (2.7)
A04.623.603	Oropharynx	Respiratory System	Pharynx	0.98	>=0.20	ZC3H12D (2.9)	FAM117B (2.8)	INPP5B (2.7)	SWAP70 (2.5)	FAM177B (2.5)	ENSG00000228784 (2.4)	CCDC167 (2.2)	SIPA1 (2.2)	TLR6 (2.2)	POLR2B (2.0)
A15.382.520.604.800	Palatine Tonsil	Hemic and Immune Systems	Immune System	0.98	>=0.20	ZC3H12D (2.9)	FAM117B (2.8)	INPP5B (2.7)	SWAP70 (2.5)	FAM177B (2.5)	ENSG00000228784 (2.4)	CCDC167 (2.2)	SIPA1 (2.2)	TLR6 (2.2)	POLR2B (2.0)
A08.186.211.730.317	Diencephalon	Nervous System	Central Nervous System	0.98	>=0.20	MYO15A (3.8)	CNNM2 (2.8)	C1orf122 (2.6)	SMG6 (2.6)	SREBF1 (2.6)	NDUFAF3 (2.5)	ATXN7L3B (2.5)	ATP6V0A1 (2.5)	SGSM2 (2.4)	INA (2.4)
A14.549.167.646	Periodontium	Stomatognathic System	Mouth	0.99	>=0.20	KCNK7 (3.8)	FAM117B (3.4)	C3orf54 (3.2)	COL7A1 (2.8)	TOM1L2 (2.6)	TRIM47 (2.1)	COASY (2.1)	BFSP1 (2.1)	MMP13 (1.9)	ENSG00000222035 (1.9)
A10.165	Connective Tissue	Tissues	Connective Tissue	0.99	>=0.20	FBXO43 (1.6)	UBA7 (1.5)	MC4R (1.5)	TRIB1 (1.3)	ENSG00000233728 (1.3)	MSL2 (1.2)	ATPAF2 (1.2)	UNC13D (1.2)	ERP29 (1.2)	HDGFL1 (1.2)
A08.186.211.464	Limbic System	Nervous System	Central Nervous System	0.99	>=0.20	CAMKV (3.8)	BSN (3.3)	CYP46A1 (3.1)	PTPRT (2.9)	SPHKAP (2.9)	ARHGEF26-AS1 (2.9)	CNTNAP1 (2.8)	KALRN (2.8)	GPR22 (2.8)	ENSG00000244967 (2.6)
A08.186.211.653	Mesencephalon	Nervous System	Central Nervous System	0.99	>=0.20	C1orf122 (3.0)	ENSG00000233395 (2.7)	CNNM2 (2.7)	WBP2 (2.6)	ARHGEF26-AS1 (2.5)	TUBG2 (2.5)	PREX1 (2.4)	INA (2.3)	ENSG00000225084 (2.3)	HDGFL1 (2.3)
A02.835	Skeleton	Musculoskeletal System	Skeleton	0.99	>=0.20	FBXO43 (1.7)	UBA7 (1.6)	MC4R (1.5)	TRIB1 (1.4)	ATPAF2 (1.3)	ERP29 (1.3)	ENSG00000233728 (1.3)	MSL2 (1.3)	UNC13D (1.3)	PHACTR1 (1.3)
A15.382.216	Bone Marrow	Hemic and Immune Systems	Immune System	0.99	>=0.20	FBXO43 (2.0)	MC4R (1.8)	UBA7 (1.8)	TRIB1 (1.7)	ENSG00000233728 (1.7)	UNC13D (1.6)	PHACTR1 (1.6)	MSL2 (1.5)	ATPAF2 (1.5)	HDGFL1 (1.5)
A15.145.229.334	Erythrocytes	Hemic and Immune Systems	Blood	0.99	>=0.20	MLH3 (3.3)	HDAC9 (3.2)	ENSG00000239213 (3.1)	BROX (2.9)	TMEM91 (2.6)	NOS3 (2.6)	ENSG00000222035 (2.6)	PCSK9 (2.5)	IGF2BP1 (2.5)	TDRKH (2.4)
A08.186.211.464.405	Hippocampus	Nervous System	Central Nervous System	0.99	>=0.20	CAMKV (3.9)	BSN (3.6)	SPHKAP (3.3)	CYP46A1 (3.1)	GPR22 (3.0)	KALRN (2.9)	CNTNAP1 (2.8)	CELSR2 (2.8)	ARHGEF26-AS1 (2.7)	ENSG00000244967 (2.5)
A08.186.211.132.810.428.200	Cerebellum	Nervous System	Central Nervous System	0.99	>=0.20	ENSG00000178642 (4.1)	DAB2IP (3.9)	SPHKAP (3.8)	C12orf51 (3.7)	ALS2CR8 (3.5)	ICA1L (3.3)	ADAM1 (3.2)	TMEM22 (3.0)	BSN (2.8)	CELSR3 (2.8)
A02.835.232	Bone and Bones	Musculoskeletal System	Skeleton	0.99	>=0.20	FBXO43 (1.8)	UBA7 (1.6)	MC4R (1.6)	TRIB1 (1.4)	ENSG00000233728 (1.4)	ATPAF2 (1.4)	UNC13D (1.3)	ERP29 (1.3)	MSL2 (1.3)	PHACTR1 (1.3)
A11.443	Erythroid Cells	Cells	Erythroid Cells	0.99	>=0.20	MLH3 (3.2)	ENSG00000239213 (3.1)	HDAC9 (3.1)	BROX (2.9)	TMEM91 (2.6)	ENSG00000222035 (2.6)	NOS3 (2.6)	IGF2BP1 (2.4)	PCSK9 (2.4)	ENSG00000250474 (2.4)
A08.186.211.730.885.287	Cerebrum	Nervous System	Central Nervous System	0.99	>=0.20	CAMKV (3.4)	BSN (3.1)	CYP46A1 (3.1)	ARHGEF26-AS1 (3.0)	PTPRT (3.0)	ENSG00000244967 (2.9)	KALRN (2.8)	CNTNAP1 (2.6)	CELSR2 (2.5)	GPR22 (2.4)
A08.186.211.730.885	Telencephalon	Nervous System	Central Nervous System	0.99	>=0.20	CAMKV (3.4)	BSN (3.1)	CYP46A1 (3.0)	ARHGEF26-AS1 (3.0)	PTPRT (2.9)	ENSG00000244967 (2.9)	KALRN (2.8)	CNTNAP1 (2.6)	CELSR2 (2.4)	INA (2.4)
A08.186.211.730.885.287.500	Cerebral Cortex	Nervous System	Central Nervous System	0.99	>=0.20	CAMKV (3.5)	BSN (3.2)	CYP46A1 (3.1)	PTPRT (3.1)	ENSG00000244967 (3.1)	ARHGEF26-AS1 (3.0)	KALRN (2.9)	CNTNAP1 (2.8)	GPR22 (2.6)	SGSM2 (2.5)
A08.186.211	Brain	Nervous System	Central Nervous System	0.99	>=0.20	PTPRT (2.2)	BSN (2.0)	CNTNAP1 (2.0)	TUBG2 (1.9)	ARHGEF26-AS1 (1.9)	CYP46A1 (1.9)	SGSM2 (1.9)	CAMKV (1.8)	NICN1 (1.8)	CELSR2 (1.8)
A08.186.211.730	Prosencephalon	Nervous System	Central Nervous System	0.99	>=0.20	CAMKV (3.2)	CYP46A1 (2.9)	BSN (2.9)	ARHGEF26-AS1 (2.8)	PTPRT (2.7)	ENSG00000244967 (2.5)	KALRN (2.5)	CNTNAP1 (2.5)	SGSM2 (2.4)	INA (2.4)
A08.186	Central Nervous System	Nervous System	Central Nervous System	0.99	>=0.20	PTPRT (2.1)	BSN (1.9)	CNTNAP1 (1.9)	TUBG2 (1.9)	ARHGEF26-AS1 (1.9)	CYP46A1 (1.8)	SGSM2 (1.8)	CAMKV (1.8)	NICN1 (1.8)	CELSR2 (1.8)
A08.186.211.865	Rhombencephalon	Nervous System	Central Nervous System	1	>=0.20	ENSG00000178642 (3.7)	SPHKAP (3.5)	C12orf51 (3.5)	DAB2IP (3.4)	ALS2CR8 (3.1)	ICA1L (3.0)	TMEM22 (2.8)	CELSR3 (2.7)	INA (2.7)	BSN (2.7)
A08.186.211.865.428	Metencephalon	Nervous System	Central Nervous System	1	>=0.20	ENSG00000178642 (3.7)	SPHKAP (3.5)	C12orf51 (3.5)	DAB2IP (3.4)	ALS2CR8 (3.1)	ICA1L (3.0)	TMEM22 (2.8)	CELSR3 (2.7)	INA (2.7)	BSN (2.7)
A10.272.497	Epidermis	Tissues	Epithelium	1	>=0.20	KCNK7 (9.0)	COL7A1 (5.5)	C3orf54 (3.8)	SPAG1 (3.5)	ARHGEF26 (3.5)	FAM134C (3.2)	N4BP2L2-IT1 (3.2)	DDI1 (2.9)	ACVR2A (2.9)	IP6K2 (2.9)
A08.186.211.730.885.287.500.571.735	Visual Cortex	Nervous System	Central Nervous System	1	>=0.20	ENSG00000244967 (6.1)	MNT (4.7)	ARHGEF26-AS1 (4.2)	HHIPL1 (3.9)	FBXL17 (3.8)	PTPRT (3.8)	CYP46A1 (3.3)	ADAM1 (3.2)	NICN1 (3.0)	PDS5B (2.8)
A14.549.167	Dentition	Stomatognathic System	Mouth	1	>=0.20	COL7A1 (2.1)	SREBF1 (2.1)	KCNK7 (2.0)	TOM1L2 (1.9)	AXL (1.8)	FAM117B (1.8)	COASY (1.7)	BSN-AS2 (1.5)	NAGLU (1.5)	ENSG00000246896 (1.5)
A08.186.211.730.885.287.500.571	Occipital Lobe	Nervous System	Central Nervous System	1	>=0.20	ENSG00000244967 (5.6)	MNT (4.2)	ARHGEF26-AS1 (4.0)	PTPRT (3.8)	HHIPL1 (3.6)	FBXL17 (3.6)	CYP46A1 (3.2)	NICN1 (3.0)	ADAM1 (2.8)	ATP2B1 (2.8)
A14.549.885	Tongue	Stomatognathic System	Mouth	1	>=0.20	ENSG00000259491 (2.7)	MMP13 (2.7)	FBXO43 (2.6)	COASY (2.4)	NOP58 (2.4)	MNT (2.4)	TOM1L2 (2.3)	ENSG00000222035 (2.3)	FAM134C (2.3)	LINC00189 (2.3)
A08.186.211.132	Brain Stem	Nervous System	Central Nervous System	1	>=0.20	C12orf51 (2.7)	SPHKAP (2.7)	ENSG00000178642 (2.7)	INA (2.6)	ATP6V0A1 (2.4)	CELSR3 (2.4)	TUBG2 (2.3)	ATXN7L3B (2.2)	DAB2IP (2.2)	CNTNAP1 (2.2)
A14.724.557	Nasopharynx	Stomatognathic System	Pharynx	1	>=0.20	BSN-AS2 (5.3)	ENSG00000233395 (4.2)	HDGFL1 (4.2)	ENSG00000178642 (3.9)	POLR2B (3.1)	CCDC36 (3.0)	ENSG00000246896 (3.0)	ITIH4 (2.5)	SUMO4 (2.3)	C22orf45 (2.2)
A08.186.211.730.885.287.500.270	Frontal Lobe	Nervous System	Central Nervous System	1	>=0.20	ENSG00000225084 (4.0)	PTPRT (4.0)	ENSG00000244967 (3.7)	KALRN (3.5)	CAMKV (3.5)	BSN (3.3)	NICN1 (3.1)	CYP46A1 (3.0)	TUBG2 (2.9)	ARHGEF26-AS1 (2.8)
A14.724	Pharynx	Stomatognathic System	Pharynx	1	>=0.20	BSN-AS2 (2.7)	POLR2B (2.6)	ENSG00000233395 (2.5)	HDGFL1 (2.4)	ENSG00000178642 (2.3)	ENSG00000246896 (2.1)	FAM134C (1.9)	FAM117B (1.9)	ZC3H12D (1.9)	SUMO4 (1.7)

## Sheet: Supplementary Table 9
Supplementary Table 9 Results of the associations between the genetic risk score based on the 57 known genome wide significant CAD variants and cardiovascular profile in UK Biobank (N=143,936).
	Linear and logistic regressions			Cox's proportional hazards model for future deaths
Phenotype	N individuals (%)	Beta (linear Regression) or odds ratio (logistic regression) (95% CI)	P value	N deaths (%)	Hazard Ratio (95% CI)	P value
Body-mass index	143,442 (99.7%)	-0.05(-0.13 to 0.03)	0.216559	-	-	-
Height	143,595 (99.8%)	-0.25(-0.36 to -0.15)	1.31056e-06
Resting heart rate	135,946 (94.4%)	-0.43(-0.62 to -0.25)	5.7727e-06	-	-	-
Blood pressure
Systolic	143,770 (99.9%)	1.00(0.72 to 1.28)	4.4834e-12	-	-	-
Diastolic	143,770 (99.9%)	0.18(0.02 to 0.34)	0.76	-	-	-
Pulse pressure	143,770 (99.9%)	0.82(0.62 to 1.02)	1.22675e-15	-	-	-
Mean arterial pressure	143,770 (99.9%)	0.45(0.26 to 0.64)	2.33305e-06	-	-	-
Arterial stiffness index	54,184 (37.6%)	-0.02(-0.11 to 0.06)	0.57037	-	-	-
Smoking current	18,280 (12.7%)	-0.04(0.91 to 1.01)	0.0993081	-	-	-
Medical Conditions
Coronary Artery Disease	10,898 (7.6%)	2.32(2.18 to 2.47)	1.75687e-237	723 (0.5%)	1.90(1.51 to 2.38)	3.84787e-08
Hypertension	48,928 (34.0%)	1.27(1.23 to 1.32)	5.88714e-35	-	-	-
Diabetes	10,486 (7.3%)	1.12(1.05 to 1.19)	0.000441301	-	-	-
Myocardial Infarction	5,145 (3.6%)	2.60(2.38 to 2.85)	2.0478e-143	210 (0.1%)	1.93(1.27 to 2.95)	0.00227202
Heart failure	2,143 (1.5%)	1.56(1.36 to 1.78)	1.17013e-10	219 (0.2%)	1.56(1.03 to 2.37)	0.0344343
Cardiomyopathy	522 (0.4%)	1.19(0.91 to 1.56)	0.197054	40 (0.0%)	0.94(0.35 to 2.48)	0.89444
Atrial fibrillation / flutter	5,279 (3.7%)	1.10(1.01 to 1.20)	0.0370861	-	-	-
Cerebral Infarction and TIA	4,043 (2.8%)	1.13(1.02 to 1.24)	0.0189676	124 (0.1%)	1.28(0.74 to 2.23)	0.374885
Device implantation	1,606 (1.1%)	1.51(1.30 to 1.77)	1.57987e-07	-	-	-
Medication				-	-	-
Beta-blockers	10,576 (7.3%)	1.57(1.47 to 1.67)	1.14653e-49	-	-	-
Calcium channel-blockers	10,993 (8.3%)	1.17(1.12 to 1.23)	3.19338e-11	-	-	-
All cause mortality				4373 (3.0%)	1.01(0.92 to 1.11)	0.756841
Cardiovascular mortality				892 (0.6%)	1.55(1.27 to 1.91)	2.62917e-05
* Effect estimates with 95% Confidence Interval (CI) estimated per standard deviation change of the weighted genetic risk score are shown as odds ratios for categorical variables (current smoking, cardiovascular disease, atherosclerosis, hypercholesterolemia, hypertension, diabetes, myocardial infarction, heart failure, atrial fibrillation / flutter, cerebral Infarction and TIA, device implantati…

## Sheet: Supplementary Table 10
Supplementary Table 10 The GWAS-Catalog was interrogated for all variants in 1 MB at either side of the 71 Genome wide variants. The LD(r2) and distance column indicates the correlation and distance between the sentinel variant and the genetic variant as reported in the GWAS catalog.
Known or Novel	distance (kb) of Sentinel SNP - GWAScatalog SNP	LD(R2)	SentinelSNP	DATE ADDED TO CATALOG	PUBMEDID	FIRST AUTHOR	DATE	JOURNAL	LINK	STUDY	DISEASE/TRAIT	INITIAL SAMPLE SIZE	REPLICATION SAMPLE SIZE	REGION	CHR	hg38	REPORTED GENE(S)	MAPPED_GENE	UPSTREAM_GENE_ID	DOWNSTREAM_GENE_ID	SNP_GENE_IDS	UPSTREAM_GENE_DISTANCE	DOWNSTREAM_GENE_DISTANCE	STRONGEST SNP-RISK ALLELE	SNPS	MERGED	SNP_ID_CURRENT	CONTEXT	INTERGENIC	RISK ALLELE FREQUENCY	P-VALUE	PVALUE_MLOG	P-VALUE (TEXT)	OR or BETA	95% CI (TEXT)	PLATFORM [SNPS PASSING QC]	CNV
Known	466.337	1	rs10139550	42625	26343387	Nikpay M	42254	Nat Genet	www.ncbi.nlm.nih.gov/pubmed/26343387	A comprehensive 1000 Genomes-based genome-wide association meta-analysis of coronary artery disease.	Coronary artery disease	42,096 European ancestry cases, 361 African American cases, 758 Hispanic American cases, 12,658 South Asian ancestry cases, 1,802 Lebanese ancestry cases, 3,614 East Asian ancestry cases, 99,121 European ancestry controls, 2,778 African American controls, 3,337 Hispanic American controls, 12,899 South Asian ancestry controls, 466 Lebanese ancestry controls, 7,709 East Asian ancestry controls	NA	14q32.2	14	99679373	HHIPL1	HHIPL1			84439			rs10139550-G	rs10139550		10139550	3_prime_UTR_variant	0	0.423033	1e-08	8		1.06	[1.04- 1.08]	Affymetrix, Illumina [8600000] (imputed)	N
Known	466.337	1	rs10139550	42625	26343387	Nikpay M	42254	Nat Genet	www.ncbi.nlm.nih.gov/pubmed/26343387	A comprehensive 1000 Genomes-based genome-wide association meta-analysis of coronary artery disease.	Myocardial infarction	27,509 European ancestry cases, 130 African American cases, 278 Hispanic American cases, 10,257 South Asian ancestry cases, 288 Lebanese ancestry cases, 1,687 East Asian ancestry cases, 99,121 European ancestry controls, 2,778 African American controls, 3,337 Hispanic American controls, 12,899 South Asian ancestry controls, 466 Lebanese ancestry controls, 7,709 East Asian ancestry controls	NA	14q32.2	14	99679373	HHIPL1	HHIPL1			84439			rs10139550-G	rs10139550		10139550	3_prime_UTR_variant	0	0.41	7e-06	5.1549		1.05	[1.03-1.07]	Affymetrix, Illumina [8600000] (imputed)	N
Known	478.105	0.773334	rs10139550	40644	21378990	Schunkert H	40608	Nat Genet	www.ncbi.nlm.nih.gov/pubmed/21378990	Large-scale association analysis identifies 13 new susceptibility loci for coronary artery disease.	Coronary heart disease	22,233 European ancestry cases, 64,762 European ancestry controls	56,682 European ancestry cases and controls	14q32.2	14	99667605	HHIPL1	HHIPL1			84439			rs2895811-C	rs2895811	0	2895811	intron_variant	0	0.43	1e-10	10		1.07	[1.05-1.10]	Affymetrix, Illumina [~ 2300000] (imputed)	N
Known	-420.17	0.0114646	rs10139550	41821	21102462	Elks CE	40503	Nat Genet	www.ncbi.nlm.nih.gov/pubmed/21102462	Thirty new loci for age at menarche identified by a meta-analysis of genome-wide association studies.	Menarche (age at onset)	86,142 European ancestry female individuals, 557 Old Order Amish female individuals, 1,103 Erasmus Rucphen female individuals	Up to 12,813 European ancestry female individuals, 910 Val Borbera female individuals, 348 Orcadian female individuals, 338 Friuli Venezia Giulia female individuals, 322 Carlantino female individuals	14q32.2	14	100565880	BEGAIN	BEGAIN			57596			rs6575793-C	rs6575793	0	6575793	intron_variant	0	0.42	1e-08	8		2.3	[1.52-3.08] week increase	Affymetrix, Illumina [~ 2500000] (imputed)	N
Known	1154.61	0.0072911	rs10139550	42269	25461247	Lehmann DS	42036	Pharmacogenet Genomics	www.ncbi.nlm.nih.gov/pubmed/25461247	Genome-wide association study of virologic response with efavirenz-containing or abacavir-containing regimens in AIDS clinical trials group protocols.	Response to efavirenz-containing treatment in HIV 1 infection (virologic failure)	Up to 737 European ancestry individuals, Up to 545 Black individuals, Up to 314 Hispanic individuals	NA	14q32.2	14	98991100	NR	LOC105370658 - LOC105370659	105370658	105370659		167284	132601	rs116002988-C	rs116002988	0	116002988	intergenic_variant	1	NR	8e-06	5.09691	(phenotype 2)	2.04	[NR]	Illumina [> 8000000] (imputed)	N
Known	1371.73	0.00706124	rs10139550	41373	23251661	Comuzzie AG	41247	PLoS One	www.ncbi.nlm.nih.gov/pubmed/23251661	Novel genetic loci identified for the pathophysiology of childhood obesity in the Hispanic population.	Obesity-related traits	815 Hispanic children from 263 families	NA	14q32.2	14	98773979	C14orf177	C14orf177 - LOC105370658	283598	105370658		56213	46574	rs11623713-A	rs11623713	0	11623713	intergenic_variant	1	0.043	8e-06	5.09691	(Free T3 )	0.03	[NR] pg/mL increase	Illumina [899892]	N
Known	892.828	0.00519651	rs10139550	42110	25056061	Ripke S	41842	Nature	www.ncbi.nlm.nih.gov/pubmed/25056061	Biological insights from 108 schizophrenia-associated genetic loci.	Schizophrenia	32,405 European ancestry cases, 42,221 European ancestry controls, 1,235 European ancestry cases and 1,235 European ancestry controls from 1235 parent-offspring trios, 1,836 East Asian ancestry cases, 3,383 East Asian ancestry controls	1,513 European ancestry cases, 66,236 European ancestry controls	14q32.2	14	99252882	BCL11B	BCL11B			64919			rs2693698-G	rs2693698	0	2693698	intron_variant	0	0.582	5e-09	8.30103		1.06496	[1.04-1.09]	Affymetrix, Illumina [9005918] (imputed)	N
Known	892.828	0.00519651	rs10139550	42574	26198764	Goes FS	42206	Am J Med Genet B Neuropsychiatr Genet	www.ncbi.nlm.nih.gov/pubmed/26198764	Genome-wide association study of schizophrenia in Ashkenazi Jews.	Schizophrenia	592 Ashkenazi Jewish ancestry cases, 505 Ashkenazi Jewish ancestry controls, 36,989 cases, 113,075 controls	NA	14q32.2	14	99252882	NR	BCL11B			64919			rs2693698-G	rs2693698	0	2693698	intron_variant	0	NR	1e-08	8		1.06383	[NR]	Illumina [7158791] (imputed)	N
Known	-270.358	0.00339403	rs10139550	42117	25231870	Perry JR	41843	Nature	www.ncbi.nlm.nih.gov/pubmed/25231870	Parent-of-origin-specific allelic associations among 106 genomic loci for age at menarche.	Menarche (age at onset)	Up to 182,413 European ancestry females	NA	14q32.2	14	100416068	DLK1, WDR25	WDR25			79446			rs10144321-A	rs10144321	0	10144321	intron_variant	0	0.75	9e-15	14.0458		0.04	[0.028-0.052] unit increase	Affymetrix, Illumina [2441815] (imputed)	N
Known	865.773	0.00294211	rs10139550	41439	23382691	Lauc G	41305	PLoS Genet	www.ncbi.nlm.nih.gov/pubmed/23382691	Loci associated with N-glycosylation of human immunoglobulin G show pleiotropy with autoimmune diseases and haematological cancers.	IgG glycosylation	2,247 European ancestry individuals	NA	14q32.2	14	99279937	NR	BCL11B - LOC105370660	64919	105370660		8224	5237	rs2614463-T	rs2614463	0	2614463	intergenic_variant	1	0.396311	7e-06	5.1549	(IGP39)	0.1731	[0.098-0.249] unit increase	Illumina [~ 2500000] (imputed)	N
Known	869.86	0.00247942	rs10139550	41439	23382691	Lauc G	41305	PLoS Genet	www.ncbi.nlm.nih.gov/pubmed/23382691	Loci associated with N-glycosylation of human immunoglobulin G show pleiotropy with autoimmune diseases and haematological cancers.	IgG glycosylation	2,247 European ancestry individuals	NA	14q32.2	14	99275850	NR	BCL11B - LOC105370660	64919	105370660		4137	9324	rs2664299-C	rs2664299	0	2664299	upstream_gene_variant	1	0.404781	9e-06	5.04576	(IGP40)	0.1673	[0.094-0.241] unit increase	Illumina [~ 2500000] (imputed)	N
Known	-530.843	0.00219566	rs10139550	40697	21573907	Parra EJ	40678	Diabetologia	www.ncbi.nlm.nih.gov/pubmed/21573907	Genome-wide association study of type 2 diabetes in a sample from Mexico City and a meta-analysis of a Mexican-American sample from Starr County, Texas.	Type 2 diabetes	1,804 Hispanic cases, 780 Hispanic controls	European ancestry individuals	14q32.2	14	100676553	C14orf70	LINC00523 - LOC105370668	283601	105370668		3809	7229	rs730570-G	rs730570	0	730570	splice_region_variant	1	NR	8e-06	5.09691		1.14	[1.08-1.21]	Affymetrix [315658]	N
Known	1064.78	0.00205619	rs10139550	42269	25517131	Dijkstra AE	42062	Am J Respir Crit Care Med	www.ncbi.nlm.nih.gov/pubmed/25517131	Novel Genes for Airway Wall Thickness Identified with Combined Genome Wide Association and Expression Analyses.	Airway wall thickness	2,640 individuals	up to 714 individuals	14q32.2	14	99080930	RPL3P4, BCL11B	LOC105370658 - LOC105370659	105370658	105370659		257114	42771	rs2029614-?	rs2029614	0	2029614	intergenic_variant	1	NR	6e-06	5.22185	(FEV1/FVC < 80%)	0.055	[NR] unit increase	Illumina [522636]	N
Known	12.61	0.00164872	rs10139550	42550	25663218	Verhaaren BF	42187	Circ Cardiovasc Genet	www.ncbi.nlm.nih.gov/pubmed/25663218	Multiethnic genome-wide association study of cerebral white matter hyperintensities on MRI.	White matter hyperintensity burden	17,936 European ancestry individuals, 1,943 African American ancestry individuals, 795 Hispanic individuals, 204 Chinese ancestry individuals, 201 Malay ancestry individuals	NA	14q32.2	14	100133100	EVL	EVL			51466			rs941898-G	rs941898		941898	intron_variant	0	0.25	3e-07	6.52288				Affymetrix, Illumina [14227402] (imputed)	N
Known	12.61	0.00164872	rs10139550	42550	25663218	Verhaaren BF	42187	Circ Cardiovasc Genet	www.ncbi.nlm.nih.gov/pubmed/25663218	Multiethnic genome-wide association study of cerebral white matter hyperintensities on MRI.	White matter hyperintensity burden	17,936 European ancestry individuals, 1,943 African American ancestry individuals, 795 Hispanic individuals, 204 Chinese ancestry individuals, 201 Malay ancestry individuals	NA	14q32.2	14	100133100	EVL	EVL			51466			rs941898-G	rs941898		941898	intron_variant	0	0.25	2e-06	5.69897	(EA)			Affymetrix, Illumina [14227402] (imputed)	N
Known	1004.57	0.00139327	rs10139550	41249	22969067	Mishra A	41165	Invest Ophthalmol Vis Sci	www.ncbi.nlm.nih.gov/pubmed/22969067	Genetic variants near PDGFRA are associated with corneal curvature in Australians.	Corneal curvature	1,788 European ancestry twins and family members, 1,013 European ancestry unrelated individuals	NA	14q32.2	14	99141143	BCL11B	LOC105370659 - BCL11B	105370659	64919		3583	28144	rs2693676-A	rs2693676	0	2693676	intergenic_variant	1	NR	7e-06	5.1549		0.0435	[0.025-0.062] mm decrease	Illumina [1704858] (imputed)	N
Known	-13.855	0.000814891	rs10139550	40744	21658281	Aouizerat BE	40704	BMC Cardiovasc Disord	www.ncbi.nlm.nih.gov/pubmed/21658281	GWAS for discovery and replication of genetic loci associated with sudden cardiac arrest in patients with coronary artery disease.	Sudden cardiac arrest	88 European ancestry cases, 517 European ancestry controls	NA	14q32.2	14	100159565	DEGS2	DEGS2			123099			rs7157599-?	rs7157599	0	7157599	missense_variant	0	0.31	1e-07	7	(Dominant)	1.13	[1.08-1.19]	Affymetrix [319222]	N
Known	575.029	3.67877e-05	rs10139550	42381	25649651	Wang X	42038	J Alzheimers Dis	www.ncbi.nlm.nih.gov/pubmed/25649651	Genetic Determinants of Survival in Patients with Alzheimer's Disease.	Alzheimer's disease (survival time)	983 cases	NA	14q32.2	14	99570681	CCDC85C	CCDC85C			317762			rs2400749-?	rs2400749	0	2400749	intron_variant	0		2e-06	5.69897		1.38889	[NR]	Illumina [803323]	N
Known	-72.145	2.70901e-05	rs10139550	41093	22554406	Kang SJ	41032	Genes Brain Behav	www.ncbi.nlm.nih.gov/pubmed/22554406	Family-based genome-wide association study of frontal &#x003b8; oscillations identifies potassium channel gene KCNJ6.	Electroencephalographic traits in alcoholism	1,560 European ancestry individuals from 117 families	NA	14q32.2	14	100217855	intergenic	LOC105370662 - YY1	105370662	7528		45614	20910	rs2766692-G	rs2766692	0	2766692	intron_variant	1	0.691	2e-06	5.69897		0.11	[NR] unit decrease	Illumina [634583]	N
Novel	171.412	#N/A	rs10857147	41431	23396134	Verhoeven VJ	41315	Nat Genet	www.ncbi.nlm.nih.gov/pubmed/23396134	Genome-wide meta-analyses of multiancestry cohorts identify multiple new susceptibility loci for refractive error and myopia.	Refractive error	37,382 European ancestry individuals, 3,995 Chinese ancestry individuals, 2,273 Malay ancestry individuals, 2,108 Indian ancestry individuals	NA	4q21.21	4	81009660	BMP3	C4orf22 - BMP3	255119	651		45904	20962	rs1960445-C	rs1960445	0	1960445	intergenic_variant	1	0.017	1e-06	6		0.114	[0.067-0.161] unit decrease	Affymetrix, Illumina [2500000] (imputed)	N
Novel	917.885	0.888106	rs10857147	39952	19430483	Newton-Cheh C	39943	Nat Genet	www.ncbi.nlm.nih.gov/pubmed/19430483	Genome-wide association study identifies eight loci associated with blood pressure.	Diastolic blood pressure	34,433 European ancestry individuals	Up to 100,347 European ancestry individuals, up to 12,889 Indian Asian ancestry individuals	4q21.21	4	80263187	FGF5, PRDM8, c4orf22	LOC105377304 - FGF5	105377304	2250		7747	3401	rs16998073-T	rs16998073	0	16998073	upstream_gene_variant	1	0.21	1e-21	21		0.5	[0.40-0.60] mm Hg increase	Affymetrix, Illumina [2497993] (imputed)	N
Novel	932.314	0.839878	rs10857147	42019	24954895	Simino J	41809	Am J Hum Genet	www.ncbi.nlm.nih.gov/pubmed/24954895	Gene-age interactions in blood pressure regulation: a large-scale investigation with the CHARGE, Global BPgen, and ICBP Consortia.	Blood pressure	55,796 European ancestry individuals	43,445 European ancestry individuals, 1,849 Chinese ancestry individuals, 2,502 Malay ancestry individuals, 2,476 Asian Indian ancestry individuals, 1,855 Asian ancestry individuals	4q21.21	4	80248758	FGF5, PRDM8	LOC105377304			105377304			rs11099098-T	rs11099098	0	11099098	intergenic_variant	0		9e-08	7.04576	(EA, PP, Age 50-59)	0.52	[0.32-0.72] mmHg increase	Affymetrix, Illumina [~ 2500000] (imputed)	N
Novel	932.314	0.839878	rs10857147	42019	24954895	Simino J	41809	Am J Hum Genet	www.ncbi.nlm.nih.gov/pubmed/24954895	Gene-age interactions in blood pressure regulation: a large-scale investigation with the CHARGE, Global BPgen, and ICBP Consortia.	Blood pressure	55,796 European ancestry individuals	43,445 European ancestry individuals, 1,849 Chinese ancestry individuals, 2,502 Malay ancestry individuals, 2,476 Asian Indian ancestry individuals, 1,855 Asian ancestry individuals	4q21.21	4	80248758	FGF5, PRDM8	LOC105377304			105377304			rs11099098-T	rs11099098	0	11099098	intergenic_variant	0		2e-11	10.699	(EA, SBP, Age 50-59)	0.97	[0.7-1.24] mmHg increase	Affymetrix, Illumina [~ 2500000] (imputed)	N
Novel	932.314	0.839878	rs10857147	41348	23263486	Kottgen A	41266	Nat Genet	www.ncbi.nlm.nih.gov/pubmed/23263486	Genome-wide association analyses identify 18 new loci associated with serum urate concentrations.	Urate levels	49,825 European ancestry males, 60,522 European ancestry females	Up to 32,813 European ancestry individuals	4q21.21	4	80248758	FGF5	LOC105377304			105377304			rs11099098-T	rs11099098	0	11099098	intergenic_variant	0	0.29	7e-07	6.1549		0.029	[0.017-0.041] mg/dl decrease	Affymetrix, Illumina, Perlegen [2450547] (imputed)	N
Novel	937.503	0.839878	rs10857147	40827	21909110	Wain LV	40797	Nat Genet	www.ncbi.nlm.nih.gov/pubmed/21909110	Genome-wide association study identifies six new loci influencing pulse pressure and mean arterial pressure.	Blood pressure	74,064 European ancestry individuals	48,607 European ancestry individuals	4q21.21	4	80243569	FGF5	LOC105377304			105377304			rs1458038-T	rs1458038	0	1458038	intergenic_variant	0	0.3	3e-14	13.5229	(Mean Arterial Pressure)	0.403	[0.30-0.51] mmHg increase	Affymetrix, Illumina, Perlegen [NR] (imputed)	N
Novel	937.503	0.839878	rs10857147	40837	21909115	Ehret GB	40797	Nature	www.ncbi.nlm.nih.gov/pubmed/21909115	Genetic variants in novel pathways influence blood pressure and cardiovascular disease risk.	Diastolic blood pressure	69,395 European ancestry individuals	Up to 133,361 European ancestry individuals	4q21.21	4	80243569	FGF5	LOC105377304			105377304			rs1458038-T	rs1458038	0	1458038	intergenic_variant	0	0.29	9e-25	24.0458		0.457	[NR] mmHg increase	Affymetrix, Illumina [~ 2500000] (imputed)	N
Novel	937.503	0.839878	rs10857147	40837	21909115	Ehret GB	40797	Nature	www.ncbi.nlm.nih.gov/pubmed/21909115	Genetic variants in novel pathways influence blood pressure and cardiovascular disease risk.	Systolic blood pressure	69,395 European ancestry individuals	Up to 133,361 European ancestry individuals	4q21.21	4	80243569	FGF5	LOC105377304			105377304			rs1458038-T	rs1458038	0	1458038	intergenic_variant	0	0.29	2e-23	22.699		0.706	[NR] mmHg increase	Affymetrix, Illumina [~ 2500000] (imputed)	N
Novel	944.523	0.531425	rs10857147	42178	25249183	Lu X	41905	Hum Mol Genet	www.ncbi.nlm.nih.gov/pubmed/25249183	Genome-wide association study in Chinese identifies novel loci for blood pressure and hypertension.	Systolic blood pressure	11,816 Han Chinese ancestry individuals	69,146 Han Chinese ancestry individuals	4q21.21	4	80236549	FGF5	LOC105377304			105377304			rs1902859-C	rs1902859	0	1902859	intergenic_variant	0	0.41	2e-22	21.699		1.34	[1.07-1.61] unit increase	Affymetrix, Illumina [2485448] (imputed)	N
Novel	944.523	0.531425	rs10857147	42178	25249183	Lu X	41905	Hum Mol Genet	www.ncbi.nlm.nih.gov/pubmed/25249183	Genome-wide association study in Chinese identifies novel loci for blood pressure and hypertension.	Diastolic blood pressure	11,816 Han Chinese ancestry individuals	69,146 Han Chinese ancestry individuals	4q21.21	4	80236549	FGF5	LOC105377304			105377304			rs1902859-C	rs1902859	0	1902859	intergenic_variant	0	0.41	4e-20	19.3979		0.71	[0.55-0.87] unit increase	Affymetrix, Illumina [2485448] (imputed)	N
Novel	944.523	0.531425	rs10857147	42178	25249183	Lu X	41905	Hum Mol Genet	www.ncbi.nlm.nih.gov/pubmed/25249183	Genome-wide association study in Chinese identifies novel loci for blood pressure and hypertension.	Hypertension	5,065 Han Chinese ancestry cases, 4,404 Han Chinese ancestry controls	29,799 Han Chinese ancestry cases, 39,347 Han Chinese ancestry controls	4q21.21	4	80236549	FGF5	LOC105377304			105377304			rs1902859-C	rs1902859	0	1902859	intergenic_variant	0	0.41	8e-18	17.0969				Affymetrix, Illumina [2485448] (imputed)	N
Novel	1029.01	0.0228441	rs10857147	42587	26242244	Ma Y	42221	Sci Rep	www.ncbi.nlm.nih.gov/pubmed/26242244	Association of chromosome 5q21.3 polymorphisms with the exploratory eye movement dysfunction in schizophrenia.	Exploratory eye movement dysfunction in schizophrenia (cognitive search score)	128 Han Chinese ancestry cases	NA	4q21.21	4	80152066	PRDM8	LOC643513 - RPSAP39	643513	100131161		70698	8987	rs2867695-?	rs2867695		2867695	intergenic_variant	1	NR	4e-06	5.39794		1.412	[0.84-1.99] unit decrease	Illumina [498648]	N
Novel	1152.4	0.00632149	rs10857147	40211	20062062	Reveille JD	40188	Nat Genet	www.ncbi.nlm.nih.gov/pubmed/20062062	Genome-wide association study of ankylosing spondylitis identifies non-MHC susceptibility loci.	Ankylosing spondylitis	2,053 European ancestry cases, 5,140 European ancestry controls	898 European ancestry cases, 1,518 European ancestry controls	4q21.21	4	80028675	ANTXR2	ANTXR2			118429			rs4333130-?	rs4333130	0	4333130	intron_variant	0	0.64	9e-08	7.04576		1.22	[1.12-1.32]	Illumina [288662]	N
Novel	1155.75	0.00632149	rs10857147	40754	21743469	Evans DM	40734	Nat Genet	www.ncbi.nlm.nih.gov/pubmed/21743469	Interaction between ERAP1 and HLA-B27 in ankylosing spondylitis implicates peptide handling in the mechanism for HLA-B27 in disease susceptibility.	Ankylosing spondylitis	3,023 European ancestry cases, 8,779 European ancestry controls	2,111 European ancestry cases, 4,483 European ancestry controls	4q21.21	4	80025321	ANTXR2	ANTXR2			118429			rs4389526-A	rs4389526	0	4389526	intron_variant	0	0.63	9e-08	7.04576				Illumina [2223620] (imputed)	N
Novel	737.806	0.00453154	rs10857147	42621	26252872	Li QS	42223	PLoS One	www.ncbi.nlm.nih.gov/pubmed/26252872	Variations in the FRA10AC1 Fragile Site and 15q21 Are Associated with Cerebrospinal Fluid Aβ1-42 Level.	Cognitive decline rate in late mild cognitive impairment	472 European ancestry cases, 47 cases	NA	4q21.21	4	80443266	C4orf22	C4orf22			255119			rs141990949-A	rs141990949		141990949	intron_variant	0	0.01	5e-07	6.30103		0.6976	[0.43-0.97] unit increase	Illumina [~ 9000000] (imputed)	N
Novel	1537.72	0.00441674	rs10857147	40101	19197348	Lowe JK	39850	PLoS Genet	www.ncbi.nlm.nih.gov/pubmed/19197348	Genome-wide association studies in an isolated founder population from the Pacific Island of Kosrae.	Quantitative traits	2,906 Kosraen individuals	NA	4q21.21	4	79643354	intergenic	LINC00989 - LOC105377301	100506035	105377301		66894	20364	rs10518224-A	rs10518224	0	10518224	intergenic_variant	1	0.23	7e-06	5.1549	(TG)	0.19	[NR] mg/dL increase	Affymetrix [408775]	N
Novel	764.6	0.00315937	rs10857147	42621	26252872	Li QS	42223	PLoS One	www.ncbi.nlm.nih.gov/pubmed/26252872	Variations in the FRA10AC1 Fragile Site and 15q21 Are Associated with Cerebrospinal Fluid Aβ1-42 Level.	Cognitive decline rate in late mild cognitive impairment	472 European ancestry cases, 47 cases	NA	4q21.21	4	80416472	C4orf22	C4orf22			255119			rs1039049-G	rs1039049		1039049	intron_variant	0	0.99	8e-07	6.09691	(EA)	0.6584	[0.4-0.92] unit decrease	Illumina [~ 9000000] (imputed)	N
Novel	-63.564	0.00210343	rs10857147	40855	21998595	N'Diaye A	40822	PLoS Genet	www.ncbi.nlm.nih.gov/pubmed/21998595	Identification, replication, and fine-mapping of Loci associated with adult height in individuals of african ancestry.	Height	20,427 African ancestry individuals	Up to 16,436 African American individuals	4q21.21	4	81244636	intergenic	PRKG2 - RASGEF1B	5593	153020		27893	181757	rs994014-T	rs994014	0	994014	intergenic_variant	1	0.29	8e-10	9.09691		0.054	[0.036-0.072] unit decrease	Affymetrix, Illumina [3310998] (imputed)	N
Novel	-23.895	0.00179488	rs10857147	42178	25189868	Sung YJ	41885	Am J Hypertens	www.ncbi.nlm.nih.gov/pubmed/25189868	Gene-Smoking Interactions Identify Several Novel Blood Pressure Loci in the Framingham Heart Study.	Blood pressure (smoking interaction)	Up to 6,889 individuals	NA	4q21.21	4	81204967	PRKG2	PRKG2			5593			rs17484474-?	rs17484474	0	17484474	synonymous_variant	0	NR	6e-07	6.22185	(SBP,Pack-years)			Affymetrix [2485435] (imputed)	N
Novel	566.833	0.00154669	rs10857147	41373	23251661	Comuzzie AG	41247	PLoS One	www.ncbi.nlm.nih.gov/pubmed/23251661	Novel genetic loci identified for the pathophysiology of childhood obesity in the Hispanic population.	Obesity-related traits	815 Hispanic children from 263 families	NA	4q21.21	4	80614239	C4orf22	C4orf22			255119			rs1385890-G	rs1385890	0	1385890	intron_variant	0	0.193	4e-06	5.39794	(Vitamin B12 )	0.02	[NR] pmol/L increase	Illumina [899892]	N
Novel	-47.78	0.000804839	rs10857147	41206	20881960	Lango Allen H	40450	Nature	www.ncbi.nlm.nih.gov/pubmed/20881960	Hundreds of variants clustered in genomic loci and biological pathways affect human height.	Height	133,653 European ancestry individuals	50,074 European ancestry individuals	4q21.21	4	81228852	PRKG2/BMP3	PRKG2 - RASGEF1B	5593	153020		12109	197541	rs788867-T	rs788867	0	788867	intergenic_variant	1	0.68	9e-28	27.0458		0.043	[NR] unit decrease	Affymetrix, Illumina [2834208] (imputed)	N
Novel	92.519	0.000512889	rs10857147	42138	22174851	Lingappa JR	40889	PLoS One	www.ncbi.nlm.nih.gov/pubmed/22174851	Genomewide association study for determinants of HIV-1 acquisition and viral set point in HIV-1 serodiscordant couples with quantified virus exposure.	HIV-1 susceptibility	496 African ancestry cases and 302 African ancestry exposed controls from serodiscordant couples	NA	4q21.21	4	81088553	PRKG2	PRKG2			5593			rs3796804-?	rs3796804	0	3796804	3_prime_UTR_variant	0	NR	9e-06	5.04576				Illumina [990115]	N
Novel	1571.56	0.000216948	rs10857147	41431	23396134	Verhoeven VJ	41315	Nat Genet	www.ncbi.nlm.nih.gov/pubmed/23396134	Genome-wide meta-analyses of multiancestry cohorts identify multiple new susceptibility loci for refractive error and myopia.	Refractive error	37,382 European ancestry individuals, 3,995 Chinese ancestry individuals, 2,273 Malay ancestry individuals, 2,108 Indian ancestry individuals	NA	4q21.21	4	79609517	LOC100506035	LINC00989 - LOC105377301	100506035	105377301		33057	54201	rs9307551-A	rs9307551	0	9307551	intergenic_variant	1	0.25	1e-08	8		0.099	[0.066-0.132] unit decrease	Affymetrix, Illumina [2500000] (imputed)	N
Novel	-53.342	0.000135737	rs10857147	42271	25282103	Wood AR	41917	Nat Genet	www.ncbi.nlm.nih.gov/pubmed/25282103	Defining the role of common variation in the genomic and biological architecture of adult human height.	Height	253,288 European ancestry individuals	80,067 European ancestry individuals	4q21.21	4	81234414	PRKG2	PRKG2 - RASGEF1B	5593	153020		17671	191979	rs17556750-A	rs17556750	0	17556750	intergenic_variant	1	0.314	8e-48	47.0969		0.046	[0.04-0.052] unit increase	Affymetrix, Illumina, Perlegen [2550858] (imputed)	N
Novel	-42.7	8.11995e-05	rs10857147	41425	23449627	Cousminer DL	41332	Hum Mol Genet	www.ncbi.nlm.nih.gov/pubmed/23449627	Genome-wide association and longitudinal analyses reveal genetic loci linking pubertal height growth, pubertal timing and childhood adiposity.	Pubertal anthropometrics	up to 5,043 European ancestry males, up to 5,756 European ancestry females	NA	4q21.21	4	81223772	BMP3, PRKG2	PRKG2 - RASGEF1B	5593	153020		7029	202621	rs1662853-C	rs1662853	0	1662853	intergenic_variant	1	0.76	1e-07	7	(Pubertal growth)	0.08	[0.051-0.109] unit decrease	Affymetrix, Illumina [~ 2500000] (imputed)	N
Novel	-47.605	8.11995e-05	rs10857147	39925	19343178	Soranzo N	39906	PLoS Genet	www.ncbi.nlm.nih.gov/pubmed/19343178	Meta-analysis of genome-wide scans for human adult stature identifies novel Loci and associations with measures of skeletal frame size.	Height	12,611 European ancestry individuals	7,187 European ancestry individuals	4q21.21	4	81228677	PRKG2	PRKG2 - RASGEF1B	5593	153020		11934	197716	rs710841-?	rs710841	0	710841	intergenic_variant	1	0.12	2e-08	7.69897		0.07	[0.04-0.10] s.d. increase	Illumina [229216]	N
Novel	-47.605	8.11995e-05	rs10857147	39630	18391951	Gudbjartsson DF	39544	Nat Genet	www.ncbi.nlm.nih.gov/pubmed/18391951	Many sequence variants affecting diversity of adult human height.	Height	30,968 European ancestry individuals	8,541 European ancestry individuals	4q21.21	4	81228677	BMP3, PRKG2, RASGEF1B	PRKG2 - RASGEF1B	5593	153020		11934	197716	rs710841-A	rs710841	0	710841	intergenic_variant	1	0.27	2e-06	5.69897		5	[3.04-6.96] % s.d. increase	Affymetrix, Illumina [up to 304226]	N
Novel	1251.42	3.79087e-05	rs10857147	42402	25781172	Avramopoulos D	42080	PLoS One	www.ncbi.nlm.nih.gov/pubmed/25781172	Infection and inflammation in schizophrenia and bipolar disorder: a genome wide study for interactions with genetic variation.	Bipolar disorder (inflammation and infection response interaction)	397 Ashkenazi Jewish bipolar disorder cases, 241 Ashkenazi Jewish controls	NA	4q21.21	4	79929651	ANTXR2, PCAT4	ANTXR2			118429			rs4234848-?	rs4234848	0	4234848	intron_variant	0		4e-06	5.39794	(anti-HSV1)			Affymetrix [516638]	N
Known	329.352	#N/A	rs11065979	40710	21642993	Wu C	40699	Nat Genet	www.ncbi.nlm.nih.gov/pubmed/21642993	Genome-wide association study identifies three new susceptibility loci for esophageal squamous-cell carcinoma in Chinese populations.	Esophageal cancer	2,031 Han Chinese ancestry cases, 2,044 Han Chinese ancestry controls	3,986 Han Chinese ancestry cases, 4,157 Han Chinese ancestry controls	12q24.12	12	111730205	ACAD10	ACAD10			80724			rs11066015-A	rs11066015	0	11066015	intron_variant	0	0.19	7e-21	20.1549		1.38	[1.29-1.48]	Affymetrix [666141]	N
Known	329.352	#N/A	rs11065979	41395	23364394	Lee JY	41305	J Hum Genet	www.ncbi.nlm.nih.gov/pubmed/23364394	A genome-wide association study of a coronary artery disease risk variant.	Coronary heart disease	2,123 Korean ancestry cases, 3,591 Korean ancestry controls	3,052 Japanese ancestry cases, 4,976 Japanese ancestry controls	12q24.12	12	111730205	RPL6-PTPN11, ACAD10, ALDH2, C12orf51	ACAD10			80724			rs11066015-A	rs11066015	0	11066015	intron_variant	0	NR	5e-11	10.301		1.41	[1.27-1.56]	Affymetrix [521786]	N
Known	-320.422	#N/A	rs11065979	40827	21909109	Kim YJ	40797	Nat Genet	www.ncbi.nlm.nih.gov/pubmed/21909109	Large-scale genome-wide association studies in East Asians identify new genetic loci influencing metabolic traits.	Metabolite levels	12,545 Korean ancestry individuals	Up to 30,395 East Asian ancestry individuals	12q24.13	12	112379979	C12orf51	HECTD4			283450			rs11066280-A	rs11066280	0	11066280	intron_variant	0	0.17	8e-22	21.0969	(ALT)	0.0045	[0.0035-0.0055] IU/L increase	Affymetrix [~ 2200000] (imputed)	N
Known	-320.422	#N/A	rs11065979	40827	21909109	Kim YJ	40797	Nat Genet	www.ncbi.nlm.nih.gov/pubmed/21909109	Large-scale genome-wide association studies in East Asians identify new genetic loci influencing metabolic traits.	Metabolite levels	12,545 Korean ancestry individuals	Up to 30,395 East Asian ancestry individuals	12q24.13	12	112379979	C12orf51	HECTD4			283450			rs11066280-A	rs11066280	0	11066280	intron_variant	0	0.17	3e-63	62.5229	(ALT)	0.0016	[0.0014-0.0018] IU/L increase	Affymetrix [~ 2200000] (imputed)	N
Known	-320.422	#N/A	rs11065979	40737	21572416	Kato N	40678	Nat Genet	www.ncbi.nlm.nih.gov/pubmed/21572416	Meta-analysis of genome-wide association studies identifies common variants associated with blood pressure variation in east Asians.	Blood pressure	19,608 East Asian ancestry individuals	30,765 East Asian ancestry individuals	12q24.13	12	112379979	RPL6, ALDH2, PTPN11	HECTD4			283450			rs11066280-T	rs11066280	0	11066280	intron_variant	0	0.75	8e-31	30.0969	(Systolic)	1.56	[1.31-1.81] mm Hg increase	Affymetrix, Illumina [1700000] (imputed)	N
Known	-320.422	#N/A	rs11065979	40737	21572416	Kato N	40678	Nat Genet	www.ncbi.nlm.nih.gov/pubmed/21572416	Meta-analysis of genome-wide association studies identifies common variants associated with blood pressure variation in east Asians.	Blood pressure	19,608 East Asian ancestry individuals	30,765 East Asian ancestry individuals	12q24.13	12	112379979	RPL6, ALDH2, PTPN11	HECTD4			283450			rs11066280-T	rs11066280	0	11066280	intron_variant	0	0.75	1e-35	35	(Diastolic)	1.01	[0.85-1.17] mm Hg increase	Affymetrix, Illumina [1700000] (imputed)	N
Known	-320.422	#N/A	rs11065979	40710	21642993	Wu C	40699	Nat Genet	www.ncbi.nlm.nih.gov/pubmed/21642993	Genome-wide association study identifies three new susceptibility loci for esophageal squamous-cell carcinoma in Chinese populations.	Esophageal cancer	2,031 Han Chinese ancestry cases, 2,044 Han Chinese ancestry controls	3,986 Han Chinese ancestry cases, 4,157 Han Chinese ancestry controls	12q24.13	12	112379979	RPL6	HECTD4			283450			rs11066280-A	rs11066280	0	11066280	intron_variant	0	0.21	2e-15	14.699		1.3	[1.22-1.38]	Affymetrix [666141]	N
Known	-320.422	#N/A	rs11065979	41172	22751097	Lu X	41091	Nat Genet	www.ncbi.nlm.nih.gov/pubmed/22751097	Genome-wide association study in Han Chinese identifies four new susceptibility loci for coronary artery disease.	Coronary heart disease	1,515 Han Chinese ancestry cases, 5,019 Han Chinese ancestry controls	15,460 Han Chinese ancestry cases, 11,472 Han Chinese ancestry controls	12q24.13	12	112379979	C12orf51	HECTD4			283450			rs11066280-A	rs11066280	0	11066280	intron_variant	0	0.17	2e-11	10.699		1.19	[1.13-1.25]	Affymetrix [~ 2200000] (imputed)	N
Known	-320.422	#N/A	rs11065979	41396	23364009	Yang X	41304	Am J Clin Nutr	www.ncbi.nlm.nih.gov/pubmed/23364009	Common variants at 12q24 are associated with drinking behavior in Han Chinese.	Drinking behavior	1,420 Han Chinese ancestry cases, 3,590 Han Chinese ancestry controls	4,896 Han Chinese ancestry cases, 13,293 Han Chinese ancestry controls	12q24.13	12	112379979	C12orf51, ALDH2, CCDC63, MYL2	HECTD4			283450			rs11066280-T	rs11066280	0	11066280	intron_variant	0	0.84	3e-215	214.523		3.33	[3.23-3.45]	Affymetrix [~ 2200000] (imputed)	N
Known	-320.422	#N/A	rs11065979	42178	25249183	Lu X	41905	Hum Mol Genet	www.ncbi.nlm.nih.gov/pubmed/25249183	Genome-wide association study in Chinese identifies novel loci for blood pressure and hypertension.	Systolic blood pressure	11,816 Han Chinese ancestry individuals	69,146 Han Chinese ancestry individuals	12q24.13	12	112379979	ALDH2	HECTD4			283450			rs11066280-T	rs11066280	0	11066280	intron_variant	0	0.81	1e-07	7		0.96	[0.63-1.29] unit increase	Affymetrix, Illumina [2485448] (imputed)	N
Known	-320.422	#N/A	rs11065979	42178	25249183	Lu X	41905	Hum Mol Genet	www.ncbi.nlm.nih.gov/pubmed/25249183	Genome-wide association study in Chinese identifies novel loci for blood pressure and hypertension.	Diastolic blood pressure	11,816 Han Chinese ancestry individuals	69,146 Han Chinese ancestry individuals	12q24.13	12	112379979	ALDH2	HECTD4			283450			rs11066280-T	rs11066280	0	11066280	intron_variant	0	0.81	3e-10	9.52288		0.62	[0.42-0.82] unit increase	Affymetrix, Illumina [2485448] (imputed)	N
Known	-320.422	#N/A	rs11065979	42178	25249183	Lu X	41905	Hum Mol Genet	www.ncbi.nlm.nih.gov/pubmed/25249183	Genome-wide association study in Chinese identifies novel loci for blood pressure and hypertension.	Hypertension	5,065 Han Chinese ancestry cases, 4,404 Han Chinese ancestry controls	29,799 Han Chinese ancestry cases, 39,347 Han Chinese ancestry controls	12q24.13	12	112379979	ALDH2	HECTD4			283450			rs11066280-T	rs11066280	0	11066280	intron_variant	0	0.81	6e-08	7.22185				Affymetrix, Illumina [2485448] (imputed)	N
Known	-320.422	#N/A	rs11065979	42229	25705158	Shim U	42004	Genomics Inform	www.ncbi.nlm.nih.gov/pubmed/25705158	Pathway Analysis of Metabolic Syndrome Using a Genome-Wide Association Study of Korea Associated Resource (KARE) Cohorts.	Metabolic syndrome	3,253 Korean ancestry cases, 5,589 Korean ancestry controls	NA	12q24.13	12	112379979	C12orf51	HECTD4			283450			rs11066280-?	rs11066280	0	11066280	intron_variant	0	NR	1e-07	7				Affymetrix [312121]	N
Known	1082.9	#N/A	rs11065979	40827	21909109	Kim YJ	40797	Nat Genet	www.ncbi.nlm.nih.gov/pubmed/21909109	Large-scale genome-wide association studies in East Asians identify new genetic loci influencing metabolic traits.	HDL cholesterol	12,545 Korean ancestry individuals	Up to 30,395 East Asian ancestry individuals	12q24.11	12	110976657	MYL2	LOC105369980 - LOC105369981	105369980	105369981		18896	35586	rs12229654-G	rs12229654	0	12229654	intergenic_variant	1	0.14	3e-23	22.5229		0.028	[0.023-0.033] mg/dL decrease	Affymetrix [~ 2200000] (imputed)	N
Known	1082.9	#N/A	rs11065979	40827	21909109	Kim YJ	40797	Nat Genet	www.ncbi.nlm.nih.gov/pubmed/21909109	Large-scale genome-wide association studies in East Asians identify new genetic loci influencing metabolic traits.	Gamma glutamyl transpeptidase	12,545 Korean ancestry individuals	Up to 30,395 East Asian ancestry individuals	12q24.11	12	110976657	MYL2	LOC105369980 - LOC105369981	105369980	105369981		18896	35586	rs12229654-G	rs12229654	0	12229654	intergenic_variant	1	0.14	9e-58	57.0458		0.0119	[0.011-0.013] IU/L increase	Affymetrix [~ 2200000] (imputed)	N
Known	1082.9	#N/A	rs11065979	40630	21270382	Baik I	40569	Am J Clin Nutr	www.ncbi.nlm.nih.gov/pubmed/21270382	Genome-wide association studies identify genetic loci related to alcohol consumption in Korean men.	Alcohol consumption	1,721 Korean ancestry male individuals	1,113 Korean ancestry male individuals	12q24.11	12	110976657	MYL2	LOC105369980 - LOC105369981	105369980	105369981		18896	35586	rs12229654-G	rs12229654	0	12229654	intergenic_variant	1	0.14	4e-35	34.3979		0.79	[0.67-0.91] unit decrease	Affymetrix [315914]	N
Known	1082.9	#N/A	rs11065979	41509	23575436	Go MJ	41375	J Hum Genet	www.ncbi.nlm.nih.gov/pubmed/23575436	New susceptibility loci in MYL2, C12orf51 and OAS1 associated with 1-h plasma glucose as predisposing risk factors for type 2 diabetes in the Korean population.	Glycemic traits	7,696 Korean ancestry individuals	6,536 Korean ancestry individuals	12q24.11	12	110976657	MYL2	LOC105369980 - LOC105369981	105369980	105369981		18896	35586	rs12229654-G	rs12229654	0	12229654	intergenic_variant	1		9e-13	12.0458	(1-hPG)	0.277	[0.20-0.35] mmol-1 decrease	Affymetrix [357789]	N
Known	1082.9	#N/A	rs11065979	41970	24861553	Wen W	41785	Hum Mol Genet	www.ncbi.nlm.nih.gov/pubmed/24861553	Meta-analysis of genome-wide association studies in East Asian-ancestry populations identifies four new loci for body mass index.	Body mass index	82,438 East Asian ancestry individuals, 4,301 South East Asian ancestry individuals	Up to 47,352 East Asian ancestry individuals	12q24.11	12	110976657	MYL2	LOC105369980 - LOC105369981	105369980	105369981		18896	35586	rs12229654-T	rs12229654	0	12229654	intergenic_variant	1	0.8	5e-09	8.30103		0.0341	[0.023-0.045] unit increase	Affymetrix, Illumina [~ 2500000] (imputed)	N
Known	1082.9	#N/A	rs11065979	42229	25705158	Shim U	42004	Genomics Inform	www.ncbi.nlm.nih.gov/pubmed/25705158	Pathway Analysis of Metabolic Syndrome Using a Genome-Wide Association Study of Korea Associated Resource (KARE) Cohorts.	Metabolic syndrome	3,253 Korean ancestry cases, 5,589 Korean ancestry controls	NA	12q24.11	12	110976657	MYL2	LOC105369980 - LOC105369981	105369980	105369981		18896	35586	rs12229654-?	rs12229654	0	12229654	intergenic_variant	1	NR	3e-06	5.52288				Affymetrix [312121]	N
Known	-148.04	#N/A	rs11065979	40827	21909109	Kim YJ	40797	Nat Genet	www.ncbi.nlm.nih.gov/pubmed/21909109	Large-scale genome-wide association studies in East Asians identify new genetic loci influencing metabolic traits.	HDL cholesterol	12,545 Korean ancestry individuals	Up to 30,395 East Asian ancestry individuals	12q24.13	12	112207597	C12orf51	HECTD4			283450			rs2074356-T	rs2074356	0	2074356	intron_variant	0	0.15	7e-37	36.1549		0.035	[0.030-0.040] mg/dL decrease	Affymetrix [~ 2200000] (imputed)	N
Known	-148.04	#N/A	rs11065979	40827	21909109	Kim YJ	40797	Nat Genet	www.ncbi.nlm.nih.gov/pubmed/21909109	Large-scale genome-wide association studies in East Asians identify new genetic loci influencing metabolic traits.	Gamma glutamyl transpeptidase	12,545 Korean ancestry individuals	Up to 30,395 East Asian ancestry individuals	12q24.13	12	112207597	C12orf51	HECTD4			283450			rs2074356-T	rs2074356	0	2074356	intron_variant	0	0.15	3e-126	125.523		0.0161	[0.015-0.017] IU/L increase	Affymetrix [~ 2200000] (imputed)	N
Known	-148.04	#N/A	rs11065979	39938	19396169	Cho YS	39929	Nat Genet	www.ncbi.nlm.nih.gov/pubmed/19396169	A large-scale genome-wide association study of Asian populations uncovers genetic factors influencing eight quantitative traits.	Biomedical quantitative traits	8,842 Korean ancestry individuals	7,861 Korean ancestry individuals	12q24.13	12	112207597	C12orf51	HECTD4			283450			rs2074356-T	rs2074356	0	2074356	intron_variant	0	0.15	8e-12	11.0969	(waist-hip ratio)	0.01	[0.004-0.008] decrease	Affymetrix [2156535] (imputed)	N
Known	-148.04	#N/A	rs11065979	40630	21270382	Baik I	40569	Am J Clin Nutr	www.ncbi.nlm.nih.gov/pubmed/21270382	Genome-wide association studies identify genetic loci related to alcohol consumption in Korean men.	Alcohol consumption	1,721 Korean ancestry male individuals	1,113 Korean ancestry male individuals	12q24.13	12	112207597	C12orf51, ALDH2	HECTD4			283450			rs2074356-T	rs2074356	0	2074356	intron_variant	0	0.15	9e-59	58.0458		1.06	[0.94-1.18] unit decrease	Affymetrix [315914]	N
Known	-148.04	#N/A	rs11065979	40710	21642993	Wu C	40699	Nat Genet	www.ncbi.nlm.nih.gov/pubmed/21642993	Genome-wide association study identifies three new susceptibility loci for esophageal squamous-cell carcinoma in Chinese populations.	Esophageal cancer	2,031 Han Chinese ancestry cases, 2,044 Han Chinese ancestry controls	3,986 Han Chinese ancestry cases, 4,157 Han Chinese ancestry controls	12q24.13	12	112207597	C12orf51	HECTD4			283450			rs2074356-T	rs2074356	0	2074356	intron_variant	0	0.13	2e-31	30.699		1.56	[1.45-1.68]	Affymetrix [666141]	N
Known	-148.04	#N/A	rs11065979	41170	22797727	Okada Y	41105	Nat Genet	www.ncbi.nlm.nih.gov/pubmed/22797727	Meta-analysis identifies multiple loci associated with kidney function-related traits in east Asian populations.	Renal function-related traits (BUN)	39,717 East Asian ancestry individuals	17,461 East Asian ancestry individuals	12q24.13	12	112207597	C12orf51	HECTD4			283450			rs2074356-A	rs2074356	0	2074356	intron_variant	0	0.23	2e-09	8.69897		0.0064	[0.0042-0.0086] mg/dl increase	Affymetrix, Illumina [2281523] (imputed)	N
Known	-148.04	#N/A	rs11065979	41509	23575436	Go MJ	41375	J Hum Genet	www.ncbi.nlm.nih.gov/pubmed/23575436	New susceptibility loci in MYL2, C12orf51 and OAS1 associated with 1-h plasma glucose as predisposing risk factors for type 2 diabetes in the Korean population.	Glycemic traits	7,696 Korean ancestry individuals	6,536 Korean ancestry individuals	12q24.13	12	112207597	C12orf51	HECTD4			283450			rs2074356-T	rs2074356	0	2074356	intron_variant	0		6e-14	13.2218	(FPG)	0.061	[0.045-0.077] mmol-1 decrease	Affymetrix [357789]	N
Known	-148.04	#N/A	rs11065979	41509	23575436	Go MJ	41375	J Hum Genet	www.ncbi.nlm.nih.gov/pubmed/23575436	New susceptibility loci in MYL2, C12orf51 and OAS1 associated with 1-h plasma glucose as predisposing risk factors for type 2 diabetes in the Korean population.	Glycemic traits	7,696 Korean ancestry individuals	6,536 Korean ancestry individuals	12q24.13	12	112207597	C12orf51	HECTD4			283450			rs2074356-T	rs2074356	0	2074356	intron_variant	0		1e-16	16	(1-hPG)	0.321	[0.24-0.40] mmol-1 decrease	Affymetrix [357789]	N
Known	-148.04	#N/A	rs11065979	41509	23575436	Go MJ	41375	J Hum Genet	www.ncbi.nlm.nih.gov/pubmed/23575436	New susceptibility loci in MYL2, C12orf51 and OAS1 associated with 1-h plasma glucose as predisposing risk factors for type 2 diabetes in the Korean population.	Glycemic traits	7,696 Korean ancestry individuals	6,536 Korean ancestry individuals	12q24.13	12	112207597	C12orf51	HECTD4			283450			rs2074356-T	rs2074356	0	2074356	intron_variant	0		6e-09	8.22185	(2-hPG)	0.165	[0.11-0.22] mmol-1 decrease	Affymetrix [357789]	N
Known	1111.23	#N/A	rs11065979	42315	25646370	Matsuo H	42037	Ann Rheum Dis	www.ncbi.nlm.nih.gov/pubmed/25646370	Genome-wide association study of clinically defined gout identifies multiple risk loci and its association with clinical subtypes.	Gout	945 Japanese ancestry cases, 1,213 Japanese ancestry controls	1,048 Japanese ancestry cases, 1,334 Japanese ancestry controls	12q24.11	12	110948323	MYL2, CUX2	LINC01405 - LOC105369980	100131138	105369980		10875	7973	rs2188380-T	rs2188380	0	2188380	intron_variant	1	0.78	2e-23	22.699		1.75	[1.57-1.96]	Illumina [570442]	N
Known	386.872	#N/A	rs11065979	41583	20139978	Kamatani Y	40216	Nat Genet	www.ncbi.nlm.nih.gov/pubmed/20139978	Genome-wide association study of hematological and biochemical traits in a Japanese population.	Hematological and biochemical traits	Up to 14,402 Japanese individuals	NA	12q24.12	12	111672685	BRAP, ALDH2	BRAP			8315			rs3782886-G	rs3782886	0	3782886	synonymous_variant	0	0.27	5e-09	8.30103	(ALT)	0.079	[0.052-0.106] unit decrease	Illumina [561583]	N
Known	386.872	#N/A	rs11065979	41984	24916648	Hirokawa M	41801	Eur J Hum Genet	www.ncbi.nlm.nih.gov/pubmed/24916648	A genome-wide association study identifies PLCL2 and AP3D1-DOT1L-SF3A2 as new susceptibility loci for myocardial infarction in Japanese.	Myocardial infarction	1,666 Japanese ancestry cases, 3,198 Japanese ancestry controls	11,412 Japanese ancestry cases, 28,397 Japanese ancestry controls	12q24.12	12	111672685	ALDH2	BRAP			8315			rs3782886-A	rs3782886	0	3782886	synonymous_variant	0	0.26	1e-14	14		1.46	[1.33-1.60]	Illumina [455781]	N
Known	255.595	#N/A	rs11065979	40850	21971053	Takeuchi F	40821	Eur J Hum Genet	www.ncbi.nlm.nih.gov/pubmed/21971053	Genome-wide association study of coronary artery disease in the Japanese.	Coronary heart disease	806 Japanese ancestry cases, 1,337 Japanese ancestry controls	3,593 Japanese ancestry cases, 6,335 Japanese ancestry controls	12q24.12	12	111803962	ALDH2	ALDH2			217			rs671-A	rs671	0	671	missense_variant	0	0.23	2e-34	33.699		1.43	[1.35-1.51]	Illumina [451382]	N
Known	255.595	#N/A	rs11065979	40065	19698717	Cui R	40043	Gastroenterology	www.ncbi.nlm.nih.gov/pubmed/19698717	Functional variants in ADH1B and ALDH2 coupled with alcohol and smoking synergistically enhance esophageal cancer risk.	Esophageal cancer	182 Japanese ancestry cases, 927 Japanese ancestry controls	782 Japanese ancestry cases, 1,898 Japanese ancestry controls	12q24.12	12	111803962	BRAP, ALDH2	ALDH2			217			rs671-A	rs671	0	671	missense_variant	0	NR	3e-24	23.5229		1.67	[1.58-1.76]	Illumina [359195]	N
Known	255.595	#N/A	rs11065979	40640	21372407	Takeuchi F	40603	Circ J	www.ncbi.nlm.nih.gov/pubmed/21372407	Confirmation of ALDH2 as a Major locus of drinking behavior and of its variants regulating multiple metabolic phenotypes in a Japanese population.	Drinking behavior	733 Japanese ancestry cases, 729 Japanese ancestry controls	2,794 Japanese ancestry drinkers, 1,521 Japanese ancestry chance drinkers, 1,351 Japanese ancestry non-drinkers	12q24.12	12	111803962	BRAP, ALDH2	ALDH2			217			rs671-?	rs671	0	671	missense_variant	0	0.75	4e-211	210.398		6.25	[5.56-7.14]	Illumina [456827]	N
Known	255.595	#N/A	rs11065979	40918	22171074	Tan A	40907	Hum Mol Genet	www.ncbi.nlm.nih.gov/pubmed/22171074	A genome-wide association and gene-environment interaction study for serum triglycerides levels in a healthy Chinese male population.	Triglycerides	1,999 Han Chinese ancestry male individuals	1,496 Han Chinese ancestry male individuals	12q24.12	12	111803962	ALDH2	ALDH2			217			rs671-?	rs671	0	671	missense_variant	0	NR	2e-06	5.69897				Illumina [1940243] (imputed)	N
Known	255.595	#N/A	rs11065979	40962	22286173	Low SK	40935	Hum Mol Genet	www.ncbi.nlm.nih.gov/pubmed/22286173	Genome-wide association study for intracranial aneurysm in the Japanese population identifies three candidate susceptible loci and a functional genetic variant at EDNRA.	Intracranial aneurysm	1,383 Japanese ancestry cases, 5,484 Japanese ancestry controls	1,048 Japanese ancestry cases, 7,212 Japanese ancestry controls	12q24.12	12	111803962	ALDH2	ALDH2			217			rs671-C	rs671	0	671	missense_variant	0	0.746	3e-06	5.52288		1.24	[1.148-1.338]	Illumina [565149]	N
Known	255.595	#N/A	rs11065979	41170	22797727	Okada Y	41105	Nat Genet	www.ncbi.nlm.nih.gov/pubmed/22797727	Meta-analysis identifies multiple loci associated with kidney function-related traits in east Asian populations.	Renal function-related traits (sCR)	42,257 East Asian, South Asian, and South East Asian ancestry individuals	19,662 East Asian ancestry individuals	12q24.12	12	111803962	ALDH2	ALDH2			217			rs671-A	rs671	0	671	missense_variant	0	0.27	3e-10	9.52288		0.0045	[0.0031-0.0059] mg/dl increase	Affymetrix, Illumina [2353587] (imputed)	N
Known	255.595	#N/A	rs11065979	41583	20139978	Kamatani Y	40216	Nat Genet	www.ncbi.nlm.nih.gov/pubmed/20139978	Genome-wide association study of hematological and biochemical traits in a Japanese population.	Hematological and biochemical traits	Up to 14,402 Japanese individuals	NA	12q24.12	12	111803962	ALDH2	ALDH2			217			rs671-A	rs671	0	671	missense_variant	0	0.26	5e-09	8.30103	(GGT)	0.123	[0.082-0.164] unit decrease	Illumina [561583]	N
Known	255.595	#N/A	rs11065979	41521	20139978	Kamatani Y	40216	Nat Genet	www.ncbi.nlm.nih.gov/pubmed/20139978	Genome-wide association study of hematological and biochemical traits in a Japanese population.	Mean corpuscular hemoglobin concentration	14,377 Japanese ancestry individuals	NA	12q24.12	12	111803962	ALDH2	ALDH2			217			rs671-A	rs671	0	671	missense_variant	0	0.26	7e-10	9.1549		0.083	[0.058-0.108] unit decrease	Illumina [561583]	N
Known	255.595	#N/A	rs11065979	41970	24861553	Wen W	41785	Hum Mol Genet	www.ncbi.nlm.nih.gov/pubmed/24861553	Meta-analysis of genome-wide association studies in East Asian-ancestry populations identifies four new loci for body mass index.	Body mass index	82,438 East Asian ancestry individuals, 4,301 South East Asian ancestry individuals	Up to 47,352 East Asian ancestry individuals	12q24.12	12	111803962	ALDH2	ALDH2			217			rs671-G	rs671	0	671	missense_variant	0	0.76	3e-11	10.5229		0.0378	[0.027-0.049] unit increase	Affymetrix, Illumina [~ 2500000] (imputed)	N
Known	255.595	#N/A	rs11065979	41818	24277619	Quillen EE	41604	Am J Med Genet B Neuropsychiatr Genet	www.ncbi.nlm.nih.gov/pubmed/24277619	ALDH2 is associated to alcohol dependence and is the major genetic determinant of "daily maximum drinks" in a GWAS study of an isolated rural Chinese sample.	Alcohol consumption (maxi-drinks)	272 Han Chinese ancestry individuals	NA	12q24.12	12	111803962	ALDH2	ALDH2			217			rs671-?	rs671	0	671	missense_variant	0	NR	1e-16	16		0.16	unit increase	Illumina [247725]	N
Known	255.595	#N/A	rs11065979	41818	24277619	Quillen EE	41604	Am J Med Genet B Neuropsychiatr Genet	www.ncbi.nlm.nih.gov/pubmed/24277619	ALDH2 is associated to alcohol dependence and is the major genetic determinant of "daily maximum drinks" in a GWAS study of an isolated rural Chinese sample.	Response to alcohol consumption (flushing response)	108 Han Chinese ancestry cases, 190 Han Chinese ancestry controls	NA	12q24.12	12	111803962	ALDH2	ALDH2			217			rs671-?	rs671	0	671	missense_variant	0		5e-26	25.301		1.81	unit decrease	Illumina [247725]	N
Known	255.595	#N/A	rs11065979	41818	24277619	Quillen EE	41604	Am J Med Genet B Neuropsychiatr Genet	www.ncbi.nlm.nih.gov/pubmed/24277619	ALDH2 is associated to alcohol dependence and is the major genetic determinant of "daily maximum drinks" in a GWAS study of an isolated rural Chinese sample.	Alcohol dependence	102 Han Chinese ancestry cases, 212 Han Chinese ancestry controls	NA	12q24.12	12	111803962	ALDH2	ALDH2			217			rs671-?	rs671	0	671	missense_variant	0	NR	5e-08	7.30103		0.88	unit increase	Illumina [247725]	N
Known	255.595	#N/A	rs11065979	42538	26174136	Setoh K	42200	Nat Commun	www.ncbi.nlm.nih.gov/pubmed/26174136	Three missense variants of metabolic syndrome-related genes are associated with alpha-1 antitrypsin levels.	Serum alpha1-antitrypsin levels	3,294 Japanese ancestry individuals	6,065 Japanese ancestry individuals	12q24.12	12	111803962	ALDH2	ALDH2			217			rs671-A	rs671	0	671	missense_variant	0	0.269	2e-23	22.699		2.83	[2.28-3.38] mg dl-1 increase	Illumina [6569727] (imputed)	N
Known	424.937	0.900571	rs11065979	40933	20686565	Teslovich TM	40395	Nature	www.ncbi.nlm.nih.gov/pubmed/20686565	Biological, clinical and population relevance of 95 loci for blood lipids.	LDL cholesterol	95,454 European ancestry individuals	NA	12q24.12	12	111634620	BRAP	LOC102723619 - BRAP	102723619	8315		33340	7526	rs11065987-G	rs11065987	0	11065987	intergenic_variant	1	0.42	2e-09	8.69897		0.97	[0.62-1.32] mg/dL decrease	Affymetrix, Illumina, Perlegen [~ 2600000] (imputed)	N
Known	424.937	0.900571	rs11065979	40933	20686565	Teslovich TM	40395	Nature	www.ncbi.nlm.nih.gov/pubmed/20686565	Biological, clinical and population relevance of 95 loci for blood lipids.	Cholesterol, total	100,184 European ancestry individuals	NA	12q24.12	12	111634620	BRAP	LOC102723619 - BRAP	102723619	8315		33340	7526	rs11065987-G	rs11065987	0	11065987	intergenic_variant	1	0.42	7e-12	11.1549		0.96	[0.57-1.35] mg/dL decrease	Affymetrix, Illumina, Perlegen [~ 2600000] (imputed)	N
Known	424.937	0.900571	rs11065979	40120	19862010	Ganesh SK	40097	Nat Genet	www.ncbi.nlm.nih.gov/pubmed/19862010	Multiple loci influence erythrocyte phenotypes in the CHARGE Consortium.	Hemoglobin	24,167 European ancestry individuals	9,456 European ancestry individuals	12q24.12	12	111634620	TRAFD1	LOC102723619 - BRAP	102723619	8315		33340	7526	rs11065987-A	rs11065987	0	11065987	intergenic_variant	1	NR	1e-11	11		0.06	[0.04-0.08] g/dl increase	Affymetrix, Illumina [~ 2500000] (imputed)	N
Known	424.937	0.900571	rs11065979	40120	19862010	Ganesh SK	40097	Nat Genet	www.ncbi.nlm.nih.gov/pubmed/19862010	Multiple loci influence erythrocyte phenotypes in the CHARGE Consortium.	Hematocrit	24,167 European ancestry individuals	9,456 European ancestry individuals	12q24.12	12	111634620	SH2B3, ATXN2	LOC102723619 - BRAP	102723619	8315		33340	7526	rs11065987-G	rs11065987	0	11065987	intergenic_variant	1	NR	1e-12	12		0.17	[0.12-0.22] % decrease	Affymetrix, Illumina [~ 2500000] (imputed)	N
Known	424.937	0.900571	rs11065979	41381	23297363	Cordell HJ	41281	Hum Mol Genet	www.ncbi.nlm.nih.gov/pubmed/23297363	Genome-wide association study identifies loci on 12q24 and 13q32 associated with tetralogy of Fallot.	Tetralogy of Fallot	835 European ancestry cases, 5,159 European ancestry controls	798 European ancestry cases, 2,931 European ancestry controls	12q24.12	12	111634620	PTPN11	LOC102723619 - BRAP	102723619	8315		33340	7526	rs11065987-G	rs11065987	0	11065987	intergenic_variant	1	0.418	8e-11	10.0969		1.344	[1.208-1.496]	Illumina [516131]	N
Known	424.937	0.900571	rs11065979	41843	24262325	Dichgans M	41599	Stroke	www.ncbi.nlm.nih.gov/pubmed/24262325	Shared genetic susceptibility to ischemic stroke and coronary artery disease: a genome-wide analysis of common variants.	Coronary artery disease or ischemic stroke	12,389 Ischemic stroke cases, 22,233 Coronary artery disease cases, ~ 88,766 controls	NA	12q24.12	12	111634620	SH2B3	LOC102723619 - BRAP	102723619	8315		33340	7526	rs11065987-?	rs11065987	0	11065987	intergenic_variant	1		4e-14	13.3979				Affymetrix, Illumina [up to 2500000] (imputed)	N
Known	424.937	0.900571	rs11065979	41843	24262325	Dichgans M	41599	Stroke	www.ncbi.nlm.nih.gov/pubmed/24262325	Shared genetic susceptibility to ischemic stroke and coronary artery disease: a genome-wide analysis of common variants.	Coronary artery disease or large artery stroke	2,167 Large artery stroke cases, 22,233 Coronary artery disease cases, ~ 75,921 controls	NA	12q24.12	12	111634620	SH2B3	LOC102723619 - BRAP	102723619	8315		33340	7526	rs11065987-?	rs11065987	0	11065987	intergenic_variant	1		3e-10	9.52288				Affymetrix, Illumina [up to 2500000] (imputed)	N
Known	424.937	0.900571	rs11065979	41771	24097068	Willer CJ	41553	Nat Genet	www.ncbi.nlm.nih.gov/pubmed/24097068	Discovery and refinement of loci associated with lipid levels.	LDL cholesterol	94,595 European ancestry individuals	93,982 European ancestry individuals	12q24.12	12	111634620	BRAP	LOC102723619 - BRAP	102723619	8315		33340	7526	rs11065987-G	rs11065987	0	11065987	intergenic_variant	1	0.41	1e-11	11		0.027	[NR] unit decrease	NR [NR] (imputed)	N
Known	424.937	0.900571	rs11065979	41771	24097068	Willer CJ	41553	Nat Genet	www.ncbi.nlm.nih.gov/pubmed/24097068	Discovery and refinement of loci associated with lipid levels.	Cholesterol, total	94,595 European ancestry individuals	93,982 European ancestry individuals	12q24.12	12	111634620	BRAP	LOC102723619 - BRAP	102723619	8315		33340	7526	rs11065987-G	rs11065987	0	11065987	intergenic_variant	1	0.41	2e-16	15.699		0.031	[NR] unit decrease	NR [NR] (imputed)	N
Known	424.937	0.900571	rs11065979	42396	25673413	Locke AE	42047	Nature	www.ncbi.nlm.nih.gov/pubmed/25673413	Genetic studies of body mass index yield new insights for obesity biology.	Body mass index	up to 104,666 European ancestry male individuals, up to 132,115 European ancestry female individuals, 370 African American male individuals, 517 African American female individuals, 512 Hispanic male individuals, 764 Hispanic female individuals	up to 48,274 European ancestry male individuals, up to 39,864 European ancestry female individuals, 2,441 African American or Afro-Caribbean male individuals, 6,314 African American or Afro-Caribbean female individuals, 919 Filipino male individuals, 828 Filipino female individuals, 205 Seychelles male individuals, 287 Seychelles female individuals, 2,964 South Asian ancestry male individuals, 65…	12q24.12	12	111634620	BRAP	LOC102723619 - BRAP	102723619	8315		33340	7526	rs11065987-A	rs11065987	0	11065987	intergenic_variant	1	0.581	1e-06	6	(EA)	0.015	[0.0091-0.0213] kg/m2 increase	Affymetrix, Illumina [2550021]	N
Known	424.937	0.900571	rs11065979	42396	25673413	Locke AE	42047	Nature	www.ncbi.nlm.nih.gov/pubmed/25673413	Genetic studies of body mass index yield new insights for obesity biology.	Body mass index	up to 104,666 European ancestry male individuals, up to 132,115 European ancestry female individuals, 370 African American male individuals, 517 African American female individuals, 512 Hispanic male individuals, 764 Hispanic female individuals	up to 48,274 European ancestry male individuals, up to 39,864 European ancestry female individuals, 2,441 African American or Afro-Caribbean male individuals, 6,314 African American or Afro-Caribbean female individuals, 919 Filipino male individuals, 828 Filipino female individuals, 205 Seychelles male individuals, 287 Seychelles female individuals, 2,964 South Asian ancestry male individuals, 65…	12q24.12	12	111634620	BRAP	LOC102723619 - BRAP	102723619	8315		33340	7526	rs11065987-A	rs11065987	0	11065987	intergenic_variant	1	0.585	1e-06	6		0.015	[0.0088-0.021] kg/m2 increase	Affymetrix, Illumina [2550021]	N
Known	424.937	0.900571	rs11065979	42625	26394269	Cordell HJ	42269	Nat Commun	www.ncbi.nlm.nih.gov/pubmed/26394269	International genome-wide meta-analysis identifies new primary biliary cirrhosis risk loci and targetable pathogenic pathways.	Primary biliary cirrhosis	2,764 European ancestry cases, 10,475 European ancestry controls	3,716 European ancestry cases, 4,261 European ancestry controls	12q24.12	12	111634620	ATXN2, SH2B3, TRAFD1, ALDH2	LOC102723619 - BRAP	102723619	8315		33340	7526	rs11065987-G	rs11065987	0	11065987	intergenic_variant	1	0.37	3e-08	7.52288		1.19048	NR	Illumina [1143634] (imputed)	N
Known	-94.325	0.869153	rs11065979	42396	25673413	Locke AE	42047	Nature	www.ncbi.nlm.nih.gov/pubmed/25673413	Genetic studies of body mass index yield new insights for obesity biology.	Body mass index	up to 104,666 European ancestry male individuals, up to 132,115 European ancestry female individuals, 370 African American male individuals, 517 African American female individuals, 512 Hispanic male individuals, 764 Hispanic female individuals	up to 48,274 European ancestry male individuals, up to 39,864 European ancestry female individuals, 2,441 African American or Afro-Caribbean male individuals, 6,314 African American or Afro-Caribbean female individuals, 919 Filipino male individuals, 828 Filipino female individuals, 205 Seychelles male individuals, 287 Seychelles female individuals, 2,964 South Asian ancestry male individuals, 65…	12q24.13	12	112153882	TRAFD1	TRAFD1 - HECTD4	10906	283450		278	6306	rs17630235-G	rs17630235	0	17630235	downstream_gene_variant	1	0.584	6e-07	6.22185	(EA)	0.016	[0.0095-0.0217] kg/m2 increase	Affymetrix, Illumina [2550021]	N
Known	-94.325	0.869153	rs11065979	42396	25673413	Locke AE	42047	Nature	www.ncbi.nlm.nih.gov/pubmed/25673413	Genetic studies of body mass index yield new insights for obesity biology.	Body mass index	up to 104,666 European ancestry male individuals, up to 132,115 European ancestry female individuals, 370 African American male individuals, 517 African American female individuals, 512 Hispanic male individuals, 764 Hispanic female individuals	up to 48,274 European ancestry male individuals, up to 39,864 European ancestry female individuals, 2,441 African American or Afro-Caribbean male individuals, 6,314 African American or Afro-Caribbean female individuals, 919 Filipino male individuals, 828 Filipino female individuals, 205 Seychelles male individuals, 287 Seychelles female individuals, 2,964 South Asian ancestry male individuals, 65…	12q24.13	12	112153882	TRAFD1	TRAFD1 - HECTD4	10906	283450		278	6306	rs17630235-G	rs17630235	0	17630235	downstream_gene_variant	1	0.589	5e-07	6.30103		0.015	[0.0092-0.0214] kg/m2 increase	Affymetrix, Illumina [2550021]	N
Known	489.605	0.868486	rs11065979	39615	18311140	Hunt KA	39509	Nat Genet	www.ncbi.nlm.nih.gov/pubmed/18311140	Newly identified genetic risk variants for celiac disease related to the immune response.	Celiac disease	767 European ancestry cases, 1,422 European ancestry controls	1,643 European ancestry cases, 3,406 European ancestry controls	12q24.12	12	111569952	SH2B3, ATXN2	ATXN2			6311			rs653178-G	rs653178	0	653178	intron_variant	0	0.48	8e-08	7.09691		1.21	[1.13-1.30]	Illumina [310605]	N
Known	489.605	0.868486	rs11065979	40827	21909110	Wain LV	40797	Nat Genet	www.ncbi.nlm.nih.gov/pubmed/21909110	Genome-wide association study identifies six new loci influencing pulse pressure and mean arterial pressure.	Blood pressure	74,064 European ancestry individuals	48,607 European ancestry individuals	12q24.12	12	111569952	ATXN2	ATXN2			6311			rs653178-T	rs653178	0	653178	intron_variant	0	0.59	7e-20	19.1549	(Mean Arterial Pressure)	0.429	[0.34-0.52] mmHg decrease	Affymetrix, Illumina, Perlegen [NR] (imputed)	N
Known	489.605	0.868486	rs11065979	39952	19430483	Newton-Cheh C	39943	Nat Genet	www.ncbi.nlm.nih.gov/pubmed/19430483	Genome-wide association study identifies eight loci associated with blood pressure.	Diastolic blood pressure	34,433 European ancestry individuals	Up to 100,347 European ancestry individuals, up to 12,889 Indian Asian ancestry individuals	12q24.12	12	111569952	SH2B3, ATXN2	ATXN2			6311			rs653178-T	rs653178	0	653178	intron_variant	0	0.53	3e-18	17.5229		0.46	[0.36-0.56] mm Hg decrease	Affymetrix, Illumina [2497993] (imputed)	N
Known	489.605	0.868486	rs11065979	40639	21383967	Zhernakova A	40598	PLoS Genet	www.ncbi.nlm.nih.gov/pubmed/21383967	Meta-analysis of genome-wide association studies in celiac disease and rheumatoid arthritis identifies fourteen non-HLA shared loci.	Celiac disease or Rheumatoid arthritis	4,533 European ancestry celiac disease cases, 5,539 European ancestry rheumatoid arthritis cases, 27,981 European ancestry controls	2,169 European ancestry celiac disease cases, 2,845 European ancestry rheumatoid arthritis cases, 7,199 European ancestry controls	12q24.12	12	111569952	SH2B3	ATXN2			6311			rs653178-C	rs653178	0	653178	intron_variant	0	NR	3e-19	18.5229				Illumina [472854]	N
Known	489.605	0.868486	rs11065979	40266	20190752	Dubois PC	40237	Nat Genet	www.ncbi.nlm.nih.gov/pubmed/20190752	Multiple common variants for celiac disease influencing immune gene expression.	Celiac disease	4,533 European ancestry cases, 10,750 European ancestry controls	4,918 European ancestry cases, 5,684 European ancestry controls	12q24.12	12	111569952	SH2B3	ATXN2			6311			rs653178-G	rs653178	0	653178	intron_variant	0	0.5	7e-21	20.1549		1.2	[1.15-1.24]	Illumina [292387]	N
Known	489.605	0.868486	rs11065979	40303	20383146	Kottgen A	40279	Nat Genet	www.ncbi.nlm.nih.gov/pubmed/20383146	New loci associated with kidney function and chronic kidney disease.	Chronic kidney disease	Up to 67,093 European ancestry individuals	Up to 22,982 European ancestry individuals	12q24.12	12	111569952	ATXN2	ATXN2			6311			rs653178-T	rs653178	0	653178	intron_variant	0	0.5	4e-11	10.3979	(eGFRcys)	0.01	[0.009-0.017] ml/min/1.73 m2 increase	Affymetrix, Illumina [~ 2500000] (imputed)	N
Known	489.605	0.868486	rs11065979	42024	25009551	Kullo IJ	41815	Front Genet	www.ncbi.nlm.nih.gov/pubmed/25009551	The ATXN2-SH2B3 locus is associated with peripheral arterial disease: an electronic medical record-based genome-wide association study.	Peripheral artery disease	1,641 European ancestry cases, 1,604 European ancestry controls	740 European ancestry cases, 1,501 European ancestry controls	12q24.12	12	111569952	SH2B3, ATXN2	ATXN2			6311			rs653178-C	rs653178	0	653178	intron_variant	0	0.469	6e-07	6.22185		1.22	[1.13-1.32]	Illumina [537872]	N
Known	489.605	0.868486	rs11065979	41934	24586183	Medici M	41697	PLoS Genet	www.ncbi.nlm.nih.gov/pubmed/24586183	Identification of novel genetic Loci associated with thyroid peroxidase antibodies and clinical thyroid disease.	Thyroid peroxidase antibody positivity	1,769 European ancestry cases, 16,528 European ancestry controls	922 European ancestry cases, 8,068 European ancestry controls	12q24.12	12	111569952	SH2B3, ATXN2	ATXN2			6311			rs653178-C	rs653178	0	653178	intron_variant	0	0.4	1e-09	9		1.14	[1.08-1.19]	Affymetrix, Illumina [up to 3437411] (imputed)	N
Known	489.605	0.868486	rs11065979	41934	24586183	Medici M	41697	PLoS Genet	www.ncbi.nlm.nih.gov/pubmed/24586183	Identification of novel genetic Loci associated with thyroid peroxidase antibodies and clinical thyroid disease.	Thyroid peroxidase antibody levels	12,353 European ancestry individuals	8,159 European ancestry individuals	12q24.12	12	111569952	SH2B3, ATXN2	ATXN2			6311			rs653178-C	rs653178	0	653178	intron_variant	0	0.4	1e-07	7		0.0147	[0.0059-0.0235] unit increase	Affymetrix, Illumina [up to 3437411] (imputed)	N
Known	489.605	0.868486	rs11065979	41348	23263486	Kottgen A	41266	Nat Genet	www.ncbi.nlm.nih.gov/pubmed/23263486	Genome-wide association analyses identify 18 new loci associated with serum urate concentrations.	Urate levels	49,825 European ancestry males, 60,522 European ancestry females	Up to 32,813 European ancestry individuals	12q24.12	12	111569952	ATXN2, PTPN11	ATXN2			6311			rs653178-T	rs653178	0	653178	intron_variant	0	0.51	7e-12	11.1549		0.035	[0.025-0.045] mg/dl decrease	Affymetrix, Illumina, Perlegen [2450547] (imputed)	N
Known	489.605	0.868486	rs11065979	42575	26192919	Liu JZ	42205	Nat Genet	www.ncbi.nlm.nih.gov/pubmed/26192919	Association analyses identify 38 susceptibility loci for inflammatory bowel disease and highlight shared genetic risk across populations.	Crohn's disease	5,956 European ancestry cases, 14,927 European ancestry controls	14,594 European ancestry cases, 26,715 European ancestry controls, 151 Iranian ancestry cases, 342 Iranian ancestry controls, 184 Indian ancestry cases, 990 Indian ancestry controls, 1,690 East Asian ancestry cases, 3,719 East Asian ancestry controls	12q24.12	12	111569952	SH2B3, ALDH2, ATXN2	ATXN2			6311			rs653178-G	rs653178	0	653178	intron_variant	0	0.4942	7e-08	7.1549	(EA)	1.06675	[1.04-1.09]	Affymetrix, Illumina [~ 9000000] (imputed)	N
Known	489.605	0.868486	rs11065979	42575	26192919	Liu JZ	42205	Nat Genet	www.ncbi.nlm.nih.gov/pubmed/26192919	Association analyses identify 38 susceptibility loci for inflammatory bowel disease and highlight shared genetic risk across populations.	Inflammatory bowel disease	12,882 European ancestry cases, 21,770 European ancestry controls	25,273 European ancestry cases, 26,715 European ancestry controls, 548 Iranian ancestry cases, 342 Iranian ancestry control, 1,423 Indian ancestry cases, 990 Indian ancestry controls, 2,824 East Asian ancestry cases, 3,719 East Asian ancestry controls	12q24.12	12	111569952	SH2B3, ALDH2, ATXN2	ATXN2			6311			rs653178-G	rs653178	0	653178	intron_variant	0	0.4942	1e-08	8	(EA)	1.05801	[1.04-1.08]	Affymetrix, Illumina [~ 9000000] (imputed)	N
Known	489.605	0.868486	rs11065979	42625	26343387	Nikpay M	42254	Nat Genet	www.ncbi.nlm.nih.gov/pubmed/26343387	A comprehensive 1000 Genomes-based genome-wide association meta-analysis of coronary artery disease.	Myocardial infarction	27,509 European ancestry cases, 130 African American cases, 278 Hispanic American cases, 10,257 South Asian ancestry cases, 288 Lebanese ancestry cases, 1,687 East Asian ancestry cases, 99,121 European ancestry controls, 2,778 African American controls, 3,337 Hispanic American controls, 12,899 South Asian ancestry controls, 466 Lebanese ancestry controls, 7,709 East Asian ancestry controls	NA	12q24.12	12	111569952	SH2B3	ATXN2			6311			rs653178-C	rs653178	0	653178	intron_variant	0	0.44	3e-11	10.5229		1.08	[1.06-1.1]	Affymetrix, Illumina [8600000] (imputed)	N
Known	612.753	0.867579	rs11065979	40807	21829393	Plagnol V	40759	PLoS Genet	www.ncbi.nlm.nih.gov/pubmed/21829393	Genome-wide association analysis of autoantibody positivity in type 1 diabetes cases.	Type 1 diabetes autoantibodies	12,501 European ancestry cases	3,598 sibling cases	12q24.12	12	111446804	SH2B3	SH2B3			10019			rs3184504-T	rs3184504	0	3184504	missense_variant	0	NR	2e-38	37.699	(T1D)	1.3	[NR]	Affymetrix, Illumina [NR]	N
Known	612.753	0.867579	rs11065979	40837	21909115	Ehret GB	40797	Nature	www.ncbi.nlm.nih.gov/pubmed/21909115	Genetic variants in novel pathways influence blood pressure and cardiovascular disease risk.	Diastolic blood pressure	69,395 European ancestry individuals	Up to 133,361 European ancestry individuals	12q24.12	12	111446804	SH2B3	SH2B3			10019			rs3184504-T	rs3184504	0	3184504	missense_variant	0	0.47	4e-25	24.3979		0.448	[NR] mmHg increase	Affymetrix, Illumina [~ 2500000] (imputed)	N
Known	612.753	0.867579	rs11065979	39873	19198610	Gudbjartsson DF	39852	Nat Genet	www.ncbi.nlm.nih.gov/pubmed/19198610	Sequence variants affecting eosinophil numbers associate with asthma and myocardial infarction.	Eosinophil counts	9,392 European ancestry individuals	12,118 European ancestry individuals, 5,212 East Asian ancestry individuals	12q24.12	12	111446804	SH2B3	SH2B3			10019			rs3184504-T	rs3184504	0	3184504	missense_variant	0	0.38	7e-19	18.1549	(EA)	7.6	[5.9-9.3] % standard unit increase	Illumina [312179]	N
Known	612.753	0.867579	rs11065979	39952	19430479	Levy D	39943	Nat Genet	www.ncbi.nlm.nih.gov/pubmed/19430479	Genome-wide association study of blood pressure and hypertension.	Systolic blood pressure	29,136 European ancestry individuals	34,433 European ancestry individuals	12q24.12	12	111446804	SH2B3	SH2B3			10019			rs3184504-T	rs3184504	0	3184504	missense_variant	0	0.48	5e-09	8.30103		0.58	[0.38-0.78] mm Hg increase	Affymetrix, Illumina [2533153] (imputed)	N
Known	612.753	0.867579	rs11065979	39952	19430479	Levy D	39943	Nat Genet	www.ncbi.nlm.nih.gov/pubmed/19430479	Genome-wide association study of blood pressure and hypertension.	Diastolic blood pressure	29,136 European ancestry individuals	34,433 European ancestry individuals	12q24.12	12	111446804	SH2B3	SH2B3			10019			rs3184504-T	rs3184504	0	3184504	missense_variant	0	0.48	3e-14	13.5229		0.48	[0.36-0.60] mm Hg increase	Affymetrix, Illumina [2533153] (imputed)	N
Known	612.753	0.867579	rs11065979	39965	19430480	Barrett JC	39943	Nat Genet	www.ncbi.nlm.nih.gov/pubmed/19430480	Genome-wide association study and meta-analysis find that over 40 loci affect risk of type 1 diabetes.	Type 1 diabetes	7,514 cases, 9,045 controls	4,267 cases, 4,670 controls, 4,342 trios from 2,319 families	12q24.12	12	111446804	SH2B3	SH2B3			10019			rs3184504-?	rs3184504	0	3184504	missense_variant	0	NR	3e-27	26.5229				Affymetrix, Illumina [841622] (imputed)	N
Known	612.753	0.867579	rs11065979	40644	21378990	Schunkert H	40608	Nat Genet	www.ncbi.nlm.nih.gov/pubmed/21378990	Large-scale association analysis identifies 13 new susceptibility loci for coronary artery disease.	Coronary heart disease	22,233 European ancestry cases, 64,762 European ancestry controls	56,682 European ancestry cases and controls	12q24.12	12	111446804	SH2B3	SH2B3			10019			rs3184504-T	rs3184504	0	3184504	missense_variant	0	0.44	6e-06	5.22185		1.07	[1.04-1.10]	Affymetrix, Illumina [~ 2300000] (imputed)	N
Known	612.753	0.867579	rs11065979	41054	22493691	Eriksson N	41005	PLoS One	www.ncbi.nlm.nih.gov/pubmed/22493691	Novel associations for hypothyroidism include known autoimmune risk loci.	Hypothyroidism	3,736 European ancestry cases, 35,546 European ancestry controls	NA	12q24.12	12	111446804	SH2B3, ATXN2, LOC100101246, BRAP, NAA25, C12orf51, PTPN11	SH2B3			10019			rs3184504-T	rs3184504	0	3184504	missense_variant	0	0.502	3e-12	11.5229		1.2	[1.14-1.27]	Illumina [870065]	N
Known	612.753	0.867579	rs11065979	40342	20453842	Stahl EA	40307	Nat Genet	www.ncbi.nlm.nih.gov/pubmed/20453842	Genome-wide association study meta-analysis identifies seven new rheumatoid arthritis risk loci.	Rheumatoid arthritis	5,539 European ancestry cases, 20,169 European ancestry controls	6,768 European ancestry cases, 8,806 European ancestry controls	12q24.12	12	111446804	SH2B3	SH2B3			10019			rs3184504-T	rs3184504	0	3184504	missense_variant	0	0.51	6e-06	5.22185		1.08	[NR]	Affymetrix, Illumina [~ 2716259] (imputed)	N
Known	612.753	0.867579	rs11065979	42129	22139419	Gieger C	40877	Nature	www.ncbi.nlm.nih.gov/pubmed/22139419	New gene functions in megakaryopoiesis and platelet formation.	Platelet count	47,005 European ancestry individuals, 1,661 Val Borbera individuals	Up to 18,838 European ancestry individuals	12q24.12	12	111446804	SH2B3	SH2B3			10019			rs3184504-T	rs3184504	0	3184504	missense_variant	0	NR	1e-26	26		3.99	[3.26-4.72] 10^9/l increase	Affymetrix, Illumina [~ 2500000] (imputed)	N
Known	612.753	0.867579	rs11065979	41431	23417110	Tin A	41321	Hum Genet	www.ncbi.nlm.nih.gov/pubmed/23417110	Genome-wide association study identified the human leukocyte antigen region as a novel locus for plasma beta-2 microglobulin.	Beta-2 microglubulin plasma levels	6,728 European ancestry individuals		12q24.12	12	111446804	SH2B3, ATXN2	SH2B3			10019			rs3184504-C	rs3184504	0	3184504	missense_variant	0	0.49	3e-08	7.52288		0.02	[0.012-0.028] unit decrease	Affymetrix [2500000] (imputed)	N
Known	612.753	0.867579	rs11065979	41352	23222517	van der Harst P	41248	Nature	www.ncbi.nlm.nih.gov/pubmed/23222517	Seventy-five genetic loci influencing the human red blood cell.	Red blood cell traits	62,553 European ancestry individuals, 9,308 South Asian ancestry individuals	63,506 European ancestry individuals	12q24.12	12	111446804	SH2B3, ATXN2	SH2B3			10019			rs3184504-T	rs3184504	0	3184504	missense_variant	0	0.48	4e-19	18.3979	(EA, Hgb)	0.051	[0.039-0.063] unit increase	Affymetrix, Illumina, Perlegen [2711806] (imputed)	N
Known	612.753	0.867579	rs11065979	41723	24026423	Shameer K	41529	Hum Genet	www.ncbi.nlm.nih.gov/pubmed/24026423	A genome- and phenome-wide association study to identify genetic variants influencing platelet count and volume and their pleiotropic effects.	Platelet count	13,582 European ancestry individuals	NA	12q24.12	12	111446804	SH2B3, ATXN2	SH2B3			10019			rs3184504-C	rs3184504	0	3184504	missense_variant	0	0.5	5e-11	10.301		5.33	[NR] unit decrease	Illumina [476395]	N
Known	612.753	0.867579	rs11065979	41983	24816252	Shin SY	41770	Nat Genet	www.ncbi.nlm.nih.gov/pubmed/24816252	An atlas of genetic influences on human blood metabolites.	Blood metabolite levels	7,824 European ancestry individuals	NA	12q24.12	12	111446804	SH2B3	SH2B3			10019			rs3184504-T	rs3184504	0	3184504	missense_variant	0	0.49	6e-18	17.2218	(kynurenine)	0.015	[0.011-0.019] unit increase	Affymetrix, Illumina [2100000] (imputed)	N
Known	612.753	0.867579	rs11065979	41843	24262325	Dichgans M	41599	Stroke	www.ncbi.nlm.nih.gov/pubmed/24262325	Shared genetic susceptibility to ischemic stroke and coronary artery disease: a genome-wide analysis of common variants.	Coronary artery disease	33,398 cases, 75,726 controls	NA	12q24.12	12	111446804	SH2B3	SH2B3			10019			rs3184504-T	rs3184504	0	3184504	missense_variant	0	NR	9e-07	6.04576		1.07	[1.04-1.11]	Illumina [575000] (imputed)	N
Known	612.753	0.867579	rs11065979	41956	24768677	de Boer YS	41752	Gastroenterology	www.ncbi.nlm.nih.gov/pubmed/24768677	Genome-wide association study identifies variants associated with autoimmune hepatitis type 1.	Autoimmune hepatitis type-1	649 European ancestry cases, 13,436 European ancestry controls	451 European ancestry cases, 4,103 European ancestry controls	12q24.12	12	111446804	SH2B3	SH2B3			10019			rs3184504-?	rs3184504	0	3184504	missense_variant	0	0.43	8e-08	7.09691		1.4	[1.20-1.60]	Illumina [254006]	N
Known	612.753	0.867579	rs11065979	42575	26192919	Liu JZ	42205	Nat Genet	www.ncbi.nlm.nih.gov/pubmed/26192919	Association analyses identify 38 susceptibility loci for inflammatory bowel disease and highlight shared genetic risk across populations.	Inflammatory bowel disease	12,882 European ancestry cases, 21,770 European ancestry controls	25,273 European ancestry cases, 26,715 European ancestry controls, 548 Iranian ancestry cases, 342 Iranian ancestry control, 1,423 Indian ancestry cases, 990 Indian ancestry controls, 2,824 East Asian ancestry cases, 3,719 East Asian ancestry controls	12q24.12	12	111446804	NR	SH2B3			10019			rs3184504-?	rs3184504	0	3184504	missense_variant	0	NR	1e-09	9	(EA)			Affymetrix, Illumina [~ 9000000] (imputed)	N
Known	612.753	0.867579	rs11065979	42625	26343387	Nikpay M	42254	Nat Genet	www.ncbi.nlm.nih.gov/pubmed/26343387	A comprehensive 1000 Genomes-based genome-wide association meta-analysis of coronary artery disease.	Coronary artery disease	42,096 European ancestry cases, 361 African American cases, 758 Hispanic American cases, 12,658 South Asian ancestry cases, 1,802 Lebanese ancestry cases, 3,614 East Asian ancestry cases, 99,121 European ancestry controls, 2,778 African American controls, 3,337 Hispanic American controls, 12,899 South Asian ancestry controls, 466 Lebanese ancestry controls, 7,709 East Asian ancestry controls	NA	12q24.12	12	111446804	SH2B3	SH2B3			10019			rs3184504-T	rs3184504	0	3184504	missense_variant	0	0.421808	1e-09	9		1.07	[1.04- 1.09]	Affymetrix, Illumina [8600000] (imputed)	N
Known	612.753	0.867579	rs11065979	42531	26151821	Schumacher FR	42192	Nat Commun	www.ncbi.nlm.nih.gov/pubmed/26151821	Genome-wide association study of colorectal cancer identifies six new susceptibility loci.	Colorectal cancer	18,299 European ancestry cases, 19,656 European ancestry controls	4,725 East Asian ancestry cases, 9,969 East Asian ancestry controls	12q24.12	12	111446804	CUX2, BRAP, ACAD10, SH2B3	SH2B3			10019			rs3184504-C	rs3184504	0	3184504	missense_variant	0	0.53	2e-08	7.69897	(EA)	1.09	[1.06–1.12]	Affymetrix, Illumina [~ 2500000] (imputed)	N
Known	612.753	0.867579	rs11065979	42531	26151821	Schumacher FR	42192	Nat Commun	www.ncbi.nlm.nih.gov/pubmed/26151821	Genome-wide association study of colorectal cancer identifies six new susceptibility loci.	Colorectal cancer	18,299 European ancestry cases, 19,656 European ancestry controls	4,725 East Asian ancestry cases, 9,969 East Asian ancestry controls	12q24.12	12	111446804	SH2B3, CUX2, BRAP, ACAD10	SH2B3			10019			rs3184504-C	rs3184504	0	3184504	missense_variant	0	0.53	2e-08	7.69897		1.09	[1.06-1.12]	Affymetrix, Illumina [~ 2500000] (imputed)	N
Known	587.142	0.818399	rs11065979	40528	21060863	Ikram MK	40479	PLoS Genet	www.ncbi.nlm.nih.gov/pubmed/21060863	Four novel Loci (19q13, 6q24, 12q24, and 5q14) influence the microcirculation in vivo.	Retinal vascular caliber	15,358 European ancestry individuals	6,652 European ancestry individuals	12q24.12	12	111472415	SH2B3, ATXN2, PTPN11	ATXN2			6311			rs10774625-A	rs10774625	0	10774625	intron_variant	0	0.48	2e-13	12.699	(Retinal venular caliber)	1.5	[1.11-1.89] um increase	Affymetrix, Illumina [2194468] (imputed)	N
Known	587.142	0.818399	rs11065979	42636	26502338	Bentham J	42303	Nat Genet	www.ncbi.nlm.nih.gov/pubmed/26502338	Genetic association analyses implicate aberrant regulation of innate and adaptive immunity genes in the pathogenesis of systemic lupus erythematosus.	Systemic lupus erythematosus	5,201 European ancestry cases, 9,066 European ancestry controls	2,018 European ancestry cases, 6,925 European ancestry controls	12q24.12	12	111472415	SH2B3, ATXN2	ATXN2			6311			rs10774625-A	rs10774625	0	10774625	intron_variant	0		4e-09	8.39794		1.13	[1.08–1.18]	Illumina [644674]	N
Known	592.99	0.809622	rs11065979	41101	22561518	Jin Y	41035	Nat Genet	www.ncbi.nlm.nih.gov/pubmed/22561518	Genome-wide association analyses identify 13 new susceptibility loci for generalized vitiligo.	Vitiligo	418 European ancestry cases, 2,810 European ancestry controls	1,377 European ancestry cases, 1,284 European ancestry controls	12q24.12	12	111466567	SH2B3	ATXN2			6311			rs4766578-T	rs4766578	0	4766578	intron_variant	0	0.52	4e-18	17.3979		1.32	[NR]	Illumina [495821]	N
Known	-374.011	0.796187	rs11065979	40116	19820697	Soranzo N	40097	Nat Genet	www.ncbi.nlm.nih.gov/pubmed/19820697	A genome-wide meta-analysis identifies 22 loci associated with eight hematological parameters in the HaemGen consortium.	Hematological parameters	4,627 European ancestry individuals	9,316 European ancestry individuals	12q24.13	12	112433568	PTPN11	PTPN11			5781			rs11066301-G	rs11066301	0	11066301	intron_variant	0	NR	8e-12	11.0969	(PLT)	4.65	[3.32-5.98] 10^9/l increase	Affymetrix, Illumina [~ 2110000] (imputed)	N
Known	10.543	0.786188	rs11065979	39615	17554300	WTCCC	39240	Nature	www.ncbi.nlm.nih.gov/pubmed/17554300	Genome-wide association study of 14,000 cases of seven common diseases and 3,000 shared controls.	Type 1 diabetes	1,963 European ancestry cases, 2,938 European ancestry controls	(see Todd 2007)	12q24.13	12	112049014	SH2B3, TRAFD1, PTPN11, LNK	NAA25			80018			rs17696736-G	rs17696736	0	17696736	intron_variant	0	0.42	2e-14	13.699		1.34	[1.16-1.53]	Affymetrix [469557]	N
Known	10.543	0.786188	rs11065979	39615	17554260	Todd JA	39239	Nat Genet	www.ncbi.nlm.nih.gov/pubmed/17554260	Robust associations of four new chromosome regions from genome-wide analyses of type 1 diabetes.	Type 1 diabetes	2,000 European ancestry cases, 3,000 European ancestry controls	2,997 European ancestry trios, 4,000 European ancestry cases, 5,000 European ancestry controls	12q24.13	12	112049014	C12orf30	NAA25			80018			rs17696736-G	rs17696736	0	17696736	intron_variant	0	0.42	2e-16	15.699		1.22	[1.15-1.28]	Affymetrix [NR]	N
Known	10.543	0.786188	rs11065979	39778	18978792	Cooper JD	39754	Nat Genet	www.ncbi.nlm.nih.gov/pubmed/18978792	Meta-analysis of genome-wide association study data identifies additional type 1 diabetes risk loci.	Type 1 diabetes	3,561 European ancestry cases, 4,646 European ancestry controls	6,225 European ancestry cases, 6,946 European ancestry controls, 3,064 European ancestry trios from 2,828 families	12q24.13	12	112049014	C12orf30	NAA25			80018			rs17696736-G	rs17696736	0	17696736	intron_variant	0	NR	6e-18	17.2218				Affymetrix [up to 335565]	N
Known	10.543	0.786188	rs11065979	41843	24262325	Dichgans M	41599	Stroke	www.ncbi.nlm.nih.gov/pubmed/24262325	Shared genetic susceptibility to ischemic stroke and coronary artery disease: a genome-wide analysis of common variants.	Ischemic stroke	12,389 cases, 62,004 controls	NA	12q24.13	12	112049014	SH2B3	NAA25			80018			rs17696736-G	rs17696736	0	17696736	intron_variant	0	NR	6e-08	7.22185		1.1	[1.06-1.14]	Affymetrix, Illumina [~ 2500000] (imputed)	N
Known	524.003	0.765351	rs11065979	42636	26502338	Bentham J	42303	Nat Genet	www.ncbi.nlm.nih.gov/pubmed/26502338	Genetic association analyses implicate aberrant regulation of innate and adaptive immunity genes in the pathogenesis of systemic lupus erythematosus.	Systemic lupus erythematosus	5,201 European ancestry cases, 9,066 European ancestry controls	NA	12q24.12	12	111535554	SH2B3	ATXN2			6311			rs597808-A	rs597808		597808	intron_variant	0		6e-10	9.22185		1.18	[NR]	Illumina [> 644674] (imputed)	N
Known	663.573	0.739088	rs11065979	41856	24390342	Okada Y	41633	Nature	www.ncbi.nlm.nih.gov/pubmed/24390342	Genetics of rheumatoid arthritis contributes to biology and drug discovery.	Rheumatoid arthritis	up to 14,361 European ancestry cases, up to 42,923 European ancestry controls, up to 4,873 East Asian ancestry cases, up to 17,642 East Asian ancestry controls	up to 3,775 European ancestry cases, up to 5,801 European ancestry controls, up to 6,871 East Asian ancestry cases, up to 6,392 East Asian ancestry controls	12q24.12	12	111395984	SH2B3, PTPN11	FAM109A - LOC105369984	144717	105369984		26863	846	rs10774624-G	rs10774624	0	10774624	intron_variant	1	0.5	7e-09	8.1549	(EA)	1.09	[1.06-1.13]	Affymetrix, Illumina [up to 9739303] (imputed)	N
Known	788.903	0.460897	rs11065979	40977	22293688	Huang J	40940	Eur J Hum Genet	www.ncbi.nlm.nih.gov/pubmed/22293688	1000 Genomes-based imputation identifies novel and refined associations for the Wellcome Trust Case Control Consortium phase 1 Data.	Type 1 diabetes	16,179 European ancestry individuals	NA	12q24.11	12	111270654	CUX2	CUX2			23316			rs1265564-?	rs1265564	0	1265564	non_coding_transcript_exon_variant	0	NR	1e-16	16		1.45	[1.28-1.67]	NR [6233112] (imputed)	N
Known	285.528	0.346189	rs11065979	41283	23041239	Traylor M	41187	Lancet Neurol	www.ncbi.nlm.nih.gov/pubmed/23041239	Genetic risk factors for ischaemic stroke and its subtypes (the METASTROKE collaboration): a meta-analysis of genome-wide association studies.	Stroke (ischemic)	12,389 European ancestry cases, 62,004 European ancestry controls	1,322 Pakistani ancestry cases, 1,143 Pakistani ancestry controls, 12,025 European ancestry cases, 27,940 European ancestry controls	12q24.12	12	111774029	ALDH2	ALDH2			217			rs2238151-T	rs2238151	0	2238151	intron_variant	0	0.66	1e-06	6	(FS)	1.13	[1.08-1.19]	Affymetrix, Illumina [NR] (imputed)	N
Known	-24.087	0.242873	rs11065979	40646	21437268	McKay JD	40619	PLoS Genet	www.ncbi.nlm.nih.gov/pubmed/21437268	A genome-wide association study of upper aerodigestive tract cancers conducted within the INHANCE consortium.	Upper aerodigestive tract cancers	2,091 European ancestry cases, 8,334 European ancestry controls	6,574 European ancestry cases, 7,892 European ancestry controls	12q24.13	12	112083644	ALDH2	NAA25			80018			rs4767364-A	rs4767364	0	4767364	intron_variant	0	0.29	2e-08	7.69897		1.13	[1.08-1.18]	Illumina [294620]	N
Known	609.702	0.193817	rs11065979	41521	20139978	Kamatani Y	40216	Nat Genet	www.ncbi.nlm.nih.gov/pubmed/20139978	Genome-wide association study of hematological and biochemical traits in a Japanese population.	Platelet count	14,806 Japanese ancestry individuals	NA	12q24.12	12	111449855	SH2B3	SH2B3			10019			rs739496-A	rs739496	0	739496	3_prime_UTR_variant	0	0.16	5e-19	18.301		0.141	[0.11-0.17] unit decrease	Illumina [561583]	N
[truncated: 3,045 more rows]

[truncated: 1 more sheets: Supplementary Table 11]
